# Supplementary material for: CircCOPS8 Inhibits the Proliferation of Buffalo Myoblasts by Binding to IGF2BP3 and Promoting ATR Gene Expression
Source: Animals (Basel). 2026 Mar 26;16(7):1017. doi: 10.3390/ani16071017 (PMC13071993; doi:10.3390/ani16071017)
Supplement: Supplementary file 1 [file animals-16-01017-s001.zip]

Archive with 13 entries (13 files):
- Figure S1 CircCOPS8 sequence in the bovine genome.jpg
- Figure S2  RNA-FISH probe primer.jpg
- Figure S3 Quality control of transcriptome sequencing.jpg
- Table S1 Probe sequences of  qPCR.xlsx
- Table S10 Prediction of IRES locus.xlsx
- Table S2 Primers for vector construction.xlsx
- Table S3 Transcriptome sequencing quality control data.xlsx
- Table S4 Up-regulated and down-regulated genes.xlsx
- Table S5 GO enrichment analysis.xlsx
- Table S6 KEGG enrichment analysis.xlsx
- Table S7 Binding Protein prediction-CatRAPID.xlsx
- Table S8 Binding Protein prediction-RBPsuite.xlsx
- Table S9 Prediction of m6A binding sites.xlsx
