# Supplementary material for: CircCOPS8 Inhibits the Proliferation of Buffalo Myoblasts by Binding to IGF2BP3 and Promoting ATR Gene Expression
Source: Animals (Basel). 2026 Mar 26;16(7):1017. doi: 10.3390/ani16071017 (PMC13071993; doi:10.3390/ani16071017)
Supplement: Supplementary file 1 [file animals-16-01017-s001.zip › Table S1 Probe sequences of qPCR.xlsx]

## Sheet: Sheet1
Table S1 Probe sequences of qPCR
Primers name	Sequence		NCBI Reference
circCOPS8	F：	5' ACCATCAACGCCCATC 3'	XM_006066710.3
	R:	5' GGTGTAGCAATTCCTCCTG 3'
Actin-bos	F：	5' TGGCACCCAGCACAATG 3'	NM_001290932.1
	R:	5' TTGCGGTGGACGATTGA 3'
CDK2-bos	F：	5' CTTTTGGGGTCCCTGTTCG 3'	XM_025283714.1
	R:	5' CACTGCTGTGGAGTAGTATTTGC 3'
CyclinD1-bos	F：	5' CCAAACAATCGGGACTCAT 3'	XM_006066175.2
	R:	5' TTTTCTTCAGGCAGGCTTT 3'
PCNA-bos	F：	5' GAAGAAAGTGCTGGAGGC 3'	XM_006047748.2
	R:	5' TTTGGACATGCTGGTGAGG 3'
MyoG-bos	F：	5´- CAAATCCACTCCCTGAAA-3´	XM_006072412.2
	R:	5´- GCATAGGAAGAGATGAACA-3´
MyoD-bos	F：	5´- ACGGCATGATGGACTACAGC-3´
	R:	5´- AGGCAGTCGAGGCTCGACA-3´
P53-bos	F：	5' GCTTTGAGGTGCGAGTTTG 3'	NM_001290844.2
	R:	5' CCAGTCGTTTCTTCTTTTGCT 3'
Caspase-3-bos	F：	5' GTGGATGCGGCAAACCT 3'	XM_025280224.1
	R:	5' CTGCTCCTTCTGCTATGGTCT 3'
Pdcd5-bos	F：	5' TTAGCACTTGTAAAGCCTGAG 3'	XM_006056382.4
	R:	5' TGTTCTGATACCTTCCCACT 3'
PTEN-bos	F：	GCAGAGTTGCACAGTATCCC	NM_001290977.1
	R:	ACCAGTTCGTCCCTTTCCAG
ATR-bos	F：	TGCGTGTAAACAGATGCAAGG	XM_006078007.4
	R:	GCACCCGGGATTGATGGAA
CDKN1A-bos	F：	GGCAGACCAGCATGACAGAT	XM_006050408.3
	R:	CTTCCAGCAGTGGGGTTAGG
IRF3-bos	F：	AGCTCAACTGACGGGAAGTG	XM_006080088.4
	R:	CACCCATCCTTTCTCCGCTT
CDK4-bos	F：	GGAACAGAACCAAGGCGAGA	XM_006077918.3
	R:	AAGGGTGGGAGGGGACTATC
ARF3-bos	F：	ATGCTGTGCTCCTTGTCTTTG	XM_006054549.4
	R:	CTGAATGTACCAGTTGCGATG
ADIPOR2-bos	F：	TCGTAGCGGCGTCTGTCCTT	XM_006069913.4
	R:	ACAAACAAACTCTTCCATCCTC
TRIM25-bos	F：	ACAGCGAGTGTATCTGCCAC	XM_006076223.4
	R:	TATCTTCCTTGTGGCGCTGG
ATF2-bos	F：	CAAGTTCCCAATGTGCTGCTT	XM_025274545.3
	R:	ACAGGCATGGTTTGCCCATT
ARF-bos	F：	TTTAACCCCATCGTCCACCC	XM_025282892.3
	R:	CGTCCCCCATCTCGTTGTAG
AIP-bos	F：	CTACTTCAAGCGCGGCAAGG	XM_006072716.4
	R:	CATCAGTGGGAGAAGATGCCC
ADIPOQ-bos	F：	CACTGTCCCCAATGTTCCCA	XM_006058607.4
	R:	GAACTGGTCGTGGGTGAAGA
Actin-mus	F：	5' AGGGAAATCGTGCGTGAC 3'	NM_007393.5
	R:	5' CATACCCAAGAAGGAAGGCT 3'
CDK2-mus	F：	5' GCTGGCAGACTTTGGAC 3'	XM_011243321.4
	R:	5' AATTTCAGGTGCTCGGTAC 3'
PCNA-mus	F：	5' TGTAATAAAGATGCCGTCG 3'	NM_011045.2
	R:	5' TTCCCATTGCCAAGCT 3'
CyclinD1-mus	F：	5' GGAGCAGAAGTGCGAAGA 3'	NM_001379248.1
	R:	5' GGCAGTCAAGGGAATGGT 3'
MyoG-mus	F：	5' CTGGAAGAAAAGGGACTGG 3'	NM_031189.2
	R:	5' TGGTTGGGGTTGAGCAG 3'
MyoD-mus	F：	5' CTATGATGACCCGTGTTTC 3'	NM_010866.2
	R:	5' CACCGCAGTAGGGAAGT 3'
P53-mus	F：	5' CGACCTATCCTTACCATCATCA 3'	NM_011640.3
	R:	5' GGCAGGCACAAACACGA 3'
Caspase-3-mus	F：	5' ACTCTACAGCACCTGGTTACTATTC 3'	NM_001284409.1
	R:	5' TTCCGTTGCCACCTTCC 3'
Pdcd5-mus	F：	5' CTTAGCACTTGTAAAGCCTGAA 3'	NM_019746.4
	R:	5' CCACTTAGCTGTCCATACCG 3'
