# Supplementary material for: CircCOPS8 Inhibits the Proliferation of Buffalo Myoblasts by Binding to IGF2BP3 and Promoting ATR Gene Expression
Source: Animals (Basel). 2026 Mar 26;16(7):1017. doi: 10.3390/ani16071017 (PMC13071993; doi:10.3390/ani16071017)
Supplement: Supplementary file 1 [file animals-16-01017-s001.zip › Table S10 Prediction of IRES locus.xlsx]

## Sheet: Sheet1
Fields: Query id	Subject id	% identity	alignment length	mismatches	gap openings	q. start	q. end	s. start	s. end	e-value	bit score
AC_.:|COPS	IRESite_Id:240	95	20	0	1	118	136	2438	2457	0.37	31.2
AC_.:|COPS	IRESite_Id:59	100	14	0	0	84	97	2789	2776	14	26
AC_.:|COPS	IRESite_Id:620	100	14	0	0	111	124	5688	5701	14	26
AC_.:|COPS	IRESite_Id:553	100	14	0	0	29	42	7695	7708	14	26
AC_.:|COPS	IRESite_Id:555	100	14	0	0	29	42	7695	7708	14	26
AC_.:|COPS	IRESite_Id:569	100	14	0	0	29	42	7695	7708	14	26
AC_.:|COPS	IRESite_Id:554	100	14	0	0	29	42	7695	7708	14	26
AC_.:|COPS	IRESite_Id:549	100	14	0	0	29	42	7695	7708	14	26
AC_.:|COPS	IRESite_Id:550	100	14	0	0	29	42	7695	7708	14	26
AC_.:|COPS	IRESite_Id:551	100	14	0	0	29	42	7695	7708	14	26
AC_.:|COPS	IRESite_Id:552	100	14	0	0	29	42	7695	7708	14	26
AC_.:|COPS	IRESite_Id:54	94.12	17	1	0	197	213	198	182	46	24.2
AC_.:|COPS	IRESite_Id:122	100	13	0	0	38	50	1086	1074	46	24.2
AC_.:|COPS	IRESite_Id:310	94.12	17	1	0	197	213	224	208	46	24.2
AC_.:|COPS	IRESite_Id:306	94.12	17	1	0	197	213	224	208	46	24.2
AC_.:|COPS	IRESite_Id:311	94.12	17	1	0	197	213	224	208	46	24.2
AC_.:|COPS	IRESite_Id:307	94.12	17	1	0	197	213	224	208	46	24.2
AC_.:|COPS	IRESite_Id:312	94.12	17	1	0	197	213	224	208	46	24.2
AC_.:|COPS	IRESite_Id:308	94.12	17	1	0	197	213	224	208	46	24.2
AC_.:|COPS	IRESite_Id:313	94.12	17	1	0	197	213	224	208	46	24.2
AC_.:|COPS	IRESite_Id:309	94.12	17	1	0	197	213	224	208	46	24.2
AC_.:|COPS	IRESite_Id:182	94.12	17	1	0	197	213	1864	1848	46	24.2
AC_.:|COPS	IRESite_Id:183	94.12	17	1	0	197	213	1864	1848	46	24.2
AC_.:|COPS	IRESite_Id:181	94.12	17	1	0	197	213	1864	1848	46	24.2
AC_.:|COPS	IRESite_Id:200	94.12	17	1	0	197	213	1864	1848	46	24.2
AC_.:|COPS	IRESite_Id:180	94.12	17	1	0	197	213	1864	1848	46	24.2
AC_.:|COPS	IRESite_Id:201	94.12	17	1	0	197	213	1864	1848	46	24.2
AC_.:|COPS	IRESite_Id:179	94.12	17	1	0	197	213	1864	1848	46	24.2
AC_.:|COPS	IRESite_Id:163	94.12	17	1	0	197	213	1864	1848	46	24.2
AC_.:|COPS	IRESite_Id:164	94.12	17	1	0	197	213	1864	1848	46	24.2
AC_.:|COPS	IRESite_Id:162	94.12	17	1	0	197	213	1864	1848	46	24.2
AC_.:|COPS	IRESite_Id:174	94.12	17	1	0	197	213	1864	1848	46	24.2
AC_.:|COPS	IRESite_Id:176	94.12	17	1	0	197	213	1864	1848	46	24.2
AC_.:|COPS	IRESite_Id:175	94.12	17	1	0	197	213	1864	1848	46	24.2
AC_.:|COPS	IRESite_Id:173	94.12	17	1	0	197	213	1864	1848	46	24.2
AC_.:|COPS	IRESite_Id:166	94.12	17	1	0	197	213	1864	1848	46	24.2
AC_.:|COPS	IRESite_Id:168	94.12	17	1	0	197	213	1864	1848	46	24.2
AC_.:|COPS	IRESite_Id:167	94.12	17	1	0	197	213	1864	1848	46	24.2
AC_.:|COPS	IRESite_Id:165	94.12	17	1	0	197	213	1864	1848	46	24.2
AC_.:|COPS	IRESite_Id:171	94.12	17	1	0	197	213	1864	1848	46	24.2
AC_.:|COPS	IRESite_Id:172	94.12	17	1	0	197	213	1864	1848	46	24.2
AC_.:|COPS	IRESite_Id:170	94.12	17	1	0	197	213	1864	1848	46	24.2
AC_.:|COPS	IRESite_Id:177	94.12	17	1	0	197	213	1864	1848	46	24.2
AC_.:|COPS	IRESite_Id:203	94.12	17	1	0	197	213	1864	1848	46	24.2
AC_.:|COPS	IRESite_Id:159	94.12	17	1	0	197	213	1846	1830	46	24.2
AC_.:|COPS	IRESite_Id:158	94.12	17	1	0	197	213	1813	1797	46	24.2
AC_.:|COPS	IRESite_Id:155	94.12	17	1	0	197	213	1834	1818	46	24.2
AC_.:|COPS	IRESite_Id:156	94.12	17	1	0	197	213	1803	1787	46	24.2
AC_.:|COPS	IRESite_Id:154	94.12	17	1	0	197	213	1843	1827	46	24.2
AC_.:|COPS	IRESite_Id:157	94.12	17	1	0	197	213	1776	1760	46	24.2
AC_.:|COPS	IRESite_Id:153	94.12	17	1	0	197	213	1864	1848	46	24.2
AC_.:|COPS	IRESite_Id:178	94.12	17	1	0	197	213	1864	1848	46	24.2
AC_.:|COPS	IRESite_Id:202	94.12	17	1	0	197	213	1864	1848	46	24.2
IRESite		IRESite: The database of experimentally verified IRES structures
