# Supplementary material for: CircCOPS8 Inhibits the Proliferation of Buffalo Myoblasts by Binding to IGF2BP3 and Promoting ATR Gene Expression
Source: Animals (Basel). 2026 Mar 26;16(7):1017. doi: 10.3390/ani16071017 (PMC13071993; doi:10.3390/ani16071017)
Supplement: Supplementary file 1 [file animals-16-01017-s001.zip › Table S2 Primers for vector construction.xlsx]

## Sheet: Sheet1
Primers for vector construction
Primer	Sequence
circ-COPS8-F	-TACAGCACCATCAACGCCCA-
circ-COPS8-R	-ACCATACACTGGGGGTGTAGC-
circ-COPS8-F1	-CGGGGTACC AACTCGGAACTTGGGGG-
circ-COPS8-R1	-CGGGATCC TGCAGATTTTATAGCAGGTGGT-
circ-COPS8-F2	-CGGGGTACC GACTTCCCCGGGGTCTACA-
circ-COPS8-R2	-CGGGATCC CCTCTGCCAGATCCGCTG-
circ-COPS8-F3	-CGGGGTACC CCCGGGGTCTACAGCAC-
circ-COPS8-R3	-CGGGATCC GAAGTCCCTCTGCCAGATCC-
circ-COPS8-F4	-CGGGGTACC GGTCTACAGCACCATCAACGCC-
circ-COPS8-R4	-CGGGATCC CCGGGGAAGTCCCTCTGCC-
