# Supplementary material for: CircCOPS8 Inhibits the Proliferation of Buffalo Myoblasts by Binding to IGF2BP3 and Promoting ATR Gene Expression
Source: Animals (Basel). 2026 Mar 26;16(7):1017. doi: 10.3390/ani16071017 (PMC13071993; doi:10.3390/ani16071017)
Supplement: Supplementary file 1 [file animals-16-01017-s001.zip › Table S3 Transcriptome sequencing quality control data.xlsx]

## Sheet: Region
Region
sample	exon	intron	intergenic
cirCOPS8-1	4635608195(85.11%)	205740959(3.78%)	605095799(11.11%)
cirCOPS8-2	4760974990(84.05%)	240958342(4.25%)	662795226(11.7%)
cirCOPS8-3	5009498096(86.06%)	214924368(3.69%)	596474181(10.25%)
pCD2.1-1	4655412657(84.22%)	193821303(3.51%)	678303988(12.27%)
pCD2.1-2	4706106164(85.2%)	187307897(3.39%)	630316531(11.41%)
pCD2.1-3	4860920530(82.86%)	222262503(3.79%)	783585711(13.36%)
QC
sample	library	raw_reads	clean_reads	clean_bases	error_rate	Q20	Q30	GC_pct
cirCOPS8-1	FRAS210112607-1r	46256534	44885006	6.73G	0.03	97.74	93.82	52.77
cirCOPS8-2	FRAS210112608-1r	48038432	46818730	7.02G	0.03	97.84	94.04	52.44
cirCOPS8-3	FRAS210112609-1r	49040358	47747422	7.16G	0.03	97.85	94.03	52.59
pCD2.1-1	FRAS210112604-1r	46692318	44813474	6.72G	0.02	97.95	94.31	52.97
pCD2.1-2	FRAS210112605-1b	46509520	44648410	6.7G	0.03	97.66	93.53	53.13
pCD2.1-3	FRAS210112606-1b	50230974	47532024	7.13G	0.02	97.96	94.24	52.98

## Sheet: QC
QC
sample	library	raw_reads	clean_reads	clean_bases	error_rate	Q20	Q30	GC_pct
cirCOPS8-1	FRAS210112607-1r	46256534	44885006	6.73G	0.03	97.74	93.82	52.77
cirCOPS8-2	FRAS210112608-1r	48038432	46818730	7.02G	0.03	97.84	94.04	52.44
cirCOPS8-3	FRAS210112609-1r	49040358	47747422	7.16G	0.03	97.85	94.03	52.59
pCD2.1-1	FRAS210112604-1r	46692318	44813474	6.72G	0.02	97.95	94.31	52.97
pCD2.1-2	FRAS210112605-1b	46509520	44648410	6.7G	0.03	97.66	93.53	53.13
pCD2.1-3	FRAS210112606-1b	50230974	47532024	7.13G	0.02	97.96	94.24	52.98
