# Supplementary material for: CircCOPS8 Inhibits the Proliferation of Buffalo Myoblasts by Binding to IGF2BP3 and Promoting ATR Gene Expression
Source: Animals (Basel). 2026 Mar 26;16(7):1017. doi: 10.3390/ani16071017 (PMC13071993; doi:10.3390/ani16071017)
Supplement: Supplementary file 1 [file animals-16-01017-s001.zip › Table S4 Up-regulated and down-regulated genes.xlsx]

## Sheet: Differential gene
gene_id	cirCOPS8-1	cirCOPS8-2	cirCOPS8-3	pCD2.1-1	pCD2.1-2	pCD2.1-3	cirCOPS8	pCD2.1	log2FoldChange	pvalue	padj	gene_name	gene_chr	gene_start	gene_end	gene_strand	gene_length	gene_biotype	gene_description	tf_family
ENSBTAG00000003994	834.825	845.461	832.443	1898.64	1972.41	1921.66	837.576	1930.9	-1.20487	2.68172e-32	3.3433e-28	IGFBP3	4	76116349	76124835	+	2466	protein_coding	insulin like growth factor binding protein 3 [Source:VGNC Symbol;Acc:VGNC:30085]	-
ENSBTAG00000020747	819.683	710.117	855.647	1813.56	2045.01	1766.33	795.149	1874.97	-1.23792	2.78684e-24	1.73718e-20	ASS1	11	100770166	100822252	+	2080	protein_coding	argininosuccinate synthase 1 [Source:VGNC Symbol;Acc:VGNC:26224]	-
ENSBTAG00000012330	496.655	450.854	547.228	2244.33	1215.57	1587.33	498.246	1682.41	-1.7559	5.91643e-21	2.45867e-17	B2M	10	103116503	103123174	+	1357	protein_coding	beta-2-microglobulin [Source:NCBI gene (formerly Entrezgene);Acc:280729]	-
ENSBTAG00000003152	75.7097	73.824	85.0813	230.464	289.316	350.425	78.205	290.069	-1.89344	3.2765e-20	1.0212e-16	IFI27	21	58735482	58744443	+	1112	protein_coding	putative ISG12(a) protein [Source:NCBI gene (formerly Entrezgene);Acc:507138]	-
ENSBTAG00000006846	353.312	332.208	369.33	872.318	852.548	720.74	351.617	815.202	-1.21288	1.14227e-19	2.84812e-16	LGALS9	19	19368210	19387215	+	1965	protein_coding	galectin 9 [Source:NCBI gene (formerly Entrezgene);Acc:510813]	-
ENSBTAG00000008612	738.926	771.637	690.319	1420.48	1446.58	1523.88	733.627	1463.65	-0.996355	1.96659e-19	4.08625e-16	C1R	5	103358822	103387417	+	2583	protein_coding	complement C1r [Source:VGNC Symbol;Acc:VGNC:56194]	-
ENSBTAG00000020116	382.586	246.959	333.557	812.009	820.646	863.751	321.034	832.135	-1.37654	3.44812e-18	6.1411e-15	JSP.1	23	28663713	28667379	-	1550	protein_coding	MHC Class I JSP.1 [Source:NCBI gene (formerly Entrezgene);Acc:407173]	-
ENSBTAG00000020893	192.807	215.32	165.328	455.544	457.626	473.548	191.152	462.239	-1.27262	4.42893e-17	6.90194e-14	MATN3	11	78828218	78841622	+	1266	protein_coding	matrilin 3 [Source:VGNC Symbol;Acc:VGNC:59347]	-
ENSBTAG00000014762	1064.98	854.249	1207.57	2489.87	2768.86	2095.92	1042.27	2451.55	-1.23417	1.44997e-16	2.00853e-13	ISG20	21	19607426	19625071	+	1618	protein_coding	interferon stimulated exonuclease 20 [Source:VGNC Symbol;Acc:VGNC:30294]	-
ENSBTAG00000027396	324.037	249.595	397.368	732.316	818.446	914.894	323.667	821.885	-1.34627	2.11299e-15	2.63426e-12	-	16	28310572	28311011	+	408	pseudogene	-	-
ENSBTAG00000023600	167.571	145.89	152.76	370.466	341.019	374.103	155.407	361.863	-1.2213	3.54855e-15	4.0218e-12	APOD	1	72061983	72075639	+	1256	protein_coding	apolipoprotein D [Source:VGNC Symbol;Acc:VGNC:26031]	-
ENSBTAG00000053806	5274.44	3905.64	5239.27	9944.42	10283.4	8835.46	4806.45	9687.75	-1.0113	3.01843e-14	3.13589e-11	-	7	5745461	5749112	+	2068	protein_coding	-	-
ENSBTAG00000043567	17.1609	12.304	15.4693	70.0008	89.105	100.392	14.9781	86.4993	-2.53842	7.13724e-14	6.84461e-11	-	MT	431	1385	+	955	Mt_rRNA	-	-
novel.327	101.956	74.7029	130.522	269.234	300.317	294.547	102.394	288.032	-1.49571	1.75193e-13	1.5601e-10	-	21	44919667	44920181	-	515	-	PF00276:Ribosomal protein L23|PF03939:Ribosomal protein L23, N-terminal domain	-
ENSBTAG00000016722	1516.21	1100.33	1487.96	2780.65	3129.68	2547.69	1368.17	2819.34	-1.04346	2.34402e-13	1.9482e-10	PGGHG	11	82956390	82976683	+	4488	protein_coding	protein-glucosylgalactosylhydroxylysine glucosidase [Source:VGNC Symbol;Acc:VGNC:57356]	-
ENSBTAG00000005182	329.085	210.926	250.41	555.699	662.237	632.66	263.473	616.865	-1.22974	4.39547e-13	3.4249e-10	BoLA	23	27829737	27836725	+	1595	protein_coding	major histocompatibility complex, class I, A [Source:NCBI gene (formerly Entrezgene);Acc:533050]	-
novel.65	118.107	77.3394	102.484	287.542	418.023	238.668	99.3103	314.744	-1.66571	4.95188e-13	3.63148e-10	-	11	29273449	29273887	+	439	-	-	-
ENSBTAG00000018366	458.296	430.64	433.141	765.701	864.648	796.507	440.692	808.952	-0.876438	6.92077e-13	4.7934e-10	SLC15A3	29	37275550	37290609	-	1951	protein_coding	solute carrier family 15 member 3 [Source:VGNC Symbol;Acc:VGNC:34680]	-
ENSBTAG00000012401	373.501	290.023	421.539	705.393	820.646	792.719	361.688	772.919	-1.09706	1.16265e-12	7.62884e-10	-	1	93681319	93683506	+	318	protein_coding	-	-
ENSBTAG00000034844	134.258	106.342	170.163	320.927	419.124	322.96	136.921	354.337	-1.37319	3.35138e-12	2.08908e-09	-	6	7252645	7252800	-	156	protein_coding	-	-
ENSBTAG00000012208	283.659	258.384	281.348	592.314	513.729	500.067	274.464	535.37	-0.964182	6.22746e-12	3.69704e-09	-	23	27871206	27875056	+	2071	protein_coding	-	-
ENSBTAG00000004381	1338.55	1154.82	1429.95	2467.26	2557.64	2110.13	1307.77	2378.34	-0.862914	7.17086e-12	4.0636e-09	TACSTD2	3	87457691	87458650	+	960	protein_coding	tumor associated calcium signal transducer 2 [Source:VGNC Symbol;Acc:VGNC:35563]	-
ENSBTAG00000005766	159.495	157.315	145.992	302.619	345.419	324.854	154.267	324.297	-1.07171	1.13761e-11	5.95216e-09	IL4I1	18	56235067	56239827	-	1737	protein_coding	interleukin 4 induced 1 [Source:VGNC Symbol;Acc:VGNC:30162]	-
ENSBTAG00000054832	105.994	85.2492	120.854	248.772	282.716	233.933	104.032	255.14	-1.29593	1.14584e-11	5.95216e-09	-	29	50683602	50685013	+	789	protein_coding	-	-
ENSBTAG00000016092	1691.86	1590.73	1655.22	2572.8	2621.45	2578.94	1645.94	2591.06	-0.654787	1.64377e-11	8.19716e-09	SPATS2L	2	88832854	89024878	+	5450	protein_coding	spermatosis associated serine rich 2 like [Source:VGNC Symbol;Acc:VGNC:35194]	-
ENSBTAG00000004679	20796.9	19714.5	20760.8	31078.2	31756.6	30173.5	20424.1	31002.8	-0.60213	1.75289e-11	8.40512e-09	WARS1	21	65238068	65267367	-	2676	protein_coding	tryptophanyl-tRNA synthetase 1 [Source:VGNC Symbol;Acc:VGNC:36863]	-
ENSBTAG00000018331	179.684	110.736	221.405	414.62	523.629	433.77	170.608	457.34	-1.425	2.0079e-11	9.25425e-09	CLEC3B	22	54159393	54165625	-	1193	protein_coding	C-type lectin domain family 3 member B [Source:VGNC Symbol;Acc:VGNC:27429]	-
ENSBTAG00000008954	1623.22	1201.4	1736.43	3232.96	3373.89	2619.67	1520.35	3075.51	-1.01662	2.07844e-11	9.25425e-09	PSMB9	23	7186813	7193342	+	745	protein_coding	proteasome 20S subunit beta 9 [Source:VGNC Symbol;Acc:VGNC:33453]	-
ENSBTAG00000016771	2236.97	2181.32	2168.61	1439.86	1360.78	1379.92	2195.63	1393.52	0.655896	3.5727e-11	1.48836e-08	PLK2	20	20847409	20853378	+	2749	protein_coding	polo like kinase 2 [Source:VGNC Symbol;Acc:VGNC:33034]	-
ENSBTAG00000031750	1787.76	1364.87	2158.94	3856.51	4179.13	3156.67	1770.52	3730.77	-1.07544	3.58152e-11	1.48836e-08	PLAC8B	6	97881687	97916809	-	1980	protein_coding	placenta specific 8 B [Source:VGNC Symbol;Acc:VGNC:56782]	-
ENSBTAG00000027676	61.5772	48.3371	75.413	157.233	202.411	165.742	61.7758	175.129	-1.506	4.43481e-11	1.78351e-08	IL18BP	15	51640330	51642454	+	778	protein_coding	interleukin 18 binding protein [Source:VGNC Symbol;Acc:VGNC:54438]	-
ENSBTAG00000004170	1125.55	747.029	1259.78	2166.79	2247.43	2148.01	1044.12	2187.41	-1.06757	7.32534e-11	2.85391e-08	-	8	67617494	67617733	-	240	processed_pseudogene	-	-
ENSBTAG00000001725	1000.38	910.496	1066.42	1732.79	1823.9	1539.98	992.43	1698.89	-0.77552	8.56391e-11	3.23534e-08	CXCL10	6	90882124	90884526	-	1750	protein_coding	C-X-C motif chemokine ligand 10 [Source:VGNC Symbol;Acc:VGNC:27846]	-
ENSBTAG00000047947	82.7759	59.7623	105.385	20.4618	18.701	6.62967	82.641	15.2642	2.45369	2.76477e-10	1.01378e-07	Metazoa_SRP	8	98676196	98676495	-	300	misc_RNA	Metazoan signal recognition particle RNA [Source:RFAM;Acc:RF00017]	-
ENSBTAG00000032396	33.3123	42.1851	36.7397	120.617	104.506	111.757	37.4124	112.293	-1.58201	4.45126e-10	1.58554e-07	KCTD19	18	34909015	34936635	-	2971	protein_coding	potassium channel tetramerization domain containing 19 [Source:VGNC Symbol;Acc:VGNC:30508]	-
ENSBTAG00000020035	2076.46	2061.8	2149.27	1345.09	1421.28	1310.78	2095.84	1359.05	0.625166	6.54217e-10	2.26559e-07	RCAN1	1	882081	1002223	+	2712	protein_coding	regulator of calcineurin 1 [Source:VGNC Symbol;Acc:VGNC:33820]	-
novel.526	132.24	105.463	179.831	313.388	334.419	307.806	139.178	318.538	-1.19653	7.91507e-10	2.66695e-07	-	6	92327833	92346612	-	235	-	PF03939:Ribosomal protein L23, N-terminal domain	-
ENSBTAG00000018125	1069.02	880.615	1126.36	1855.56	1845.9	1594.91	1025.33	1765.46	-0.784187	1.32986e-09	4.363e-07	KIF5C	2	47212782	47368935	-	3809	protein_coding	kinesin family member 5C [Source:VGNC Symbol;Acc:VGNC:30607]	-
ENSBTAG00000004840	739.936	757.575	687.418	1152.32	1122.06	1303.2	728.31	1192.53	-0.711766	1.74485e-09	5.5777e-07	C1S	5	103407687	103419088	-	3121	protein_coding	complement C1s [Source:VGNC Symbol;Acc:VGNC:26630]	-
ENSBTAG00000046158	336.151	307.6	301.652	579.391	532.43	529.426	315.134	547.082	-0.796097	1.93675e-09	6.03636e-07	CFB	23	27415355	27421377	-	2539	protein_coding	complement factor B [Source:NCBI gene (formerly Entrezgene);Acc:514076]	-
ENSBTAG00000013860	1135.65	993.109	1121.53	692.469	655.637	652.549	1083.43	666.885	0.699824	2.19948e-09	6.68802e-07	GADD45A	3	77648760	77651872	-	1287	protein_coding	growth arrest and DNA damage inducible alpha [Source:VGNC Symbol;Acc:VGNC:29206]	-
ENSBTAG00000052337	9408.19	7222.45	12530.2	18948.7	21438	17819.6	9720.27	19402.1	-0.997181	2.32781e-09	6.90972e-07	RPS29	10	42627501	42629504	-	1086	protein_coding	ribosomal protein S29 [Source:NCBI gene (formerly Entrezgene);Acc:286884]	-
ENSBTAG00000007436	344.227	294.417	291.017	507.236	599.534	553.104	309.887	553.291	-0.837117	3.14394e-09	9.11522e-07	GGT6	19	25040641	25043546	-	2397	protein_coding	gamma-glutamyltransferase 6 [Source:VGNC Symbol;Acc:VGNC:29345]	-
ENSBTAG00000003039	3323.15	2514.41	3471.9	5438.52	5809.43	4903.11	3103.15	5383.69	-0.794998	5.03082e-09	1.4166e-06	PSMB8	23	7173038	7176410	-	1081	protein_coding	proteasome 20S subunit beta 8 [Source:VGNC Symbol;Acc:VGNC:33452]	-
ENSBTAG00000014906	1441.51	1996.76	1571.1	1002.63	805.245	960.355	1669.79	922.742	0.855835	5.11325e-09	1.4166e-06	VCAN	7	83356440	83476139	+	11174	protein_coding	versican [Source:VGNC Symbol;Acc:VGNC:36778]	-
ENSBTAG00000005989	5469.27	4851.29	5162.89	7899.32	8338.47	7285.06	5161.15	7840.95	-0.603345	5.81908e-09	1.5771e-06	LAP3	6	37140752	37166191	+	2001	protein_coding	leucine aminopeptidase 3 [Source:VGNC Symbol;Acc:VGNC:30786]	-
ENSBTAG00000039446	147.381	113.373	204.002	300.465	422.424	365.579	154.919	362.823	-1.22964	6.13606e-09	1.62762e-06	-	13	73497774	73555155	+	1306	protein_coding	-	-
ENSBTAG00000007431	1011.48	1374.53	913.657	586.93	544.531	624.136	1099.89	585.199	0.910537	8.39572e-09	2.18061e-06	CEMIP	21	26725040	26791142	+	4268	protein_coding	cell migration inducing hyaluronidase 1 [Source:VGNC Symbol;Acc:VGNC:27172]	-
ENSBTAG00000017901	34.3217	42.1851	28.0382	96.9242	106.706	101.339	34.8483	101.656	-1.53988	8.72633e-09	2.22023e-06	LAYN	15	21856519	21880303	+	2024	protein_coding	layilin [Source:VGNC Symbol;Acc:VGNC:30803]	-
ENSBTAG00000020602	164.542	112.494	176.93	331.696	359.72	285.076	151.322	325.497	-1.10692	8.94386e-09	2.23006e-06	IDO1	27	35026772	35040351	+	2361	protein_coding	indoleamine 2,3-dioxygenase 1 [Source:VGNC Symbol;Acc:VGNC:30035]	-
ENSBTAG00000012406	1104.35	1030.02	1007.44	1563.71	1562.09	1655.52	1047.27	1593.77	-0.60623	1.10749e-08	2.70727e-06	ZBP1	13	58563618	58574289	+	2814	protein_coding	Z-DNA binding protein 1 [Source:VGNC Symbol;Acc:VGNC:37056]	-
ENSBTAG00000004064	1650.47	1395.63	1738.37	2632.03	2587.35	2391.42	1594.82	2536.93	-0.669912	1.29639e-08	3.10809e-06	BPNT1	16	23556998	23584580	-	2484	protein_coding	3'(2'), 5'-bisphosphate nucleotidase 1 [Source:NCBI gene (formerly Entrezgene);Acc:521254]	-
ENSBTAG00000018040	2419.68	1839.45	2613.35	4194.66	4659.86	3515.62	2290.83	4123.38	-0.848055	1.33805e-08	3.14745e-06	PSMB10	18	35417757	35421332	-	1207	protein_coding	proteasome 20S subunit beta 10 [Source:VGNC Symbol;Acc:VGNC:97305]	-
ENSBTAG00000018422	690.472	646.839	625.541	1027.4	999.956	1022.86	654.284	1016.74	-0.636286	1.467e-08	3.36623e-06	RIPK3	10	20832541	20836686	+	1834	protein_coding	receptor interacting serine/threonine kinase 3 [Source:VGNC Symbol;Acc:VGNC:52818]	-
ENSBTAG00000053649	2373.25	1843.84	2452.86	3906.04	4868.87	3378.29	2223.31	4051.07	-0.865634	1.48506e-08	3.36623e-06	CCL5	19	14508970	14516896	+	1910	protein_coding	C-C motif chemokine ligand 5 [Source:NCBI gene (formerly Entrezgene);Acc:327712]	-
ENSBTAG00000021649	5716.58	3994.41	7059.82	10193.2	11812.5	10365	5590.27	10790.2	-0.948829	1.84441e-08	4.10611e-06	-	3	14304650	14305160	+	511	protein_coding	-	-
ENSBTAG00000030490	19.1798	9.66743	34.806	92.6164	69.3039	104.181	21.2177	88.7003	-2.0744	2.19346e-08	4.79751e-06	-	X	102727884	102728396	+	513	protein_coding	-	-
ENSBTAG00000048931	2124.92	1696.19	1942.37	2965.88	3007.57	2968.2	1921.16	2980.55	-0.633984	2.30059e-08	4.92019e-06	-	7	39109897	39111682	+	1281	protein_coding	-	-
ENSBTAG00000021829	1034.7	911.375	926.226	1499.09	1419.08	1480.31	957.433	1466.16	-0.615309	2.36601e-08	4.92019e-06	GM2A	7	62495947	62508685	+	1141	protein_coding	GM2 ganglioside activator [Source:VGNC Symbol;Acc:VGNC:29431]	-
ENSBTAG00000020939	39.369	36.912	27.0713	93.6934	256.314	86.1857	34.4508	145.398	-2.07472	2.38506e-08	4.92019e-06	PLAC9	28	35166730	35178797	-	1111	protein_coding	placenta associated 9 [Source:VGNC Symbol;Acc:VGNC:32970]	-
ENSBTAG00000007836	2581.2	2285.03	2997.18	4344.36	4572.96	3887.83	2621.14	4268.38	-0.703536	2.40741e-08	4.92019e-06	PPA1	28	26418194	26456501	-	1261	protein_coding	inorganic pyrophosphatase 1 [Source:VGNC Symbol;Acc:VGNC:55992]	-
ENSBTAG00000052306	477.476	333.966	614.906	1005.86	1004.36	878.905	475.449	963.04	-1.01913	2.9146e-08	5.85398e-06	IFITM3	29	50929934	50931552	+	1144	protein_coding	interferon induced transmembrane protein 3 [Source:NCBI gene (formerly Entrezgene);Acc:777594]	-
ENSBTAG00000055158	570.346	710.996	559.796	366.158	349.82	348.531	613.713	354.836	0.791539	2.95822e-08	5.85398e-06	TP53INP1	14	69402340	69412215	+	5774	protein_coding	tumor protein p53 inducible nuclear protein 1 [Source:NCBI gene (formerly Entrezgene);Acc:782667]	-
ENSBTAG00000036401	100.946	99.3109	114.086	216.464	223.313	195.102	104.781	211.626	-1.01351	3.07674e-08	5.99339e-06	bta-mir-147	10	65015857	65015936	-	80	miRNA	bta-mir-147 [Source:miRBase;Acc:MI0009747]	-
ENSBTAG00000014596	49.4637	43.9429	51.2422	129.232	124.307	107.022	48.2162	120.187	-1.31792	3.18359e-08	6.10612e-06	EFHD1	3	112396168	112440870	+	2513	protein_coding	EF-hand domain family member D1 [Source:VGNC Symbol;Acc:VGNC:28352]	-
ENSBTAG00000009717	132.24	131.829	183.698	302.619	292.616	288.864	149.255	294.7	-0.982032	3.34701e-08	6.32231e-06	FGL2	4	44000211	44004848	+	2177	protein_coding	fibrinogen like 2 [Source:VGNC Symbol;Acc:VGNC:28993]	-
ENSBTAG00000014863	306.877	219.714	264.912	460.928	508.229	459.341	263.834	476.166	-0.853634	4.63249e-08	8.61988e-06	GYPC	2	78885394	78934052	+	922	protein_coding	glycophorin C [Source:VGNC Symbol;Acc:VGNC:49062]	-
ENSBTAG00000007449	438.107	355.058	557.863	860.471	850.348	769.042	450.343	826.62	-0.876873	5.47317e-08	1.00344e-05	HS3ST1	6	106504062	106540229	-	1552	protein_coding	heparan sulfate-glucosamine 3-sulfotransferase 1 [Source:VGNC Symbol;Acc:VGNC:29958]	-
ENSBTAG00000008114	584.479	476.341	681.617	884.164	1162.77	1095.79	580.812	1047.57	-0.851737	6.0606e-08	1.08726e-05	CD99	X	138754709	138785187	-	4289	protein_coding	CD99 molecule [Source:VGNC Symbol;Acc:VGNC:50554]	-
ENSBTAG00000015919	390.662	425.367	400.269	638.623	646.836	642.131	405.433	642.53	-0.663659	6.10478e-08	1.08726e-05	PARM1	6	89847732	89973563	+	1369	protein_coding	prostate androgen-regulated mucin-like protein 1 [Source:VGNC Symbol;Acc:VGNC:32587]	-
ENSBTAG00000039028	246.309	176.65	240.741	452.313	487.327	355.161	221.234	431.6	-0.964867	7.07885e-08	1.24299e-05	PI3	13	73547863	73555170	+	920	protein_coding	peptidase inhibitor 3, skin-derived (SKALP) [Source:NCBI gene (formerly Entrezgene);Acc:783871]	-
ENSBTAG00000003920	72.6813	39.5486	58.9768	148.617	160.609	122.175	57.0689	143.8	-1.33799	1.13299e-07	1.96181e-05	TGM1	10	20902051	20916712	+	2767	protein_coding	transglutaminase 1 [Source:VGNC Symbol;Acc:VGNC:35809]	-
ENSBTAG00000021474	722.775	457.885	500.82	936.934	1150.66	1027.6	560.493	1038.4	-0.890676	1.29604e-07	2.21339e-05	GSDMD	14	1139890	1146602	-	2882	protein_coding	gasdermin D [Source:VGNC Symbol;Acc:VGNC:29675]	-
ENSBTAG00000049919	322.018	319.904	364.496	506.16	554.431	611.824	335.473	557.471	-0.733764	1.43369e-07	2.41537e-05	TFPI	2	8776893	8875333	+	2182	protein_coding	tissue factor pathway inhibitor [Source:NCBI gene (formerly Entrezgene);Acc:508763]	-
ENSBTAG00000004817	827.759	558.953	1012.27	1506.63	1562.09	1464.21	799.662	1510.98	-0.918704	1.57731e-07	2.6219e-05	-	18	15442537	15443092	+	519	pseudogene	-	-
ENSBTAG00000007389	5156.33	4038.35	5302.11	8014.55	8269.16	6926.11	4832.27	7736.61	-0.679065	1.64085e-07	2.69164e-05	IFI35	19	43030226	43044830	+	2022	protein_coding	interferon induced protein 35 [Source:VGNC Symbol;Acc:VGNC:30044]	-
ENSBTAG00000007554	37355.2	27423.9	42177.1	61837.6	70070.6	54342.5	35652	62083.6	-0.800236	2.00975e-07	3.25396e-05	IFI6	2	125662055	125665793	+	857	protein_coding	interferon alpha inducible protein 6 [Source:VGNC Symbol;Acc:VGNC:30047]	-
ENSBTAG00000008353	2705.36	2616.36	2605.62	1853.41	1895.41	1877.14	2642.44	1875.32	0.494689	2.35966e-07	3.77152e-05	CDKN1A	23	10582308	10590589	+	2352	protein_coding	cyclin dependent kinase inhibitor 1A [Source:VGNC Symbol;Acc:VGNC:27142]	-
ENSBTAG00000034349	2059.3	2016.1	2223.72	3078.96	2899.76	3017.45	2099.71	2998.72	-0.514281	2.77955e-07	4.38642e-05	IFI44	3	66029139	66043630	-	1340	protein_coding	interferon induced protein 44 [Source:VGNC Symbol;Acc:VGNC:30045]	-
ENSBTAG00000011467	183.722	142.375	152.76	270.311	299.217	298.335	159.619	289.288	-0.8604	3.04162e-07	4.73999e-05	BATF2	29	43205606	43212737	-	2373	protein_coding	basic leucine zipper ATF-like transcription factor 2 [Source:VGNC Symbol;Acc:VGNC:26426]	TF_bZIP
ENSBTAG00000007740	224.101	223.23	304.552	492.159	471.926	397.78	250.628	453.955	-0.856558	3.1574e-07	4.85967e-05	MDK	15	76374118	76377898	+	1829	protein_coding	midkine [Source:VGNC Symbol;Acc:VGNC:49556]	-
ENSBTAG00000024839	315.962	281.234	504.687	668.777	744.742	741.576	367.294	718.365	-0.968598	3.52067e-07	5.3527e-05	-	19	41281287	41281841	+	555	protein_coding	-	-
ENSBTAG00000017040	10.0946	14.0617	11.602	35.5389	57.2032	57.7728	11.9194	50.1716	-2.06927	4.04758e-07	6.07967e-05	LY6E	14	1422652	1426356	-	1194	protein_coding	lymphocyte antigen 6 family member E [Source:VGNC Symbol;Acc:VGNC:31089]	-
ENSBTAG00000018417	4870.66	4242.24	5021.73	7125	7282.41	6398.58	4711.54	6935.33	-0.557794	4.22969e-07	6.27756e-05	PSMF1	13	59967956	60007443	-	1310	protein_coding	proteasome inhibitor subunit 1 [Source:VGNC Symbol;Acc:VGNC:33477]	-
novel.637	380.567	284.75	496.952	624.622	832.747	786.089	387.423	747.82	-0.949968	4.43827e-07	6.50963e-05	-	X	24951946	24952229	-	284	-	PF01247:Ribosomal protein L35Ae	-
ENSBTAG00000017135	197.855	181.045	214.637	319.85	366.321	332.431	197.845	339.534	-0.779807	4.75575e-07	6.89418e-05	CTSS	3	19981529	20004455	+	1684	protein_coding	cathepsin S [Source:VGNC Symbol;Acc:VGNC:27818]	-
ENSBTAG00000001961	749.021	1009.81	850.813	525.544	468.626	573.94	869.88	522.704	0.734686	4.94058e-07	7.0798e-05	MAP1B	20	9401263	9494370	-	12056	protein_coding	microtubule associated protein 1B [Source:VGNC Symbol;Acc:VGNC:31178]	-
ENSBTAG00000050846	0	4.39429	5.801	25.8464	34.1019	32.2013	3.39843	30.7165	-3.15353	5.25109e-07	7.43925e-05	-	25	2489970	2495153	+	2609	protein_coding	-	-
ENSBTAG00000007935	2918.36	2856.29	2886	4071.89	3915.12	3950.34	2886.88	3979.12	-0.462963	5.63802e-07	7.89766e-05	CALCOCO2	19	37678783	37702465	-	2295	protein_coding	calcium binding and coiled-coil domain 2 [Source:VGNC Symbol;Acc:VGNC:26703]	-
ENSBTAG00000012989	936.781	670.568	997.772	1488.32	1739.2	1314.57	868.374	1514.03	-0.802341	6.20584e-07	8.55111e-05	UBE2L6	15	80815599	80829794	-	1947	protein_coding	ubiquitin conjugating enzyme E2 L6 [Source:VGNC Symbol;Acc:VGNC:36588]	-
ENSBTAG00000054596	495.646	440.307	549.161	775.393	785.444	753.888	495.038	771.575	-0.640871	6.24169e-07	8.55111e-05	-	3	36429462	36429788	+	327	protein_coding	-	-
ENSBTAG00000051755	3489.71	3008.33	3480.6	5052.98	5336.4	4447.56	3326.21	4945.65	-0.572285	6.63011e-07	8.98452e-05	ARF3	5	30855679	30871054	+	1106	protein_coding	ADP ribosylation factor 3 [Source:NCBI gene (formerly Entrezgene);Acc:510994]	-
ENSBTAG00000008291	1445.55	1249.74	1492.79	2070.95	2244.13	1948.18	1396.03	2087.75	-0.58075	7.13124e-07	9.5597e-05	PROCR	13	64444427	64449124	+	1455	protein_coding	protein C receptor [Source:VGNC Symbol;Acc:VGNC:33359]	-
ENSBTAG00000002069	35.3312	35.1543	51.2422	146.463	132.007	71.0322	40.5759	116.501	-1.51899	7.32378e-07	9.71336e-05	BOLA	23	28720501	28724399	-	1659	protein_coding	MHC class I heavy chain [Source:NCBI gene (formerly Entrezgene);Acc:515712]	-
ENSBTAG00000019716	1501.07	1371.9	1638.78	1005.86	1059.36	974.561	1503.92	1013.26	0.569752	8.25235e-07	0.000108297	CXCL8	6	88810418	88814572	+	1870	protein_coding	C-X-C motif chemokine ligand 8 [Source:VGNC Symbol;Acc:VGNC:27853]	-
ENSBTAG00000013275	523.911	499.191	524.024	777.547	761.243	758.624	515.708	765.805	-0.570678	8.58993e-07	0.000111553	MAD2L2	16	41990741	42003150	+	1922	protein_coding	mitotic arrest deficient 2 like 2 [Source:VGNC Symbol;Acc:VGNC:31132]	-
ENSBTAG00000015156	789.399	565.984	1087.69	1487.25	1742.5	1426.33	814.357	1552.02	-0.930836	8.82603e-07	0.000113282	NDUFB1	21	56801789	56808775	-	335	protein_coding	NADH:ubiquinone oxidoreductase subunit B1 [Source:NCBI gene (formerly Entrezgene);Acc:327690]	-
ENSBTAG00000048613	66.6245	58.0046	88.9487	138.925	143.008	199.837	71.1926	160.59	-1.1784	8.90486e-07	0.000113282	-	3	11769505	11770927	-	231	protein_coding	-	-
ENSBTAG00000007398	1694.89	1217.22	1944.3	3002.5	3086.77	2399.94	1618.8	2829.74	-0.805912	9.33007e-07	0.000117493	MRPS24	22	207311	229794	-	665	protein_coding	mitochondrial ribosomal protein S24 [Source:VGNC Symbol;Acc:VGNC:31664]	-
ENSBTAG00000007816	6231.41	4896.11	6073.65	8519.63	9093.11	8139.34	5733.72	8584.03	-0.582274	9.78353e-07	0.000120541	-	6	85829541	85830410	+	870	processed_pseudogene	-	-
ENSBTAG00000049833	151.419	99.3109	230.106	311.234	392.722	371.262	160.279	358.406	-1.16333	9.84073e-07	0.000120541	RPL39	X	4150048	4153937	-	857	protein_coding	ribosomal protein L39 [Source:NCBI gene (formerly Entrezgene);Acc:767908]	-
ENSBTAG00000038625	173.628	165.225	166.295	316.619	304.717	257.61	168.383	292.982	-0.797968	9.86219e-07	0.000120541	-	3	53862077	53888176	+	2579	protein_coding	-	-
ENSBTAG00000007755	89.8421	76.4606	116.02	238.003	235.413	149.641	94.1076	207.686	-1.14133	1.04868e-06	0.000126931	APOBEC3H	5	110559226	110574354	+	1928	protein_coding	apolipoprotein B mRNA editing enzyme catalytic subunit 3H [Source:NCBI gene (formerly Entrezgene);Acc:108771180]	-
ENSBTAG00000002258	619.81	449.096	563.664	934.78	972.455	791.772	544.19	899.669	-0.725848	1.0745e-06	0.000128806	APOA1	15	27490875	27505442	-	1471	protein_coding	apolipoprotein A1 [Source:VGNC Symbol;Acc:VGNC:26022]	-
ENSBTAG00000005603	33.3123	30.76	40.607	98.0011	89.105	77.6618	34.8931	88.256	-1.33885	1.24212e-06	0.000147092	CXCL11	6	90902720	90904851	-	1442	protein_coding	C-X-C motif chemokine ligand 11 [Source:VGNC Symbol;Acc:VGNC:27847]	-
ENSBTAG00000049161	43.4069	22.8503	42.5407	85.0779	100.106	101.339	36.2659	95.5076	-1.40577	1.25064e-06	0.000147092	-	10	25633096	25633251	-	156	protein_coding	-	-
ENSBTAG00000016267	156.467	108.978	137.29	258.464	246.414	237.721	134.245	247.533	-0.885656	1.27393e-06	0.00014843	SERPING1	15	80850690	80863385	+	1634	protein_coding	serpin family G member 1 [Source:VGNC Symbol;Acc:VGNC:54891]	-
ENSBTAG00000009842	19.1798	7.03086	17.403	58.1545	48.4027	54.9315	14.5379	53.8296	-1.90384	1.50057e-06	0.000173218	CRYM	25	19074616	19098173	-	1318	protein_coding	crystallin mu [Source:VGNC Symbol;Acc:VGNC:27745]	-
ENSBTAG00000015794	413.88	555.438	373.198	202.464	234.313	285.076	447.505	240.618	0.894368	1.63439e-06	0.000186936	NES	3	14159893	14168905	+	5935	protein_coding	nestin [Source:VGNC Symbol;Acc:VGNC:32009]	-
ENSBTAG00000020898	363.406	332.208	449.577	668.777	600.634	595.723	381.731	621.711	-0.704197	1.79043e-06	0.00020292	CHST12	25	40821751	40840680	-	2442	protein_coding	carbohydrate sulfotransferase 12 [Source:VGNC Symbol;Acc:VGNC:27340]	-
ENSBTAG00000051907	541.072	551.043	578.166	880.933	982.355	746.311	556.761	869.867	-0.642792	1.84045e-06	0.00020671	CYBA	18	13883779	13893147	-	3115	protein_coding	cytochrome b-245 alpha chain [Source:NCBI gene (formerly Entrezgene);Acc:281111]	-
ENSBTAG00000038706	278.612	226.745	305.519	453.39	528.03	407.251	270.292	462.89	-0.776492	2.08056e-06	0.000231593	MT1E	18	24029352	24032186	-	1589	protein_coding	metallothionein 1E [Source:NCBI gene (formerly Entrezgene);Acc:768319]	-
ENSBTAG00000012144	393.69	313.752	406.07	593.391	606.134	569.205	371.171	589.577	-0.668724	2.26783e-06	0.000250204	ZMYND19	11	106544913	106554343	-	1212	protein_coding	zinc finger MYND-type containing 19 [Source:VGNC Symbol;Acc:VGNC:37205]	-
ENSBTAG00000007450	69.6529	60.6412	40.607	122.771	129.807	126.911	56.967	126.496	-1.1515	2.29935e-06	0.000251456	C2	23	27421810	27433479	-	2677	protein_coding	complement C2 [Source:VGNC Symbol;Acc:VGNC:53959]	-
ENSBTAG00000013468	6615.01	9636.67	6961.2	5040.06	4427.75	5026.24	7737.63	4831.35	0.679533	2.66556e-06	0.00028897	AHNAK	29	40815654	40907522	-	19303	protein_coding	AHNAK nucleoprotein [Source:VGNC Symbol;Acc:VGNC:25754]	-
ENSBTAG00000017427	333.123	306.721	303.586	481.39	534.63	458.394	314.476	491.471	-0.643859	2.7454e-06	0.00029506	FAM180A	4	99532570	99546135	-	870	protein_coding	family with sequence similarity 180 member A [Source:VGNC Symbol;Acc:VGNC:28763]	-
ENSBTAG00000008340	664.226	466.673	777.334	1046.78	1105.56	1107.15	636.078	1086.5	-0.773424	2.8353e-06	0.000300007	ATOX1	7	62942179	62957525	-	441	protein_coding	antioxidant 1 copper chaperone [Source:VGNC Symbol;Acc:VGNC:26273]	-
ENSBTAG00000012411	648.075	602.896	616.84	910.01	899.85	882.693	622.603	897.518	-0.52787	2.83956e-06	0.000300007	HAPLN1	7	83538717	83617117	-	2771	protein_coding	hyaluronan and proteoglycan link protein 1 [Source:VGNC Symbol;Acc:VGNC:29749]	-
ENSBTAG00000022394	33.3123	21.9714	30.9387	74.3085	75.9043	74.8206	28.7408	75.0111	-1.39032	2.94037e-06	0.000306048	SAA2	29	26458417	26461858	+	816	protein_coding	serum amyloid A2 [Source:NCBI gene (formerly Entrezgene);Acc:506412]	-
ENSBTAG00000048537	376.529	232.018	364.496	537.391	676.538	551.21	324.348	588.379	-0.860706	2.94583e-06	0.000306048	-	11	94221909	94223758	-	288	protein_coding	-	-
ENSBTAG00000027425	82.7759	52.7314	75.413	131.386	151.809	158.165	70.3068	147.12	-1.0711	2.97859e-06	0.000306481	CCDC190	3	6567409	6576468	+	2807	protein_coding	coiled-coil domain containing 190 [Source:VGNC Symbol;Acc:VGNC:26883]	-
ENSBTAG00000039035	56.5299	54.4891	71.5457	18.3079	13.2007	25.5716	60.8549	19.0267	1.66479	2.99917e-06	0.000306481	HSPA6	3	8031683	8034120	-	1920	protein_coding	heat shock protein family A (Hsp70) member 6 [Source:VGNC Symbol;Acc:VGNC:55236]	-
ENSBTAG00000021377	2522.65	1946.67	2529.24	3529.12	3767.71	3277.9	2332.85	3524.91	-0.595682	3.25787e-06	0.00033021	S100A14	3	16766542	16768597	+	1026	protein_coding	S100 calcium binding protein A14 [Source:VGNC Symbol;Acc:VGNC:34240]	-
ENSBTAG00000007106	722.775	529.951	737.694	1034.93	1021.96	1094.84	663.473	1050.58	-0.664313	3.40065e-06	0.000337366	GATD3A	1	144148919	144158060	+	1858	protein_coding	glutamine amidotransferase like class 1 domain containing 3A [Source:NCBI gene (formerly Entrezgene);Acc:514335]	-
ENSBTAG00000006638	1193.18	1147.79	1344.87	1723.1	1867.9	1708.56	1228.61	1766.52	-0.523907	3.40706e-06	0.000337366	BCL2L12	18	56068168	56075228	+	1485	protein_coding	BCL2 like 12 [Source:VGNC Symbol;Acc:VGNC:26447]	-
ENSBTAG00000012317	14140.5	11100	14112.9	19409.6	20915.5	18043.1	13117.8	19456.1	-0.568727	3.40965e-06	0.000337366	PNP	10	26632023	26638353	-	1411	protein_coding	purine nucleoside phosphorylase [Source:NCBI gene (formerly Entrezgene);Acc:493724]	-
ENSBTAG00000014529	101.956	100.19	74.4462	171.233	196.911	165.742	92.1972	177.962	-0.947123	3.66513e-06	0.000359789	GBP4	3	54451265	54507578	+	2996	protein_coding	guanylate binding protein 4 [Source:NCBI gene (formerly Entrezgene);Acc:613313]	-
ENSBTAG00000006530	148.391	145.011	209.803	303.696	368.521	266.134	167.735	312.783	-0.898316	3.81974e-06	0.000372037	-	5	81860450	81860701	-	252	protein_coding	-	-
ENSBTAG00000003560	2538.8	1837.69	2846.36	3875.89	4145.03	3636.85	2407.62	3885.92	-0.690862	3.99618e-06	0.000386205	-	12	18095424	18096263	-	840	protein_coding	-	-
ENSBTAG00000047647	82.7759	51.8526	71.5457	121.694	199.111	140.17	68.7247	153.658	-1.16378	4.50329e-06	0.000431866	-	8	65712604	65713395	+	792	protein_coding	-	-
ENSBTAG00000049993	122.145	89.6434	146.959	211.079	229.913	238.668	119.582	226.553	-0.925372	4.67452e-06	0.000444864	-	17	52806052	52806285	+	234	protein_coding	-	-
ENSBTAG00000013988	1369.84	986.957	1512.13	2284.18	2193.52	1862.94	1289.64	2113.55	-0.712976	4.87316e-06	0.000460255	BID	5	109136740	109154244	-	1219	protein_coding	BH3 interacting domain death agonist [Source:VGNC Symbol;Acc:VGNC:26496]	-
ENSBTAG00000016169	1489.97	1116.15	1690.99	2293.87	2563.14	2094.03	1432.37	2317.01	-0.694101	5.00974e-06	0.000469597	ID1	13	61179938	61182003	+	1886	protein_coding	inhibitor of DNA binding 1, HLH protein [Source:VGNC Symbol;Acc:VGNC:30031]	bHLH
ENSBTAG00000050852	50.4731	26.3657	52.209	100.155	105.606	105.128	43.0159	103.63	-1.2762	5.05236e-06	0.000470058	CXCL9	6	90856295	90863481	-	2955	protein_coding	C-X-C motif chemokine ligand 9 [Source:NCBI gene (formerly Entrezgene);Acc:513990]	-
ENSBTAG00000009223	158.486	127.434	191.433	286.465	298.117	261.398	159.118	281.993	-0.826875	5.89574e-06	0.000540729	SFN	2	126340193	126341536	-	1344	protein_coding	stratifin [Source:VGNC Symbol;Acc:VGNC:34517]	-
ENSBTAG00000052042	148.391	130.95	131.489	77.5393	71.504	48.3019	136.943	65.7817	1.06327	5.8987e-06	0.000540729	-	X	14305439	14305987	-	501	pseudogene	-	-
ENSBTAG00000039129	65.615	60.6412	85.0813	130.309	140.808	152.482	70.4458	141.2	-1.00597	5.9495e-06	0.000541404	-	29	48540589	48559970	+	3164	protein_coding	-	-
ENSBTAG00000019018	2820.44	1912.39	3351.04	4637.28	5205.49	4064.93	2694.62	4635.9	-0.782901	6.78867e-06	0.000613293	-	11	82978840	82979892	-	576	protein_coding	-	-
ENSBTAG00000021151	3577.53	4779.23	3373.28	2495.26	2238.63	2745.63	3910.01	2493.17	0.649184	7.16832e-06	0.000642931	MYH10	19	28063029	28183409	-	7111	protein_coding	myosin heavy chain 10 [Source:VGNC Symbol;Acc:VGNC:31794]	-
ENSBTAG00000046580	3046.56	2867.71	2975.91	3860.81	4069.13	3989.17	2963.39	3973.04	-0.423092	7.77207e-06	0.000692102	DHX58	19	42237031	42247670	-	3028	protein_coding	DExH-box helicase 58 [Source:VGNC Symbol;Acc:VGNC:28058]	-
ENSBTAG00000001865	37.3501	26.3657	56.0763	79.6932	117.707	105.128	39.9307	100.842	-1.34135	8.1958e-06	0.00072466	SGCG	12	34674912	34705884	-	1753	protein_coding	sarcoglycan gamma [Source:VGNC Symbol;Acc:VGNC:34539]	-
ENSBTAG00000053419	789.399	523.799	962.966	1256.78	1534.59	1243.54	758.721	1344.97	-0.826476	8.31675e-06	0.000730175	-	5	47504807	47505199	+	288	protein_coding	-	-
ENSBTAG00000050242	162.523	187.197	152.76	89.3856	79.2044	99.445	167.493	89.345	0.905031	8.67916e-06	0.000756665	-	19	18620091	18651456	-	1872	protein_coding	-	-
ENSBTAG00000004806	409.842	445.581	322.922	214.31	218.912	264.24	392.782	232.487	0.755377	8.82972e-06	0.000764445	PHKB	18	15865422	16091810	+	3797	protein_coding	phosphorylase kinase regulatory subunit beta [Source:VGNC Symbol;Acc:VGNC:32832]	-
ENSBTAG00000048470	12.1135	9.66743	4.83417	40.9235	30.8017	38.8309	8.87171	36.8521	-2.05752	1.0611e-05	0.000912322	IFITM1	29	50933695	50935698	-	1422	protein_coding	interferon induced transmembrane protein 1 (9-27) [Source:NCBI gene (formerly Entrezgene);Acc:353510]	-
ENSBTAG00000047902	457.286	367.362	514.355	663.392	815.146	669.597	446.335	716.045	-0.682484	1.07946e-05	0.000921755	ULBP21	9	87049719	87056668	-	914	protein_coding	UL16 binding protein 21 [Source:NCBI gene (formerly Entrezgene);Acc:513308]	-
ENSBTAG00000001637	874.194	727.694	1058.68	1380.63	1395.98	1316.46	886.857	1364.36	-0.621889	1.13976e-05	0.000966621	FUNDC1	X	99086562	99097626	+	891	protein_coding	FUN14 domain containing 1 [Source:VGNC Symbol;Acc:VGNC:29143]	-
ENSBTAG00000034519	599.621	399.001	608.138	854.01	995.556	814.502	535.587	888.023	-0.730324	1.19445e-05	0.00100616	SMIM29	23	8322845	8325565	-	794	protein_coding	small integral membrane protein 29 [Source:HGNC Symbol;Acc:HGNC:1340]	-
ENSBTAG00000008414	1234.57	1532.73	1243.35	931.549	867.949	940.466	1336.88	913.321	0.549971	1.22693e-05	0.00102659	ZFR	20	41213852	41297142	+	4390	protein_coding	zinc finger RNA binding protein [Source:VGNC Symbol;Acc:VGNC:37171]	-
ENSBTAG00000016208	204.921	208.289	141.158	340.312	298.117	316.33	184.789	318.253	-0.783607	1.23984e-05	0.00103047	TGM2	13	67002552	67037111	-	4615	protein_coding	transglutaminase 2 [Source:VGNC Symbol;Acc:VGNC:35810]	-
ENSBTAG00000037651	2160.25	1519.54	2303	3301.88	3524.6	2777.83	1994.26	3201.44	-0.683031	1.27612e-05	0.0010536	S100A2	3	16805481	16811823	+	676	protein_coding	S100 calcium binding protein A2 [Source:VGNC Symbol;Acc:VGNC:34242]	-
ENSBTAG00000021378	1442.52	1036.17	1555.63	2288.49	2536.74	1815.58	1344.78	2213.6	-0.719156	1.28723e-05	0.00105578	S100A13	3	16756363	16772529	+	1065	protein_coding	S100 calcium binding protein A13 [Source:VGNC Symbol;Acc:VGNC:34239]	-
ENSBTAG00000031279	4569.84	3421.39	5114.55	6927.92	7451.82	6070.88	4368.59	6816.88	-0.642016	1.35433e-05	0.00110356	SELENOM	17	69961734	69964249	-	432	protein_coding	selenoprotein M [Source:VGNC Symbol;Acc:VGNC:53920]	-
ENSBTAG00000001966	1031.67	1155.7	1130.23	1576.63	1656.69	1435.8	1105.87	1556.37	-0.492307	1.42866e-05	0.00115657	PDGFRL	27	19636210	19709829	-	1627	protein_coding	platelet derived growth factor receptor like [Source:VGNC Symbol;Acc:VGNC:32694]	-
ENSBTAG00000012462	252.366	211.805	317.121	455.544	454.325	390.203	260.43	433.358	-0.735202	1.50008e-05	0.00120655	MAP1LC3C	16	34937151	34944966	-	1559	protein_coding	microtubule associated protein 1 light chain 3 gamma [Source:VGNC Symbol;Acc:VGNC:31180]	-
ENSBTAG00000040393	806.56	548.407	792.803	1202.94	1289.27	999.186	715.924	1163.8	-0.701416	1.52486e-05	0.00121861	-	1	157728794	157745955	+	1283	protein_coding	-	-
ENSBTAG00000020736	143.344	95.7954	141.158	227.233	234.313	216.885	126.766	226.144	-0.838186	1.63324e-05	0.00127865	CD40	13	74842191	74853116	+	1520	protein_coding	CD40 molecule [Source:VGNC Symbol;Acc:VGNC:27033]	-
ENSBTAG00000010696	878.232	861.28	699.987	525.544	552.231	564.469	813.167	547.415	0.570744	1.63432e-05	0.00127865	DVL1	16	51179889	51192095	+	3449	protein_coding	dishevelled segment polarity protein 1 [Source:NCBI gene (formerly Entrezgene);Acc:523325]	-
ENSBTAG00000009738	2479.24	2233.18	2570.81	3358.96	3383.79	3186.03	2427.74	3309.59	-0.44714	1.64747e-05	0.00127865	MGAT4B	7	1507472	1518038	+	2479	protein_coding	alpha-1,3-mannosyl-glycoprotein 4-beta-N-acetylglucosaminyltransferase B [Source:VGNC Symbol;Acc:VGNC:54624]	-
ENSBTAG00000048514	57.5393	63.2777	45.4412	96.9242	125.407	123.122	55.4194	115.151	-1.05377	1.65116e-05	0.00127865	-	4	113852661	113857720	-	300	protein_coding	-	-
ENSBTAG00000023997	864.1	582.682	887.553	1285.86	1269.47	1168.72	778.112	1241.35	-0.67461	1.65628e-05	0.00127865	VAMP8	11	49427905	49431079	-	659	protein_coding	vesicle associated membrane protein 8 [Source:VGNC Symbol;Acc:VGNC:36760]	-
ENSBTAG00000011343	2848.7	2270.97	3148.01	4261.43	4512.45	3689.88	2755.89	4154.59	-0.592262	1.66152e-05	0.00127865	XAF1	19	25148636	25166951	-	1852	protein_coding	XIAP associated factor 1 [Source:VGNC Symbol;Acc:VGNC:36982]	-
ENSBTAG00000016560	393.69	358.574	417.672	612.776	638.036	519.956	389.979	590.256	-0.597556	1.84183e-05	0.00140872	DNAJC4	29	42534249	42539123	+	2161	protein_coding	DnaJ heat shock protein family (Hsp40) member C4 [Source:VGNC Symbol;Acc:VGNC:53656]	-
ENSBTAG00000027020	8149.39	9347.53	6704.99	4515.59	5040.48	6111.61	8067.3	5222.56	0.627245	1.88197e-05	0.00143064	COL5A2	2	7198509	7357287	+	4293	protein_coding	collagen type V alpha 2 chain [Source:VGNC Symbol;Acc:VGNC:27568]	-
ENSBTAG00000014728	364.416	319.025	395.435	560.006	544.531	516.167	359.625	540.235	-0.587704	1.89641e-05	0.00143288	TAPBPL	5	103922269	103929825	-	2886	protein_coding	TAP binding protein like [Source:VGNC Symbol;Acc:VGNC:35600]	-
ENSBTAG00000019386	14.1325	25.4869	7.73467	70.0008	55.0031	40.7251	15.7847	55.243	-1.79223	1.91346e-05	0.00143705	BOLA-NC1	23	28548781	28553089	-	2324	protein_coding	non-classical MHC class I antigen [Source:NCBI gene (formerly Entrezgene);Acc:510417]	-
ENSBTAG00000048782	13037.2	13729.5	15136.7	18641.7	20269.7	18084.8	13967.8	18998.8	-0.443767	1.94086e-05	0.0014489	-	10	103095506	103103769	+	1038	protein_coding	-	-
ENSBTAG00000016951	2361.13	2197.14	2411.28	3148.96	3233.08	2989.98	2323.19	3124.01	-0.427313	2.01353e-05	0.00149421	WDFY1	2	112010456	112064142	-	3188	protein_coding	WD repeat and FYVE domain containing 1 [Source:VGNC Symbol;Acc:VGNC:36876]	-
ENSBTAG00000014006	1564.67	1368.38	1539.2	2069.87	2221.02	1936.81	1490.75	2075.9	-0.477765	2.04096e-05	0.0015056	TOR3A	16	60422988	60450960	+	1829	protein_coding	torsin family 3 member A [Source:VGNC Symbol;Acc:VGNC:36226]	-
ENSBTAG00000018451	1768.58	1698.83	1676.49	2210.95	2332.13	2344.06	1714.63	2295.71	-0.421199	2.07328e-05	0.00152045	PTMS	5	103674096	103679056	-	1528	protein_coding	parathymosin [Source:NCBI gene (formerly Entrezgene);Acc:613777]	-
ENSBTAG00000042458	25.2366	14.9406	14.5025	45.2313	56.1031	58.7199	18.2265	53.3515	-1.55839	2.09667e-05	0.00152861	RNase_MRP	8	59833118	59833395	-	278	ribozyme	RNase MRP [Source:RFAM;Acc:RF00030]	-
ENSBTAG00000015844	2547.88	2154.08	2707.13	3582.96	3837.02	3217.28	2469.7	3545.75	-0.521808	2.13982e-05	0.00154506	TFPI2	4	11204075	11208760	-	1701	protein_coding	tissue factor pathway inhibitor 2 [Source:VGNC Symbol;Acc:VGNC:35794]	-
ENSBTAG00000051364	6019.42	6585.28	4038.46	3712.2	2888.76	3571.5	5547.72	3390.82	0.710244	2.14403e-05	0.00154506	-	2	121569848	121575674	-	1314	protein_coding	-	-
ENSBTAG00000052987	11.1041	10.5463	23.204	110.924	71.504	19.889	14.9515	67.4391	-2.17161	2.16159e-05	0.00154876	-	X	89624043	89650379	+	3725	protein_coding	-	-
ENSBTAG00000030678	37.3501	23.7291	50.2753	89.3856	104.506	76.7148	37.1182	90.2021	-1.28475	2.1905e-05	0.00156051	-	11	93930436	93931311	-	875	pseudogene	-	-
ENSBTAG00000018116	570.346	476.341	649.712	894.933	951.553	767.148	565.466	871.211	-0.623714	2.29227e-05	0.00162374	MTFP1	17	69423142	69439445	+	2230	protein_coding	mitochondrial fission process 1 [Source:VGNC Symbol;Acc:VGNC:31725]	-
ENSBTAG00000020159	762.144	696.934	744.462	963.857	1041.76	1079.69	734.513	1028.43	-0.486316	2.30985e-05	0.00162694	NKAIN1	2	122393085	122438183	+	2266	protein_coding	sodium/potassium transporting ATPase interacting 1 [Source:VGNC Symbol;Acc:VGNC:32091]	-
ENSBTAG00000017823	5.04731	6.152	4.83417	17.231	41.8023	27.4658	5.34449	28.833	-2.42528	2.32681e-05	0.00162968	CFAP52	19	28867611	28893076	+	1872	protein_coding	cilia and flagella associated protein 52 [Source:VGNC Symbol;Acc:VGNC:27245]	-
novel.245	202.902	161.71	223.338	327.388	364.12	285.076	195.983	325.528	-0.732561	2.83669e-05	0.0019757	-	19	26754200	26755005	+	806	-	-	-
ENSBTAG00000009336	1032.68	867.432	1244.31	1578.79	1745.8	1454.74	1048.14	1593.11	-0.604178	2.88371e-05	0.001996	LXN	1	108867031	108874756	+	1264	protein_coding	latexin [Source:VGNC Symbol;Acc:VGNC:31087]	-
ENSBTAG00000048353	8.0757	7.03086	14.5025	26.9234	51.7029	36.9367	9.86968	38.521	-1.96794	2.89786e-05	0.001996	-	25	2513261	2526112	+	1896	protein_coding	-	-
ENSBTAG00000007804	511.797	450.854	505.654	788.317	710.64	650.655	489.435	716.537	-0.549964	2.95346e-05	0.00202312	RILPL2	17	52178861	52205415	+	1369	protein_coding	Rab interacting lysosomal protein like 2 [Source:VGNC Symbol;Acc:VGNC:33968]	-
ENSBTAG00000016469	345.236	384.939	298.751	174.464	166.109	252.875	342.976	197.816	0.790961	2.99755e-05	0.0020421	TNKS1BP1	15	80501949	80526194	-	6772	protein_coding	tankyrase 1 binding protein 1 [Source:VGNC Symbol;Acc:VGNC:36185]	-
ENSBTAG00000018349	661.198	424.488	659.38	997.242	958.154	866.593	581.689	940.663	-0.694367	3.05243e-05	0.00206247	IFI30	7	5054900	5058251	-	1058	protein_coding	IFI30 lysosomal thiol reductase [Source:VGNC Symbol;Acc:VGNC:30043]	-
ENSBTAG00000004771	152.429	137.981	170.163	241.233	247.514	258.557	153.524	249.101	-0.700071	3.06053e-05	0.00206247	-	15	43646969	43647729	+	279	protein_coding	-	-
ENSBTAG00000006523	15581.1	13922	16999.8	21839.2	22788.9	19687.3	15501	21438.4	-0.467845	3.17649e-05	0.0021291	SOD2	9	95955338	95966127	-	2139	protein_coding	superoxide dismutase 2 [Source:NCBI gene (formerly Entrezgene);Acc:281496]	-
ENSBTAG00000000277	147.381	148.527	232.04	308.003	339.919	281.287	175.983	309.737	-0.815451	3.32209e-05	0.00221479	IL18	15	22475988	22502331	-	1550	protein_coding	interleukin 18 [Source:VGNC Symbol;Acc:VGNC:30126]	-
ENSBTAG00000037634	35.3312	50.0949	44.4743	95.8472	86.9049	92.8154	43.3001	91.8558	-1.08088	3.34355e-05	0.00221723	-	3	54187433	54276697	+	4762	protein_coding	-	-
ENSBTAG00000032436	7198.48	6676.68	7379.84	8937.49	9331.82	10101.7	7085	9457.01	-0.416735	3.40384e-05	0.00224527	UBC	17	50887544	50892468	+	2634	protein_coding	ubiquitin C [Source:NCBI gene (formerly Entrezgene);Acc:444874]	-
ENSBTAG00000000678	2398.48	2669.97	2448.02	1896.48	1722.7	1920.71	2505.49	1846.63	0.440166	3.42197e-05	0.00224535	CSDE1	3	28579009	28614809	+	4487	protein_coding	cold shock domain containing E1 [Source:VGNC Symbol;Acc:VGNC:27751]	CSD
ENSBTAG00000001193	1052.87	958.833	1067.38	1407.55	1398.18	1380.87	1026.36	1395.53	-0.443604	3.49019e-05	0.00227813	UNC93B1	29	45516976	45527213	-	2463	protein_coding	unc-93 homolog B1, TLR signaling regulator [Source:VGNC Symbol;Acc:VGNC:49587]	-
ENSBTAG00000030182	146.372	140.617	163.395	62.4622	91.3051	87.1328	150.128	80.3001	0.900938	3.54647e-05	0.0023028	MAPK11	5	119628483	119634547	-	2307	protein_coding	mitogen-activated protein kinase 11 [Source:VGNC Symbol;Acc:VGNC:31214]	-
ENSBTAG00000021209	1020.57	1424.63	1021.94	765.701	634.736	808.82	1155.71	736.419	0.650212	3.72573e-05	0.00240667	UBR5	14	61987835	62126918	+	11049	protein_coding	ubiquitin protein ligase E3 component n-recognin 5 [Source:VGNC Symbol;Acc:VGNC:36619]	-
ENSBTAG00000008092	14.1325	14.0617	16.4362	44.1543	45.1025	42.6193	14.8768	43.9587	-1.56325	3.98451e-05	0.00255328	RAB37	19	56672776	56740010	-	1863	protein_coding	RAB37, member RAS onco family [Source:VGNC Symbol;Acc:VGNC:33645]	-
ENSBTAG00000004560	9.08516	13.1829	16.4362	52.7698	33.0019	41.6722	12.9014	42.4813	-1.7161	3.99365e-05	0.00255328	CLEC4F	11	13572359	13584327	+	2099	protein_coding	C-type lectin domain family 4 member F [Source:VGNC Symbol;Acc:VGNC:27433]	-
ENSBTAG00000016337	108.012	101.069	130.522	191.694	189.211	196.049	113.201	192.318	-0.766141	4.12855e-05	0.00262605	ACOT13	23	33069547	33082602	-	1145	protein_coding	acyl-CoA thioesterase 13 [Source:VGNC Symbol;Acc:VGNC:25549]	-
ENSBTAG00000038938	35.3312	37.7909	43.5075	90.4626	78.1044	81.4502	38.8765	83.3391	-1.09963	4.17108e-05	0.00263964	GBP2	3	54409369	54433538	+	2421	protein_coding	guanylate binding protein 2 [Source:HGNC Symbol;Acc:HGNC:4183]	-
ENSBTAG00000020304	522.901	473.704	517.256	672.008	807.445	703.692	504.62	727.715	-0.528335	4.34733e-05	0.00273728	MTG1	26	25587524	25599939	-	1694	protein_coding	mitochondrial ribosome associated GTPase 1 [Source:NCBI gene (formerly Entrezgene);Acc:509768]	-
ENSBTAG00000047247	227.129	221.472	234.94	126.001	150.708	143.959	227.847	140.223	0.699812	4.40316e-05	0.0027585	C1H3orf80	1	107237030	107237770	-	741	protein_coding	chromosome 1 C3orf80 homolog [Source:VGNC Symbol;Acc:VGNC:52669]	-
ENSBTAG00000031752	831.797	616.079	951.364	1176.01	1361.88	1183.87	799.747	1240.59	-0.633968	5.0829e-05	0.00316842	TMEM256	19	27081979	27083126	-	484	protein_coding	transmembrane protein 256 [Source:NCBI gene (formerly Entrezgene);Acc:507083]	-
ENSBTAG00000022539	287.697	217.957	343.226	443.697	482.927	442.294	282.96	456.306	-0.690797	5.21679e-05	0.00323571	POLR2K	14	64216926	64220642	-	1798	protein_coding	RNA polymerase II, I and III subunit K [Source:VGNC Symbol;Acc:VGNC:57357]	-
ENSBTAG00000055172	91.8611	72.0663	116.02	40.9235	51.7029	31.2542	93.3158	41.2935	1.18075	5.40194e-05	0.00333396	Metazoa_SRP	10	42820456	42820754	-	299	misc_RNA	Metazoan signal recognition particle RNA [Source:RFAM;Acc:RF00017]	-
ENSBTAG00000007075	31.2933	23.7291	47.3748	59.2314	101.206	91.8683	34.1324	84.1018	-1.30567	5.63065e-05	0.00345799	-	23	27943564	28059869	+	3899	protein_coding	-	-
novel.523	2894.13	2082.01	3595.65	4508.05	5234.09	4081.98	2857.26	4608.04	-0.689625	5.71178e-05	0.00349062	-	6	79464994	79465421	-	428	-	PF01283:Ribosomal protein S26e	-
ENSBTAG00000007754	791.418	646.839	1003.57	1363.4	1419.08	1086.32	813.943	1289.6	-0.663991	5.85697e-05	0.0035619	NDUFA3	18	63279554	63282901	-	358	protein_coding	NADH:ubiquinone oxidoreductase subunit A3 [Source:NCBI gene (formerly Entrezgene);Acc:338064]	-
ENSBTAG00000011019	20.1892	19.3349	21.2703	52.7698	74.8042	39.778	20.2648	55.784	-1.45689	6.13203e-05	0.00371107	-	29	41863567	41932878	+	1958	protein_coding	-	-
ENSBTAG00000013367	1824.1	1805.17	1819.58	2324.03	2410.24	2376.26	1816.28	2370.17	-0.384031	6.24923e-05	0.00376373	PPT1	3	106020188	106037050	+	2487	protein_coding	palmitoyl-protein thioesterase 1 [Source:VGNC Symbol;Acc:VGNC:33277]	-
ENSBTAG00000003825	1002.4	1158.33	1096.39	784.009	720.54	830.603	1085.71	778.384	0.47987	6.28802e-05	0.00376888	PTPN12	4	43598679	43690863	-	4088	protein_coding	protein tyrosine phosphatase non-receptor type 12 [Source:VGNC Symbol;Acc:VGNC:33531]	-
ENSBTAG00000013337	370.473	256.626	406.07	534.16	628.135	513.326	344.39	558.54	-0.698685	6.62858e-05	0.00395399	DHDH	18	55510391	55521354	+	1226	protein_coding	dihydrodiol dehydrogenase [Source:VGNC Symbol;Acc:VGNC:28036]	-
ENSBTAG00000002468	13601.5	9462.66	16416.8	21398.7	23035.3	18482.6	13160.3	20972.2	-0.672309	6.83822e-05	0.00405963	RPS28	7	16968061	16969193	+	332	protein_coding	ribosomal protein S28 [Source:VGNC Symbol;Acc:VGNC:34136]	-
ENSBTAG00000006707	252.366	227.624	226.239	371.543	336.619	348.531	235.41	352.231	-0.582079	6.89243e-05	0.00407242	ACSL5	26	32906517	32957882	+	2716	protein_coding	acyl-CoA synthetase long chain family member 5 [Source:VGNC Symbol;Acc:VGNC:25567]	-
ENSBTAG00000002278	3852.11	5379.49	3796.75	3031.57	2575.24	3081.85	4342.78	2896.22	0.584516	6.96941e-05	0.00409847	FBN1	10	61653913	61919176	+	10648	protein_coding	fibrillin 1 [Source:VGNC Symbol;Acc:VGNC:28885]	-
ENSBTAG00000021237	418.927	561.59	412.838	303.696	251.914	321.065	464.451	292.225	0.668392	7.12732e-05	0.00417165	-	23	3622403	3767049	+	12679	protein_coding	-	-
ENSBTAG00000003440	110.031	136.223	123.755	213.233	199.111	196.049	123.336	202.798	-0.714842	7.43391e-05	0.00432085	FRRS1	3	43472653	43525462	+	2674	protein_coding	ferric chelate reductase 1 [Source:NCBI gene (formerly Entrezgene);Acc:516522]	-
ENSBTAG00000015978	8217.02	6588.79	8745.01	11045	11777.3	10331.9	7850.27	11051.4	-0.493463	7.45153e-05	0.00432085	ANXA1	8	49321220	49339587	+	1887	protein_coding	annexin A1 [Source:VGNC Symbol;Acc:VGNC:50196]	-
ENSBTAG00000025666	392.681	279.477	358.695	482.467	603.934	516.167	343.618	534.189	-0.63784	7.49776e-05	0.00432752	RPS29	10	26779223	26779393	-	171	protein_coding	ribosomal protein S29 [Source:VGNC Symbol;Acc:VGNC:34137]	-
ENSBTAG00000011825	3314.06	2514.41	3566.65	4489.74	5193.39	4207.95	3131.71	4630.36	-0.564278	7.54167e-05	0.00433281	TRIR	7	12780995	12784168	+	995	protein_coding	telomerase RNA component interacting RNase [Source:VGNC Symbol;Acc:VGNC:36362]	-
novel.491	202.902	240.807	240.741	332.773	334.419	373.156	228.15	346.782	-0.603809	7.58994e-05	0.00434054	-	5	40415646	40416964	+	1319	-	PF00076:RNA recognition motif. (a.k.a. RRM, RBD, or RNP domain)|PF11627:Nuclear factor hnRNPA1	RRM_1
ENSBTAG00000020535	509.778	383.182	624.574	841.086	896.55	702.745	505.845	813.461	-0.685765	7.68877e-05	0.00437698	PYCARD	25	27285067	27286399	-	760	protein_coding	PYD and CARD domain containing [Source:NCBI gene (formerly Entrezgene);Acc:282846]	-
ENSBTAG00000019621	595.583	601.138	572.365	434.005	419.124	410.092	589.695	421.074	0.486333	7.76861e-05	0.00440233	NDRG3	13	65740347	65803468	-	2645	protein_coding	NDRG family member 3 [Source:VGNC Symbol;Acc:VGNC:31940]	-
ENSBTAG00000015636	4377.03	3263.2	4803.23	6291.46	6751.08	5491.26	4147.82	6177.93	-0.574846	8.39208e-05	0.00473412	SHFL	7	14649561	14654345	+	1901	protein_coding	shiftless antiviral inhibitor of ribosomal frameshifting [Source:VGNC Symbol;Acc:VGNC:55202]	-
ENSBTAG00000001842	89.8421	58.0046	92.816	189.541	169.41	116.493	80.2209	158.481	-0.983408	8.49772e-05	0.0047474	GSTM3	3	33652466	33655778	+	1268	protein_coding	glutathione S-transferase mu 3 [Source:VGNC Symbol;Acc:VGNC:29686]	-
ENSBTAG00000037743	72.6813	75.5817	31.9055	124.924	125.407	136.382	60.0562	128.904	-1.1006	8.50735e-05	0.0047474	-	5	103320283	103327176	+	1224	protein_coding	-	-
ENSBTAG00000022395	47.4447	29.8811	67.6783	89.3856	122.107	108.916	48.3347	106.803	-1.14878	8.52986e-05	0.0047474	-	29	26440270	26443827	-	943	protein_coding	-	-
novel.94	179.684	171.377	190.466	276.772	246.414	347.584	180.509	290.257	-0.688012	9.23747e-05	0.00511838	-	12	59512318	59512792	-	415	-	-	-
novel.274	121.135	144.133	136.323	217.541	207.912	217.832	133.864	214.428	-0.678331	9.38916e-05	0.00517941	-	2	118342800	118454023	+	968	-	-	-
ENSBTAG00000018828	490.599	544.891	367.397	280.003	271.715	330.536	467.629	294.085	0.668425	9.72795e-05	0.00534266	ATN1	5	103521298	103529979	-	4442	protein_coding	atrophin 1 [Source:VGNC Symbol;Acc:VGNC:26269]	-
ENSBTAG00000005115	1343.59	1127.57	1444.45	1841.56	1990.01	1685.83	1305.21	1839.13	-0.494877	0.000104113	0.00569289	SLC31A2	8	102402632	102411013	+	1414	protein_coding	solute carrier family 31 member 2 [Source:VGNC Symbol;Acc:VGNC:34814]	-
ENSBTAG00000000597	117.098	130.071	99.5838	204.618	168.309	211.202	115.584	194.71	-0.752195	0.000105624	0.00575026	TMPRSS15	1	18567977	18710975	+	3863	protein_coding	transmembrane serine protease 15 [Source:VGNC Symbol;Acc:VGNC:36139]	-
ENSBTAG00000012252	266.498	279.477	283.282	421.082	415.823	372.209	276.419	403.038	-0.542827	0.000107866	0.00584682	MOCOS	24	20888057	20946894	-	3139	protein_coding	molybdenum cofactor sulfurase [Source:VGNC Symbol;Acc:VGNC:31547]	-
ENSBTAG00000048688	374.511	239.928	415.738	547.083	647.936	514.273	343.392	569.764	-0.731608	0.00011009	0.00594152	-	11	94833161	94834255	-	288	protein_coding	-	-
ENSBTAG00000011257	3723.91	3441.61	3930.18	4850.52	5209.89	4623.72	3698.56	4894.71	-0.404256	0.00011141	0.00598685	ASAH1	27	19211654	19243281	+	1737	protein_coding	N-acylsphingosine amidohydrolase 1 [Source:VGNC Symbol;Acc:VGNC:26183]	-
ENSBTAG00000017246	11876.3	9191.97	12978.8	16484.6	17994.8	14761.4	11349	16413.6	-0.532352	0.00011285	0.00603822	UBB	19	33249951	33251848	-	1144	protein_coding	ubiquitin B [Source:NCBI gene (formerly Entrezgene);Acc:281370]	-
ENSBTAG00000031707	2645.8	3155.1	2476.06	2062.33	1818.4	2066.56	2758.99	1982.43	0.476934	0.000115309	0.00614343	FRMD6	10	44297021	44564023	+	5079	protein_coding	FERM domain containing 6 [Source:VGNC Symbol;Acc:VGNC:29117]	-
ENSBTAG00000011104	4206.43	4578.85	4225.06	3325.58	3308.99	3429.43	4336.78	3354.67	0.37049	0.000116885	0.00620085	RTN4	11	37722029	37796520	-	5176	protein_coding	reticulon 4 [Source:NCBI gene (formerly Entrezgene);Acc:359718]	-
ENSBTAG00000031797	7908.13	6008.75	8484.93	11073	12018.2	9578.93	7467.27	10890	-0.544391	0.000120719	0.00637713	MANF	22	49379095	49383627	-	1512	protein_coding	mesencephalic astrocyte derived neurotrophic factor [Source:VGNC Symbol;Acc:VGNC:31171]	-
ENSBTAG00000000820	3896.52	2892.32	4379.75	5801.45	6363.86	4776.2	3722.87	5647.17	-0.601161	0.000125272	0.00658972	GNG11	4	11242533	11247552	+	745	protein_coding	G protein subunit gamma 11 [Source:VGNC Symbol;Acc:VGNC:53646]	-
ENSBTAG00000047676	49.4637	33.3966	48.3417	89.3856	89.105	86.1857	43.734	88.2254	-1.01732	0.000131239	0.0068203	PRODH	17	73105784	73123446	+	2118	protein_coding	proline dehydrogenase (oxidase) 1 [Source:NCBI gene (formerly Entrezgene);Acc:505094]	-
ENSBTAG00000019474	91.8611	135.344	95.7165	44.1543	49.5028	65.3496	107.641	53.0022	1.01977	0.000131563	0.0068203	-	10	46372672	46394622	+	3280	protein_coding	-	-
ENSBTAG00000017826	587.507	522.041	531.758	734.47	789.844	736.84	547.102	753.718	-0.462556	0.000131594	0.0068203	SCLY	3	117410453	117441217	+	2420	protein_coding	selenocysteine lyase [Source:VGNC Symbol;Acc:VGNC:55677]	-
ENSBTAG00000002275	1581.83	1839.45	1581.74	1216.94	1203.47	1287.1	1667.67	1235.84	0.432456	0.000131843	0.0068203	PTP4A1	9	448438	458072	+	2624	protein_coding	protein tyrosine phosphatase 4A1 [Source:VGNC Symbol;Acc:VGNC:33523]	-
ENSBTAG00000002774	356.34	492.16	298.751	169.079	200.211	277.499	382.417	215.596	0.825403	0.000134287	0.00691802	PTPN23	22	52263501	52284441	-	5121	protein_coding	protein tyrosine phosphatase non-receptor type 23 [Source:VGNC Symbol;Acc:VGNC:33537]	-
ENSBTAG00000021174	1277.98	1287.53	1107.99	877.702	913.051	919.63	1224.5	903.461	0.438655	0.000136937	0.00702495	NRDC	3	94437449	94540296	+	4379	protein_coding	nardilysin convertase [Source:VGNC Symbol;Acc:VGNC:32258]	-
ENSBTAG00000038770	147.381	113.373	189.499	250.926	261.815	243.404	150.084	252.048	-0.749873	0.00013749	0.00702495	-	19	6107085	6131518	-	1504	protein_coding	-	-
ENSBTAG00000017845	1005.42	957.076	1021.94	1332.17	1397.08	1251.11	994.814	1326.79	-0.41528	0.000138162	0.00703046	BAG1	8	75021403	75032653	-	1760	protein_coding	BAG cochaperone 1 [Source:VGNC Symbol;Acc:VGNC:26405]	-
ENSBTAG00000001143	2900.19	2616.36	2909.2	3689.58	3680.81	3575.29	2808.58	3648.56	-0.377611	0.000139645	0.00707703	-	3	54148968	54165067	-	2481	protein_coding	-	-
ENSBTAG00000004820	630.914	495.675	780.234	996.165	1123.16	853.333	635.608	990.887	-0.640777	0.00014116	0.00712484	POLR2F	5	109745905	109755102	+	1509	protein_coding	RNA polymerase II, I and III subunit F [Source:VGNC Symbol;Acc:VGNC:33140]	-
ENSBTAG00000047975	287.697	263.657	267.813	388.774	380.621	411.04	273.056	393.478	-0.528337	0.00014615	0.00734698	DOK5	13	81893784	82044527	+	1758	protein_coding	docking protein 5 [Source:VGNC Symbol;Acc:VGNC:56184]	-
ENSBTAG00000020550	737.917	602.896	731.893	496.467	504.928	347.584	690.902	449.66	0.620885	0.000146997	0.00735329	-	16	40881904	40882650	+	747	protein_coding	-	-
ENSBTAG00000005681	495.646	597.623	460.213	350.004	345.419	365.579	517.827	353.667	0.550631	0.000147455	0.00735329	ME1	9	23131908	23352169	-	3318	protein_coding	malic enzyme 1 [Source:VGNC Symbol;Acc:VGNC:31339]	-
ENSBTAG00000023471	173.628	137.981	174.997	264.926	311.317	219.726	162.202	265.323	-0.709826	0.000149043	0.00740288	-	5	28363888	28364281	+	393	pseudogene	-	-
novel.281	45.4258	55.368	58.01	107.694	112.206	86.1857	52.9346	102.029	-0.942186	0.000152867	0.00756268	-	2	47897029	47897249	-	221	-	-	-
ENSBTAG00000039046	1216.4	1101.21	1452.18	922.933	874.549	885.534	1256.6	894.339	0.490356	0.000155425	0.00765881	CD24	2	117785379	117787180	+	1802	protein_coding	CD24 molecule [Source:VGNC Symbol;Acc:VGNC:27014]	-
ENSBTAG00000013477	604.668	415.699	612.972	882.01	917.451	720.74	544.447	840.067	-0.626239	0.00015748	0.00770105	GCHFR	10	36312775	36316540	+	770	protein_coding	GTP cyclohydrolase I feedback regulator [Source:VGNC Symbol;Acc:VGNC:29287]	-
ENSBTAG00000023343	12842.4	9588.33	14864.1	18665.4	20951.8	16297.6	12431.6	18638.3	-0.584276	0.000157517	0.00770105	RPL28	18	62099120	62101918	-	678	protein_coding	ribosomal protein L28 [Source:VGNC Symbol;Acc:VGNC:34114]	-
ENSBTAG00000002871	2043.15	1782.32	2079.66	2335.87	2889.86	3028.81	1968.38	2751.52	-0.483602	0.000158616	0.00772447	COPS6	25	36357122	36359887	-	1149	protein_coding	COP9 signalosome subunit 6 [Source:VGNC Symbol;Acc:VGNC:27603]	-
ENSBTAG00000014501	2002.77	2269.21	2079.66	1607.86	1624.79	1611.01	2117.21	1614.56	0.391303	0.000160939	0.00780713	FERMT2	10	65537750	65613540	-	3271	protein_coding	fermitin family member 2 [Source:VGNC Symbol;Acc:VGNC:28953]	-
ENSBTAG00000009783	410.851	279.477	508.554	606.315	722.741	629.819	399.627	652.958	-0.70942	0.000162158	0.00783577	-	10	85070695	85074051	-	612	protein_coding	-	-
ENSBTAG00000009665	357.35	554.559	429.274	289.696	223.313	309.7	447.061	274.236	0.704941	0.000166016	0.00799121	UTRN	9	81658039	82206913	+	11214	protein_coding	utrophin [Source:VGNC Symbol;Acc:VGNC:36749]	-
ENSBTAG00000030648	609.715	486.887	657.447	850.779	900.951	782.301	584.683	844.677	-0.531236	0.000169131	0.00810985	MPST	5	75441888	75452001	+	2192	protein_coding	mercaptopyruvate sulfurtransferase [Source:VGNC Symbol;Acc:VGNC:31589]	-
ENSBTAG00000000425	586.498	489.523	709.656	905.703	1058.26	769.042	595.226	911.001	-0.613975	0.000170613	0.00814956	-	21	45341894	45342812	+	492	protein_coding	-	-
ENSBTAG00000007394	40.3785	58.8834	74.4462	126.001	115.506	100.392	57.9027	113.967	-0.973153	0.000171592	0.00816503	RPL22L1	1	96572443	96576821	+	1165	protein_coding	ribosomal protein L22 like 1 [Source:NCBI gene (formerly Entrezgene);Acc:614872]	-
ENSBTAG00000004136	91.8611	114.251	106.352	158.309	203.511	164.795	104.155	175.539	-0.749819	0.000174735	0.00827061	NFE2L3	4	69748359	69782790	-	2913	protein_coding	nuclear factor, erythroid 2 like 3 [Source:VGNC Symbol;Acc:VGNC:32037]	TF_bZIP
ENSBTAG00000051609	55.5204	44.8217	59.9437	77.5393	114.406	126.911	53.4286	106.286	-0.997191	0.000175138	0.00827061	PLPPR3	7	43378392	43387192	-	2187	protein_coding	phospholipid phosphatase related 3 [Source:HGNC Symbol;Acc:HGNC:23497]	-
ENSBTAG00000004564	1477.85	1759.47	1566.27	1211.55	1076.96	1238.8	1601.2	1175.77	0.44555	0.000176926	0.00832355	MBNL1	1	115303718	115524968	-	4952	protein_coding	muscleblind like splicing regulator 1 [Source:VGNC Symbol;Acc:VGNC:31283]	-
ENSBTAG00000008021	253.375	159.073	239.775	324.157	325.618	436.611	217.408	362.129	-0.739859	0.000187517	0.00875045	-	7	5735682	5737511	+	513	protein_coding	-	-
ENSBTAG00000017363	10991	9418.71	12282.6	15594	15890.4	13534.9	10897.5	15006.5	-0.461599	0.000187588	0.00875045	SAT1	X	119431920	119435063	-	1146	protein_coding	spermidine/spermine N1-acetyltransferase 1 [Source:VGNC Symbol;Acc:VGNC:34296]	-
ENSBTAG00000031998	670.283	535.224	736.727	897.087	1012.06	894.058	647.411	934.401	-0.52994	0.000188106	0.00875045	CXCL16	19	26615705	26620061	+	1855	protein_coding	C-X-C motif chemokine ligand 16 [Source:VGNC Symbol;Acc:VGNC:27851]	-
ENSBTAG00000005010	408.832	318.146	468.914	612.776	627.035	554.998	398.631	598.27	-0.586523	0.000189081	0.00876312	MXD3	7	38779127	38784017	-	1613	protein_coding	MAX dimerization protein 3 [Source:VGNC Symbol;Acc:VGNC:55224]	bHLH
ENSBTAG00000017830	843.91	711.874	756.064	1120.01	1031.86	1003.92	770.616	1051.93	-0.449347	0.000191409	0.00881093	RBMS2	5	56836859	56890516	-	1693	protein_coding	RNA binding motif single stranded interacting protein 2 [Source:VGNC Symbol;Acc:VGNC:33810]	-
novel.373	4035.83	3105	4361.38	5849.91	5863.33	4833.98	3834.07	5515.74	-0.524736	0.000191527	0.00881093	-	24	39050567	39050997	-	431	-	-	-
ENSBTAG00000001476	24.2271	7.03086	20.3035	36.6158	71.504	48.3019	17.1872	52.1406	-1.61264	0.000195603	0.0089654	-	23	27896902	27905422	+	1506	protein_coding	-	-
ENSBTAG00000000810	4116.59	2845.74	4416.49	5886.53	6182.35	4986.46	3792.94	5685.11	-0.583969	0.000196447	0.00897107	COPE	7	4291940	4310862	+	1892	protein_coding	COPI coat complex subunit epsilon [Source:VGNC Symbol;Acc:VGNC:27595]	-
ENSBTAG00000001537	1138.67	1022.11	1006.47	1351.55	1408.08	1445.27	1055.75	1401.63	-0.409312	0.000200561	0.00912554	TSKU	15	56179611	56193003	+	2531	protein_coding	tsukushi, small leucine rich proteoglycan [Source:VGNC Symbol;Acc:VGNC:54896]	-
ENSBTAG00000004777	159.495	182.802	188.532	267.08	304.717	246.245	176.943	272.681	-0.621608	0.000204244	0.00925933	S100B	1	146272607	146280008	-	1480	protein_coding	S100 calcium binding protein B [Source:VGNC Symbol;Acc:VGNC:34248]	-
ENSBTAG00000001074	42.3974	36.0331	46.408	92.6164	81.4046	74.8206	41.6129	82.9472	-0.996221	0.000209163	0.00944794	SAYSD1	23	12969790	12976488	-	908	protein_coding	SAYSVFN motif domain containing 1 [Source:VGNC Symbol;Acc:VGNC:34303]	-
ENSBTAG00000021102	1518.23	1356.08	1446.38	1913.71	1880.01	1843.05	1440.23	1878.92	-0.383843	0.00021081	0.00946857	GALM	11	21021076	21075762	+	2413	protein_coding	galactose mutarotase [Source:VGNC Symbol;Acc:VGNC:29221]	-
ENSBTAG00000053048	6671.54	4417.14	7744.33	9969.19	10801.5	8573.11	6277.67	9781.27	-0.639853	0.000211138	0.00946857	-	24	14321377	14321571	+	195	protein_coding	-	-
ENSBTAG00000014707	54272.7	39487.1	60088.7	78411.7	82842.3	65830.7	51282.8	75694.9	-0.561726	0.00021211	0.00947804	ISG15	16	51464069	51465107	-	602	protein_coding	ISG15 ubiquitin like modifier [Source:VGNC Symbol;Acc:VGNC:30293]	-
ENSBTAG00000015902	40.3785	32.5177	37.7065	17.231	6.60037	11.3651	36.8676	11.7322	1.6489	0.000215541	0.00959698	PTGFR	3	66128213	66193803	-	3619	protein_coding	prostaglandin F receptor [Source:VGNC Symbol;Acc:VGNC:50251]	-
ENSBTAG00000007652	277.602	258.384	289.083	371.543	409.223	401.569	275.023	394.111	-0.519883	0.00021955	0.00972284	RFTN2	2	86102214	86178287	-	2275	protein_coding	raftlin family member 2 [Source:VGNC Symbol;Acc:VGNC:33892]	-
novel.571	208.959	145.011	187.566	267.08	291.516	287.917	180.512	282.171	-0.647443	0.000219928	0.00972284	-	9	45592211	45593372	+	1162	-	PF00009:Elongation factor Tu GTP binding domain|PF03143:Elongation factor Tu C-terminal domain|PF03144:Elongation factor Tu domain 2	GTP_EFTU
ENSBTAG00000018852	579.431	746.15	643.911	474.928	441.125	470.707	656.497	462.253	0.506796	0.000224955	0.00990995	APC	10	1167671	1299249	-	10890	protein_coding	APC regulator of WNT signaling pathway [Source:VGNC Symbol;Acc:VGNC:55103]	-
ENSBTAG00000014685	3960.12	3553.22	4286.94	5413.75	5601.51	4793.25	3933.43	5269.51	-0.421867	0.000226502	0.00994295	HPRT1	X	18176948	18208578	+	1803	protein_coding	hypoxanthine phosphoribosyltransferase 1 [Source:NCBI gene (formerly Entrezgene);Acc:281229]	-
ENSBTAG00000030164	11361.5	7584.54	14323.6	18357.4	19580	15205.6	11089.9	17714.4	-0.675702	0.000231253	0.0101115	RPL38	19	57192444	57196471	-	320	protein_coding	ribosomal protein L38 [Source:NCBI gene (formerly Entrezgene);Acc:615300]	-
ENSBTAG00000021222	1060.94	886.767	1257.85	1502.32	1666.59	1427.27	1068.52	1532.06	-0.520079	0.000231963	0.0101115	ZNF771	25	26583806	26592180	+	1422	protein_coding	zinc finger protein 771 [Source:VGNC Symbol;Acc:VGNC:37342]	zf-C2H2
ENSBTAG00000011488	1391.04	1690.04	1303.29	1052.17	961.454	1121.36	1461.46	1044.99	0.483924	0.000236955	0.0102784	PRPF8	19	22753897	22786458	-	7398	protein_coding	pre-mRNA processing factor 8 [Source:VGNC Symbol;Acc:VGNC:33383]	-
ENSBTAG00000021879	3969.21	4919.84	3412.92	2872.19	2626.95	3105.53	4100.66	2868.22	0.515707	0.000237442	0.0102784	VCL	28	29876700	29989469	+	5926	protein_coding	vinculin [Source:VGNC Symbol;Acc:VGNC:36779]	-
ENSBTAG00000004517	391.671	391.97	322.922	233.695	249.714	267.081	368.855	250.163	0.55945	0.000253411	0.0109	TARBP1	28	7196026	7269320	-	5031	protein_coding	TAR (HIV-1) RNA binding protein 1 [Source:HGNC Symbol;Acc:HGNC:11568]	-
ENSBTAG00000006246	683.406	831.399	828.576	1060.78	1061.56	1069.27	781.127	1063.87	-0.445097	0.00025355	0.0109	CBX5	5	25786249	25812785	+	885	protein_coding	chromobox 5 [Source:VGNC Symbol;Acc:VGNC:26818]	-
ENSBTAG00000006199	1084.16	798.002	1102.19	1526.02	1614.89	1242.59	994.785	1461.17	-0.554841	0.00026593	0.0113847	DRAP1	29	44028101	44030509	+	1116	protein_coding	DR1 associated protein 1 [Source:VGNC Symbol;Acc:VGNC:28203]	-
ENSBTAG00000051316	862.081	866.553	803.438	647.238	652.337	568.257	844.024	622.611	0.439934	0.000266651	0.0113847	-	11	78398085	78400463	-	573	pseudogene	-	-
ENSBTAG00000004558	302.839	253.99	425.407	578.314	610.534	424.299	327.412	537.716	-0.715603	0.000282322	0.0119556	C10H15orf48	10	64962587	65019546	-	1585	protein_coding	chromosome 10 C15orf48 homolog [Source:VGNC Symbol;Acc:VGNC:52612]	-
ENSBTAG00000021837	403.785	322.541	423.473	605.238	577.532	497.225	383.266	559.998	-0.547482	0.000282626	0.0119556	RGS19	13	53798671	53804656	+	2454	protein_coding	regulator of G protein signaling 19 [Source:VGNC Symbol;Acc:VGNC:33918]	-
ENSBTAG00000016391	115.079	125.677	171.129	359.696	220.012	184.684	137.295	254.797	-0.89065	0.000282898	0.0119556	-	9	16121663	16122025	-	363	protein_coding	-	-
ENSBTAG00000005634	513.816	448.217	534.659	672.008	764.543	653.496	498.897	696.682	-0.481954	0.000288334	0.0121441	LSM2	23	27528402	27533357	+	828	protein_coding	LSM2 homolog, U6 small nuclear RNA and mRNA degradation associated [Source:VGNC Symbol;Acc:VGNC:31054]	-
ENSBTAG00000019210	379.558	388.455	318.088	269.234	231.013	236.774	362.034	245.674	0.56011	0.000294683	0.0123697	ADCY2	20	65388705	65842986	-	3921	protein_coding	adenylate cyclase 2 [Source:VGNC Symbol;Acc:VGNC:25643]	-
ENSBTAG00000003098	1692.87	1930.85	1767.37	1398.94	1290.37	1411.17	1797.03	1366.83	0.394845	0.000300297	0.012535	MTDH	14	66507284	66561450	-	3508	protein_coding	metadherin [Source:VGNC Symbol;Acc:VGNC:31719]	-
ENSBTAG00000010447	99.9368	93.1589	87.9818	171.233	143.008	148.694	93.6925	154.312	-0.720033	0.000302224	0.012535	LSP1	29	49598330	49637383	-	3724	protein_coding	lymphocyte specific protein 1 [Source:VGNC Symbol;Acc:VGNC:31063]	-
ENSBTAG00000007773	164.542	187.197	168.229	287.542	233.213	268.975	173.323	263.243	-0.602218	0.000302463	0.012535	VCAM1	3	42553488	42576599	-	3410	protein_coding	vascular cell adhesion molecule 1 [Source:NCBI gene (formerly Entrezgene);Acc:282118]	-
ENSBTAG00000012050	650.094	529.951	567.531	817.394	862.448	744.417	582.525	808.086	-0.472462	0.000302643	0.012535	ORAI2	25	34599598	34611518	-	2002	protein_coding	ORAI calcium release-activated calcium modulator 2 [Source:VGNC Symbol;Acc:VGNC:32444]	-
novel.441	21.1987	17.5771	17.403	60.3084	31.9018	53.0374	18.7263	48.4158	-1.37502	0.000305132	0.0125963	-	3	54652711	54664044	+	1141	-	PF02263:Guanylate-binding protein, N-terminal domain	-
ENSBTAG00000017833	706.624	831.399	699.987	495.39	508.229	591.935	746.003	531.851	0.487724	0.000307247	0.0126417	RNF19A	14	64047857	64103385	+	4874	protein_coding	ring finger protein 19A, RBR E3 ubiquitin protein ligase [Source:VGNC Symbol;Acc:VGNC:34044]	-
ENSBTAG00000012991	290.725	462.279	338.392	227.233	202.411	251.927	363.799	227.191	0.67964	0.000323039	0.0132478	PRUNE2	8	52760745	52887222	-	7884	protein_coding	prune homolog 2 with BCH domain [Source:VGNC Symbol;Acc:VGNC:33429]	-
ENSBTAG00000004861	1312.3	1203.16	1262.68	1688.63	1643.49	1570.28	1259.38	1634.14	-0.375894	0.000327483	0.013386	EIF3F	15	44532808	44541048	-	1207	protein_coding	eukaryotic translation initiation factor 3 subunit F [Source:VGNC Symbol;Acc:VGNC:28396]	-
ENSBTAG00000011027	633.942	528.193	632.309	831.394	961.454	748.206	598.148	847.018	-0.501868	0.000330541	0.0134668	PTGR1	8	100963670	100994111	-	1260	protein_coding	prostaglandin reductase 1 [Source:VGNC Symbol;Acc:VGNC:33510]	-
ENSBTAG00000015996	2771.98	2561.87	2367.77	1784.48	1971.31	2063.72	2567.21	1939.84	0.403978	0.000337984	0.0137252	GPC1	3	119863649	119891441	+	4477	protein_coding	glypican 1 [Source:VGNC Symbol;Acc:VGNC:29523]	-
ENSBTAG00000012305	175.646	206.531	156.627	108.77	94.6053	123.122	179.602	108.833	0.721246	0.000341959	0.0138416	ADGRL2	3	62436807	63147752	-	6169	protein_coding	adhesion G protein-coupled receptor L2 [Source:VGNC Symbol;Acc:VGNC:53846]	-
novel.504	948.895	800.639	978.435	1241.71	1368.48	1138.41	909.323	1249.53	-0.458619	0.000344383	0.0138922	-	5	48164581	48176186	-	1707	-	-	-
ENSBTAG00000053198	16858	15032.9	16575.4	13140.8	12101.8	8811.78	16155.4	11351.4	0.509215	0.000345439	0.0138922	-	23	30101631	30103049	-	363	protein_coding	-	-
ENSBTAG00000006122	999.368	1381.56	1016.14	799.086	700.739	843.862	1132.36	781.229	0.535681	0.000358592	0.0143748	HUWE1	X	90965898	91123238	-	14173	protein_coding	HECT, UBA and WWE domain containing E3 ubiquitin protein ligase 1 [Source:VGNC Symbol;Acc:VGNC:30009]	-
ENSBTAG00000015562	1089.21	1064.3	1069.32	1402.17	1376.18	1370.45	1074.27	1382.93	-0.3644	0.00036232	0.0144777	PLBD1	5	95273952	95362982	+	2258	protein_coding	phospholipase B domain containing 1 [Source:VGNC Symbol;Acc:VGNC:32978]	-
ENSBTAG00000050495	2212.74	2413.34	2077.72	1674.63	1596.19	1817.48	2234.6	1696.1	0.397644	0.000363714	0.014487	GREM1	10	29964364	29978686	-	2938	protein_coding	gremlin 1, DAN family BMP antagonist [Source:NCBI gene (formerly Entrezgene);Acc:539079]	-
ENSBTAG00000034785	280.631	209.168	325.823	395.235	493.928	386.415	271.874	425.193	-0.646014	0.000366759	0.0145617	DNAJC15	12	13141567	13223945	+	733	protein_coding	DnaJ heat shock protein family (Hsp40) member C15 [Source:VGNC Symbol;Acc:VGNC:53812]	-
ENSBTAG00000021759	798.485	537.861	905.923	1176.01	1214.47	1030.44	747.423	1140.31	-0.609979	0.000369623	0.0146289	NDUFB2	4	104013524	104019157	+	522	protein_coding	NADH:ubiquinone oxidoreductase subunit B2 [Source:VGNC Symbol;Acc:VGNC:31962]	-
ENSBTAG00000048459	2506.49	1747.17	2788.35	3460.19	3886.52	3115	2347.34	3487.24	-0.571216	0.000373253	0.0147198	CARHSP1	25	7685014	7698309	-	2625	protein_coding	calcium regulated heat stable protein 1 [Source:NCBI gene (formerly Entrezgene);Acc:506760]	-
ENSBTAG00000030425	1032.68	831.399	1129.26	1433.4	1568.69	1250.17	997.78	1417.42	-0.506586	0.000374283	0.0147198	ID3	2	129296772	129298371	+	928	protein_coding	inhibitor of DNA binding 3, HLH protein [Source:VGNC Symbol;Acc:VGNC:30032]	bHLH
ENSBTAG00000007963	1199.24	1738.38	1231.75	983.242	770.043	1026.65	1389.79	926.646	0.584805	0.000376238	0.0147502	KIDINS220	11	88488031	88581016	+	7454	protein_coding	kinase D interacting substrate 220 [Source:VGNC Symbol;Acc:VGNC:30579]	-
ENSBTAG00000048899	183.722	130.95	214.637	285.388	330.019	249.086	176.436	288.164	-0.708756	0.00038291	0.0149232	-	7	22008673	22018311	-	1026	lncRNA	-	-
ENSBTAG00000030174	634.952	718.905	643.911	506.16	452.125	502.908	665.923	487.064	0.451334	0.000383045	0.0149232	ACOX1	19	55669917	55690559	+	2719	protein_coding	acyl-CoA oxidase 1 [Source:VGNC Symbol;Acc:VGNC:25552]	-
ENSBTAG00000015047	49.4637	42.1851	40.607	75.3855	100.106	79.556	44.0853	85.0157	-0.947661	0.000387835	0.0150627	-	6	84949480	84986700	-	1895	protein_coding	-	-
ENSBTAG00000015248	1185.11	848.097	1171.8	1563.71	1672.09	1369.5	1068.34	1535.1	-0.523296	0.000390999	0.0150924	PLA2G16	29	41963966	41994238	-	761	protein_coding	phospholipase A2, group XVI [Source:NCBI gene (formerly Entrezgene);Acc:506802]	-
ENSBTAG00000002763	133.249	217.078	145.025	84.0009	106.706	89.027	165.117	93.2446	0.828391	0.00039102	0.0150924	KMT2B	18	46433498	46453413	+	8159	protein_coding	lysine methyltransferase 2B [Source:VGNC Symbol;Acc:VGNC:30691]	-
ENSBTAG00000021395	13719.6	10464.6	14985.9	18953	19959.5	16362	13056.7	18424.8	-0.496884	0.000406842	0.0156102	PSME1	10	20998111	21026409	-	1130	protein_coding	proteasome activator subunit 1 [Source:VGNC Symbol;Acc:VGNC:33473]	-
ENSBTAG00000005786	205.93	214.441	237.841	323.081	295.917	337.166	219.404	318.721	-0.53949	0.000406939	0.0156102	ATXN3	21	56774464	56794358	-	927	protein_coding	ataxin 3 [Source:VGNC Symbol;Acc:VGNC:57156]	-
ENSBTAG00000022004	667.255	826.126	601.37	462.005	418.023	544.58	698.25	474.87	0.555711	0.000410884	0.0157132	FLNB	22	43132187	43272493	-	10208	protein_coding	filamin B [Source:VGNC Symbol;Acc:VGNC:29034]	-
ENSBTAG00000011854	1029.65	831.399	989.07	1247.09	1444.38	1216.07	950.04	1302.51	-0.455503	0.000418725	0.015964	SLC38A5	X	86584143	86593327	-	2322	protein_coding	solute carrier family 38 member 5 [Source:VGNC Symbol;Acc:VGNC:34852]	-
ENSBTAG00000038233	1003.41	1142.51	946.53	1454.94	1270.57	1436.74	1030.82	1387.42	-0.428366	0.000426016	0.0161925	-	3	54715932	54782223	+	3138	protein_coding	-	-
ENSBTAG00000010178	250.347	326.056	220.438	170.156	134.208	186.578	265.614	163.647	0.698039	0.000430734	0.0162465	PTPRD	8	36145265	36600302	+	6280	protein_coding	protein tyrosine phosphatase receptor type D [Source:VGNC Symbol;Acc:VGNC:33548]	-
ENSBTAG00000001538	7900.05	5735.42	10169.2	11886.1	13652.9	10766.6	7934.88	12101.9	-0.608986	0.000431185	0.0162465	-	3	116879870	116880307	+	438	protein_coding	-	-
ENSBTAG00000018272	228.138	304.085	165.328	145.386	108.906	144.906	232.517	133.066	0.80537	0.000431345	0.0162465	RERE	16	44771878	45028328	+	4807	protein_coding	arginine-glutamic acid dipeptide repeats [Source:VGNC Symbol;Acc:VGNC:33872]	zf-GATA
ENSBTAG00000018229	236.214	311.994	192.4	159.386	104.506	164.795	246.869	142.896	0.787885	0.000440499	0.0165413	NFIX	7	12481482	12575856	-	2743	protein_coding	nuclear factor I X [Source:VGNC Symbol;Acc:VGNC:32042]	CTF/NFI
ENSBTAG00000006033	428.012	300.569	554.962	751.701	697.439	596.67	427.848	681.937	-0.673189	0.000451892	0.0169181	NDUFA1	X	4220533	4223698	+	387	protein_coding	NADH:ubiquinone oxidoreductase subunit A1 [Source:VGNC Symbol;Acc:VGNC:31944]	-
ENSBTAG00000053476	220.063	266.294	292.95	189.541	159.509	158.165	259.769	169.072	0.6212	0.000466527	0.0174	-	7	110165706	110206187	+	2688	protein_coding	-	-
ENSBTAG00000025258	6.05677	13.1829	8.7015	23.6926	40.7023	28.4129	9.31371	30.9359	-1.71709	0.000467556	0.0174	-	19	14200469	14234712	-	1838	protein_coding	-	-
ENSBTAG00000004796	130.221	77.3394	130.522	191.694	222.212	168.583	112.694	194.163	-0.78728	0.000472025	0.0175141	GRP	24	58203516	58216348	+	1090	protein_coding	gastrin releasing peptide [Source:VGNC Symbol;Acc:VGNC:29664]	-
ENSBTAG00000019627	10386.4	8807.03	10486.3	12909.2	13562.7	12153.1	9893.22	12875	-0.380091	0.000476306	0.0176123	THY1	15	29981019	29986913	-	1924	protein_coding	Thy-1 cell surface antigen [Source:VGNC Symbol;Acc:VGNC:35856]	-
ENSBTAG00000004922	192.807	239.049	213.67	145.386	146.308	127.858	215.176	139.851	0.624833	0.000477496	0.0176123	AGPAT5	27	5810038	5856711	+	1543	protein_coding	1-acylglycerol-3-phosphate O-acyltransferase 5 [Source:VGNC Symbol;Acc:VGNC:25738]	-
ENSBTAG00000046004	720.756	499.191	775.4	934.78	1101.16	927.207	665.116	987.716	-0.571171	0.000479524	0.0176349	-	X	96040828	96041388	-	561	protein_coding	-	-
ENSBTAG00000012239	1194.19	1233.04	1165.03	957.395	881.149	930.048	1197.42	922.864	0.37575	0.000496418	0.018128	SLC37A3	4	103727360	103796965	-	6595	protein_coding	solute carrier family 37 member 3 [Source:VGNC Symbol;Acc:VGNC:34844]	-
ENSBTAG00000004742	467.381	559.832	398.335	331.696	280.516	348.531	475.183	320.248	0.569102	0.000497425	0.018128	RUNX1	1	146975141	147244722	-	2406	protein_coding	RUNX family transcription factor 1 [Source:VGNC Symbol;Acc:VGNC:49959]	Runt
ENSBTAG00000033107	652.113	697.813	692.253	924.01	910.851	854.28	680.726	896.381	-0.39636	0.000497889	0.018128	OSMR	20	35521708	35571511	-	2233	protein_coding	oncostatin M receptor [Source:VGNC Symbol;Acc:VGNC:32475]	-
ENSBTAG00000034973	597.602	452.611	817.941	480.313	341.019	249.086	622.718	356.806	0.804302	0.000498748	0.018128	-	7	2397701	2398255	+	555	protein_coding	-	-
ENSBTAG00000016751	201.892	249.595	206.902	151.848	146.308	129.752	219.463	142.636	0.624907	0.000511056	0.0184361	MYO6	9	15461668	15554235	+	3861	protein_coding	myosin VI [Source:VGNC Symbol;Acc:VGNC:31829]	-
ENSBTAG00000006665	1270.91	1003.65	1210.48	1593.86	1766.7	1429.17	1161.68	1596.58	-0.458903	0.000511617	0.0184361	ERP29	17	62134583	62142059	-	1234	protein_coding	endoplasmic reticulum protein 29 [Source:VGNC Symbol;Acc:VGNC:28596]	-
ENSBTAG00000005814	7714.31	5720.48	8281.89	10430.1	11160.1	9101.59	7238.9	10230.6	-0.499094	0.000511663	0.0184361	PSME2	10	20993568	21007790	+	925	protein_coding	proteasome activator subunit 2 [Source:VGNC Symbol;Acc:VGNC:33474]	-
ENSBTAG00000047801	904.478	659.143	931.06	1116.78	1273.87	1150.72	831.561	1180.46	-0.506141	0.000527112	0.018938	CRELD2	5	119312407	119319443	+	1425	protein_coding	cysteine rich with EGF like domains 2 [Source:VGNC Symbol;Acc:VGNC:27705]	-
ENSBTAG00000013185	5.04731	1.75771	0.966833	10.7694	27.5015	13.2593	2.59062	17.1767	-2.74611	0.000531304	1	TIMD4	7	68286089	68314227	-	1118	protein_coding	T cell immunoglobulin and mucin domain containing 4 [Source:VGNC Symbol;Acc:VGNC:55313]	-
ENSBTAG00000051004	18.1703	12.304	20.3035	45.2313	44.0025	37.8838	16.9259	42.3725	-1.32852	0.000532428	0.0190347	C1orf53	16	76847270	76853904	+	473	protein_coding	chromosome 1 open reading frame 53 [Source:HGNC Symbol;Acc:HGNC:30003]	-
ENSBTAG00000016804	299.81	388.455	322.922	246.618	192.511	235.827	337.063	224.985	0.58355	0.000532857	0.0190347	LYST	28	8379173	8523114	-	12195	protein_coding	lysosomal trafficking regulator [Source:VGNC Symbol;Acc:VGNC:31115]	-
ENSBTAG00000043250	69.6529	29.0023	55.1095	110.924	93.5052	104.181	51.2549	102.87	-1.01307	0.000541798	0.0192989	7SK	23	25224255	25224585	+	331	misc_RNA	7SK RNA [Source:RFAM;Acc:RF00100]	-
ENSBTAG00000048054	290.725	268.93	266.846	164.771	176.01	213.097	275.5	184.626	0.574396	0.000551012	0.0195711	UAP1L1	11	106108207	106117113	+	5624	protein_coding	UDP-N-acetylglucosamine pyrophosphorylase 1 like 1 [Source:VGNC Symbol;Acc:VGNC:36560]	-
ENSBTAG00000019376	609.715	807.67	622.641	426.466	476.327	519.956	680.009	474.25	0.520078	0.000566802	0.0200748	FNDC3B	1	95121236	95406498	-	6822	protein_coding	fibronectin type III domain containing 3B [Source:VGNC Symbol;Acc:VGNC:29063]	-
ENSBTAG00000047136	10.0946	13.1829	17.403	47.3851	48.4027	22.7303	13.5602	39.5061	-1.53482	0.00056961	0.0201171	-	14	24496775	24496930	+	156	protein_coding	-	-
ENSBTAG00000022278	905.488	644.202	1043.21	1299.86	1368.48	1160.19	864.301	1276.18	-0.56266	0.000572269	0.0201539	-	X	80601301	80601777	+	477	protein_coding	-	-
ENSBTAG00000001867	668.264	955.318	642.944	526.621	456.526	544.58	755.509	509.242	0.569487	0.000591945	0.0207881	SACS	12	34588236	34668349	+	15191	protein_coding	sacsin molecular chaperone [Source:VGNC Symbol;Acc:VGNC:34260]	-
ENSBTAG00000051772	1232.55	955.318	1366.14	1498.02	1718.3	1795.69	1184.67	1670.67	-0.49662	0.000594372	0.0208147	-	12	55250050	55250439	+	390	processed_pseudogene	-	-
ENSBTAG00000008457	322.018	371.757	311.32	235.849	222.212	242.456	335.032	233.506	0.521145	0.000609754	0.0212936	SLU7	7	71985922	72000969	-	2066	protein_coding	SLU7 homolog, splicing factor [Source:VGNC Symbol;Acc:VGNC:34971]	-
ENSBTAG00000030592	19.1798	7.90972	10.6352	34.4619	47.3027	28.4129	12.5749	36.7258	-1.55481	0.000612385	0.0213257	-	1	152412955	152413176	+	222	protein_coding	-	-
ENSBTAG00000008293	164.542	228.503	198.201	143.232	102.306	119.334	197.082	121.624	0.698061	0.000617999	0.0214613	GPCPD1	13	47720768	47778950	-	2092	protein_coding	glycerophosphocholine phosphodiesterase 1 [Source:VGNC Symbol;Acc:VGNC:29528]	-
ENSBTAG00000014878	212.997	115.13	191.433	328.465	316.818	233.933	173.187	293.072	-0.76059	0.000627928	0.021703	COX7A1	18	46806391	46808127	-	526	protein_coding	cytochrome c oxidase subunit 7A1 [Source:VGNC Symbol;Acc:VGNC:27639]	-
ENSBTAG00000012376	50.4731	43.9429	43.5075	90.4626	96.8054	71.0322	45.9745	86.1001	-0.903572	0.000628441	0.021703	-	2	49631454	49631858	-	405	protein_coding	-	-
novel.21	18.1703	29.0023	19.3367	63.5392	57.2032	37.8838	22.1698	52.8754	-1.24265	0.000636445	0.0219187	-	1	72128821	72129358	-	538	-	PF08910:Aida N-terminus	-
ENSBTAG00000017179	293.754	364.726	315.188	231.541	229.913	212.149	324.556	224.534	0.533758	0.00064037	0.0219737	USP12	12	32655066	32715128	+	5773	protein_coding	ubiquitin specific peptidase 12 [Source:VGNC Symbol;Acc:VGNC:52840]	-
ENSBTAG00000010395	525.93	652.112	459.246	390.927	345.419	393.045	545.763	376.464	0.536186	0.000641568	0.0219737	DOCK9	12	75720835	75894298	-	8038	protein_coding	dedicator of cytokinesis 9 [Source:VGNC Symbol;Acc:VGNC:28163]	-
ENSBTAG00000010265	1680.75	1262.92	1924	2430.64	2548.84	2038.15	1622.56	2339.21	-0.527889	0.000649187	0.0221737	MGST3	3	3264993	3288716	-	1232	protein_coding	microsomal glutathione S-transferase 3 [Source:VGNC Symbol;Acc:VGNC:31453]	-
ENSBTAG00000049589	1130.6	669.689	1178.57	1563.71	1797.5	1303.2	992.952	1554.8	-0.647284	0.000653849	0.022272	SAA3	29	26414390	26418145	-	569	protein_coding	serum amyloid A 3 [Source:NCBI gene (formerly Entrezgene);Acc:281474]	-
ENSBTAG00000010711	180.694	127.434	187.566	252.003	262.915	248.139	165.231	254.352	-0.62485	0.000660142	0.0223535	-	5	25143973	25144497	+	525	protein_coding	-	-
ENSBTAG00000049058	282.649	306.721	270.713	202.464	199.111	196.996	286.695	199.524	0.523882	0.000660864	0.0223535	INHBB	2	72108054	72113653	+	3125	protein_coding	inhibin subunit beta B [Source:VGNC Symbol;Acc:VGNC:30201]	-
ENSBTAG00000006288	509.778	530.83	444.743	695.7	689.739	630.766	495.117	672.068	-0.439905	0.000661621	0.0223535	VSTM4	28	43285950	43376863	-	3532	protein_coding	V-set and transmembrane domain containing 4 [Source:VGNC Symbol;Acc:VGNC:54511]	-
ENSBTAG00000010663	845.929	754.938	750.263	962.78	1091.26	1051.28	783.71	1035.11	-0.401823	0.000668546	0.0225264	ADAM15	3	15538260	15548475	-	3031	protein_coding	ADAM metallopeptidase domain 15 [Source:VGNC Symbol;Acc:VGNC:25606]	-
ENSBTAG00000046220	180.694	137.102	188.532	250.926	261.815	250.98	168.776	254.574	-0.595215	0.000672316	0.0225923	-	3	102735758	102736414	-	657	protein_coding	-	-
ENSBTAG00000018994	188.769	263.657	233.974	322.004	308.017	422.405	228.8	350.809	-0.616537	0.000679469	0.022726	TNFSF10	1	94985031	95001222	+	1184	protein_coding	TNF superfamily member 10 [Source:VGNC Symbol;Acc:VGNC:36172]	-
ENSBTAG00000040051	10.0946	15.8194	25.1377	26.9234	59.4033	54.9315	17.0172	47.0861	-1.46772	0.000679938	0.022726	-	15	31611597	31611944	+	348	protein_coding	-	-
ENSBTAG00000016783	1337.54	1116.15	1396.11	1698.33	1947.11	1582.6	1283.26	1742.68	-0.44156	0.00068269	0.022757	PGLS	7	5590439	5599169	-	1224	protein_coding	6-phosphogluconolactonase [Source:VGNC Symbol;Acc:VGNC:32790]	-
ENSBTAG00000052741	393.69	279.477	398.335	553.545	579.733	456.5	357.167	529.926	-0.569809	0.000691092	0.0229756	-	18	62892627	62897574	-	1957	lncRNA	-	-
ENSBTAG00000054367	85.8043	88.7646	77.3467	147.54	144.108	121.228	83.9718	137.625	-0.710074	0.000693246	0.0229859	WNT5B	5	108138474	108154024	+	4504	protein_coding	Wnt family member 5B [Source:NCBI gene (formerly Entrezgene);Acc:508008]	-
ENSBTAG00000033897	62.5867	37.7909	53.1758	78.6163	102.306	107.022	51.1845	95.9813	-0.913932	0.000710059	0.0234809	-	20	14503743	14504376	-	630	pseudogene	-	-
ENSBTAG00000015727	3.02839	3.51543	8.7015	21.5387	24.2014	17.9948	5.08177	21.245	-2.06431	0.000712536	1	IFI47	7	40459455	40475731	-	1793	protein_coding	interferon gamma inducible protein 47 [Source:NCBI gene (formerly Entrezgene);Acc:521987]	-
ENSBTAG00000054438	32.3028	28.1234	35.7728	67.8469	55.0031	71.0322	32.0664	64.6274	-1.01556	0.000724318	0.0238694	GPSM3	23	27197567	27199347	+	1125	protein_coding	G protein signaling modulator 3 [Source:HGNC Symbol;Acc:HGNC:13945]	-
ENSBTAG00000031001	165.552	184.56	116.02	51.6929	86.9049	108.916	155.377	82.5046	0.909827	0.000725635	0.0238694	MEGF8	18	50923578	50962105	-	8511	protein_coding	multiple EGF like domains 8 [Source:VGNC Symbol;Acc:VGNC:31376]	-
ENSBTAG00000012219	1091.23	1208.43	855.647	667.7	685.338	846.704	1051.77	733.247	0.519939	0.00072916	0.0239222	CSPG4	21	33182725	33218500	+	8030	protein_coding	chondroitin sulfate proteoglycan 4 [Source:VGNC Symbol;Acc:VGNC:57158]	-
ENSBTAG00000010721	1621.2	1639.07	1596.24	2063.41	2040.61	1996.48	1618.84	2033.5	-0.328878	0.000737835	0.0241433	MCM3	23	24694544	24712140	-	3320	protein_coding	minichromosome maintenance complex component 3 [Source:VGNC Symbol;Acc:VGNC:31309]	-
ENSBTAG00000044029	724.794	712.753	756.064	978.934	980.155	896.9	731.204	951.996	-0.380358	0.000775058	0.0252949	AVEN	10	28535056	28727307	+	2343	protein_coding	apoptosis and caspase activation inhibitor [Source:VGNC Symbol;Acc:VGNC:26353]	-
ENSBTAG00000010138	76.7191	88.7646	70.5788	35.5389	33.0019	52.0903	78.6875	40.2103	0.962276	0.000800596	0.0260601	SEMA3B	22	50084781	50093377	-	3019	protein_coding	semaphorin 3B [Source:VGNC Symbol;Acc:VGNC:34427]	-
ENSBTAG00000048591	243.28	294.417	264.912	185.233	170.51	193.208	267.537	182.983	0.548132	0.000811209	0.0263368	THBD	13	41849505	41854998	-	2504	protein_coding	thrombomodulin [Source:HGNC Symbol;Acc:HGNC:11784]	-
ENSBTAG00000006676	865.109	791.85	851.78	632.161	656.737	632.66	836.247	640.519	0.384472	0.000818574	0.0265069	FIBIN	15	57703872	57707587	+	3716	protein_coding	fin bud initiation factor homolog [Source:VGNC Symbol;Acc:VGNC:56527]	-
ENSBTAG00000014633	892.365	847.218	772.5	1085.55	1064.86	1116.63	837.361	1089.01	-0.379387	0.000841424	0.0271762	ABCD4	10	85631547	85647111	-	2621	protein_coding	ATP binding cassette subfamily D member 4 [Source:VGNC Symbol;Acc:VGNC:55099]	-
ENSBTAG00000050249	794.447	601.138	949.43	1104.94	1250.77	1044.65	781.672	1133.45	-0.536489	0.000850193	0.0273885	-	23	17639869	17658450	-	2871	protein_coding	-	-
ENSBTAG00000013358	19665.3	13951.9	23203	28167.2	30701.6	24137.7	18940.1	27668.8	-0.546836	0.000852667	0.0273974	RPS23	7	82217490	82219272	-	616	protein_coding	ribosomal protein S23 [Source:NCBI gene (formerly Entrezgene);Acc:540129]	-
ENSBTAG00000035926	82.7759	64.1566	78.3135	114.155	117.707	145.853	75.082	125.905	-0.751134	0.000858086	0.0275007	-	12	783000	784421	-	363	protein_coding	-	-
ENSBTAG00000001644	209.968	297.054	198.201	148.617	136.408	161.006	235.074	148.677	0.661668	0.000863403	0.0276001	MDN1	9	60410450	60550024	+	17671	protein_coding	midasin AAA ATPase 1 [Source:VGNC Symbol;Acc:VGNC:31338]	-
ENSBTAG00000011511	844.92	783.062	898.188	1150.17	1096.76	1046.54	842.057	1097.82	-0.382751	0.000876508	0.0279474	-	3	10700383	10745178	+	2186	protein_coding	-	-
ENSBTAG00000006185	1055.9	771.637	1124.43	1482.94	1540.09	1205.65	983.987	1409.56	-0.518736	0.000897245	0.0285356	SPC24	7	15587514	15594237	-	1363	protein_coding	SPC24 component of NDC80 kinetochore complex [Source:VGNC Symbol;Acc:VGNC:35195]	-
ENSBTAG00000039555	1111.42	729.452	1263.65	1619.71	1740.3	1331.62	1034.84	1563.87	-0.596006	0.000901544	0.0285608	-	7	86288717	86290947	+	1180	protein_coding	-	-
ENSBTAG00000009362	246.309	246.08	217.537	174.464	149.608	158.165	236.642	160.746	0.5582	0.00090262	0.0285608	SYNE1	9	89115405	89174252	-	3659	protein_coding	spectrin repeat containing nuclear envelope protein 1 [Source:VGNC Symbol;Acc:VGNC:57362]	-
ENSBTAG00000009432	815.646	636.293	825.676	1125.4	1243.07	885.534	759.205	1084.67	-0.514621	0.000908186	0.0285998	PMF1	3	14553830	14575605	-	1096	protein_coding	polyamine modulated factor 1 [Source:NCBI gene (formerly Entrezgene);Acc:616311]	-
ENSBTAG00000017496	1685.8	1066.05	2137.67	2610.49	2766.66	2245.56	1629.84	2540.9	-0.640838	0.000908439	0.0285998	ATP5ME	6	117650404	117652345	+	1160	protein_coding	ATP synthase membrane subunit e [Source:NCBI gene (formerly Entrezgene);Acc:338040]	-
ENSBTAG00000031061	678.359	431.519	739.627	900.318	1080.26	836.285	616.502	938.955	-0.607556	0.000913193	0.028677	POLR2L	29	50530776	50535562	+	375	protein_coding	RNA polymerase II, I and III subunit L [Source:VGNC Symbol;Acc:VGNC:33144]	-
ENSBTAG00000000579	394.7	459.642	417.672	281.08	267.315	345.69	424.005	298.028	0.507207	0.000918164	0.0287607	NIPBL	20	37164880	37370342	-	9851	protein_coding	NIPBL cohesin loading factor [Source:VGNC Symbol;Acc:VGNC:32085]	-
ENSBTAG00000000825	1917.98	1495.82	2256.59	2752.65	3062.57	2308.07	1890.13	2707.76	-0.518667	0.000933713	0.0291744	MRPS26	13	52129502	52131796	-	742	protein_coding	mitochondrial ribosomal protein S26 [Source:VGNC Symbol;Acc:VGNC:31666]	-
ENSBTAG00000006139	92.8705	90.5223	80.2472	49.539	48.4027	50.1961	87.88	49.3793	0.831165	0.000938646	0.0292553	TRPM4	18	55660346	55703316	+	4355	protein_coding	transient receptor potential cation channel subfamily M member 4 [Source:VGNC Symbol;Acc:VGNC:36390]	-
ENSBTAG00000018172	266.498	213.562	265.879	366.158	389.422	319.171	248.646	358.25	-0.527254	0.000945128	0.0293838	OGFOD3	19	50145952	50162298	+	3094	protein_coding	2-oxoglutarate and iron dependent oxygenase domain containing 3 [Source:VGNC Symbol;Acc:VGNC:32410]	-
ENSBTAG00000027932	629.904	933.346	755.097	558.929	495.028	569.205	772.783	541.054	0.514804	0.000953101	0.029558	BIRC6	11	14960980	15176529	+	15512	protein_coding	baculoviral IAP repeat containing 6 [Source:VGNC Symbol;Acc:VGNC:26502]	-
ENSBTAG00000026684	364.416	335.723	356.761	266.003	228.813	260.451	352.3	251.756	0.48348	0.000962268	0.0296521	SYNC	2	120951772	120969740	+	2855	protein_coding	syncoilin, intermediate filament protein [Source:VGNC Symbol;Acc:VGNC:35517]	-
ENSBTAG00000006242	725.803	1003.65	739.627	572.93	576.432	609.93	823.029	586.43	0.489613	0.000962981	0.0296521	USP9X	X	102323656	102437200	-	8803	protein_coding	ubiquitin specific peptidase 9 X-linked [Source:VGNC Symbol;Acc:VGNC:56957]	-
ENSBTAG00000008406	360.378	300.569	382.866	476.005	569.832	442.294	347.938	496.044	-0.511702	0.000963271	0.0296521	TREX1	22	51399388	51401262	-	1584	protein_coding	three prime repair exonuclease 1 [Source:VGNC Symbol;Acc:VGNC:36303]	-
ENSBTAG00000055183	27.2555	35.1543	36.7397	57.0776	82.5046	60.6141	33.0498	66.7321	-1.00912	0.000967243	0.029701	HRCT1	8	60215210	60215554	+	345	protein_coding	histidine rich carboxyl terminus 1 [Source:HGNC Symbol;Acc:HGNC:33872]	-
ENSBTAG00000011176	262.46	195.985	266.846	326.311	418.023	334.325	241.764	359.553	-0.57362	0.000974795	0.0298432	TPRKB	11	10874115	10880817	+	1490	protein_coding	TP53RK binding protein [Source:VGNC Symbol;Acc:VGNC:36263]	-
novel.503	372.492	459.642	357.728	289.696	251.914	290.758	396.621	277.456	0.515897	0.000976659	0.0298432	-	5	33994544	33999606	-	5063	-	-	-
ENSBTAG00000017670	3079.87	2806.19	3133.51	3956.66	3927.22	3554.45	3006.52	3812.78	-0.342734	0.000982033	0.029934	-	3	54901260	54983375	+	1990	protein_coding	-	-
ENSBTAG00000020262	519.873	660.901	426.373	352.158	317.918	407.251	535.716	359.109	0.576769	0.00099118	0.0301391	PSME4	11	36572842	36673067	-	7169	protein_coding	proteasome activator subunit 4 [Source:VGNC Symbol;Acc:VGNC:33476]	-
ENSBTAG00000003516	1037.73	917.527	1047.08	1320.32	1383.88	1211.34	1000.78	1305.18	-0.383151	0.000994686	0.0301721	TM2D2	27	34145693	34152126	-	1477	protein_coding	TM2 domain containing 2 [Source:VGNC Symbol;Acc:VGNC:35901]	-
novel.583	6.05677	7.03086	6.76783	25.8464	19.8011	22.7303	6.61849	22.7926	-1.78179	0.000999742	0.0302519	-	9	94008057	94010013	-	517	-	-	-
ENSBTAG00000007970	669.273	621.352	759.931	971.396	935.052	840.074	683.519	915.507	-0.421508	0.00100618	0.030373	C1H3orf38	1	36156437	36162573	+	1515	protein_coding	chromosome 1 C3orf38 homolog [Source:VGNC Symbol;Acc:VGNC:53515]	-
ENSBTAG00000049375	71.6718	88.7646	93.7828	35.5389	52.803	48.3019	84.7397	45.5479	0.896129	0.00101231	0.0304841	-	21	26633852	26723967	+	1920	lncRNA	-	-
ENSBTAG00000014429	137.287	146.769	116.02	79.6932	69.3039	92.8154	133.359	80.6042	0.723614	0.0010264	0.0308341	KMT2D	5	30764350	30796550	+	17858	protein_coding	lysine methyltransferase 2D [Source:VGNC Symbol;Acc:VGNC:30693]	HMG
ENSBTAG00000007753	433.059	382.303	333.557	240.157	261.815	296.441	382.973	266.137	0.523214	0.0010289	0.030835	KIFC2	14	470777	478486	-	3303	protein_coding	kinesin family member C2 [Source:VGNC Symbol;Acc:VGNC:30612]	-
ENSBTAG00000011975	187.76	148.527	184.665	297.234	224.413	259.504	173.651	260.384	-0.586572	0.00104949	0.031321	SERPINB1	23	50820672	50829829	+	2561	protein_coding	serpin family B member 1 [Source:VGNC Symbol;Acc:VGNC:34470]	-
ENSBTAG00000007112	87.8232	63.2777	76.3798	131.386	158.409	102.286	75.8269	130.694	-0.785377	0.00105015	0.031321	HSPB11	3	92263079	92296401	+	682	protein_coding	heat shock protein family B (small) member 11 [Source:VGNC Symbol;Acc:VGNC:55237]	-
ENSBTAG00000010668	223.091	196.864	247.509	331.696	292.616	329.589	222.488	317.967	-0.516938	0.00106465	0.0316778	GEMIN7	18	52756055	52762915	+	698	protein_coding	gem nuclear organelle associated protein 7 [Source:VGNC Symbol;Acc:VGNC:29320]	-
ENSBTAG00000050135	94.8895	84.3703	93.7828	141.079	136.408	151.535	91.0142	143.007	-0.654464	0.00107889	0.0320252	TRIM4	25	36470884	36488642	+	2043	protein_coding	tripartite motif containing 4 [Source:HGNC Symbol;Acc:HGNC:16275]	-
ENSBTAG00000031435	2463.09	2330.73	2787.38	3172.65	3422.29	3132.99	2527.07	3242.65	-0.359737	0.00108575	0.0320424	SELENOT	1	117507281	117537602	-	3277	protein_coding	selenoprotein T [Source:VGNC Symbol;Acc:VGNC:53604]	-
ENSBTAG00000006040	325.047	447.338	429.274	289.696	242.014	292.653	400.553	274.787	0.543868	0.00108617	0.0320424	UHRF1BP1L	5	64074489	64165062	-	5186	protein_coding	UHRF1 binding protein 1 like [Source:VGNC Symbol;Acc:VGNC:36656]	-
ENSBTAG00000003155	122.145	71.1874	140.191	203.541	176.01	184.684	111.174	188.078	-0.762302	0.00108718	0.0320424	IFI27L2	21	58753793	58756455	-	1118	protein_coding	interferon, alpha-inducible protein 27-like 2 [Source:NCBI gene (formerly Entrezgene);Acc:535465]	-
ENSBTAG00000040334	1342.58	1186.46	1222.08	848.625	984.555	1019.07	1250.37	950.752	0.39453	0.00110509	0.0324932	MEX3D	7	43947454	43955283	-	2226	protein_coding	mex-3 RNA binding family member D [Source:HGNC Symbol;Acc:HGNC:16734]	-
ENSBTAG00000012418	402.775	411.305	392.534	278.926	275.015	322.013	402.205	291.985	0.460577	0.00110808	0.0325045	MED23	9	69540273	69583721	-	5004	protein_coding	mediator complex subunit 23 [Source:VGNC Symbol;Acc:VGNC:31360]	-
ENSBTAG00000013916	314.952	564.226	378.999	257.388	250.814	292.653	419.392	266.951	0.652551	0.00111963	0.0327664	HERC2	2	719767	951758	-	15179	protein_coding	HECT and RLD domain containing E3 ubiquitin protein ligase 2 [Source:VGNC Symbol;Acc:VGNC:59172]	-
ENSBTAG00000010616	50.4731	76.4606	59.9437	20.4618	18.701	42.6193	62.2925	27.2607	1.18146	0.00113043	0.0330049	MBD6	5	55947935	55953054	-	3112	protein_coding	methyl-CpG binding domain protein 6 [Source:VGNC Symbol;Acc:VGNC:31278]	-
ENSBTAG00000048885	353.312	283.871	395.435	468.467	551.131	456.5	344.206	492.033	-0.516076	0.00114905	0.033346	-	17	72698934	72701609	-	1142	protein_coding	-	-
ENSBTAG00000006883	4945.36	4993.67	4919.25	4167.74	3994.32	3904.88	4952.76	4022.31	0.300289	0.00114942	0.033346	EIF4B	5	26925465	26949409	-	2874	protein_coding	eukaryotic translation initiation factor 4B [Source:VGNC Symbol;Acc:VGNC:28407]	-
ENSBTAG00000002075	120.126	184.56	151.793	243.387	218.912	238.668	152.16	233.656	-0.615876	0.00115014	0.033346	MME	1	112478989	112595507	-	3722	protein_coding	membrane metalloendopeptidase [Source:VGNC Symbol;Acc:VGNC:31514]	-
ENSBTAG00000007331	1155.83	1379.81	1221.11	983.242	906.451	989.715	1252.25	959.803	0.383927	0.00115283	0.0333466	PLOD2	1	122349984	122471157	+	3903	protein_coding	procollagen-lysine,2-oxoglutarate 5-dioxygenase 2 [Source:VGNC Symbol;Acc:VGNC:33040]	-
ENSBTAG00000017002	2439.87	2196.26	2391.95	2986.34	2962.47	2852.65	2342.69	2933.82	-0.324732	0.00116193	0.0334629	RBCK1	13	60605469	60622626	-	2583	protein_coding	RANBP2-type and C3HC4-type zinc finger containing 1 [Source:VGNC Symbol;Acc:VGNC:33776]	-
ENSBTAG00000053766	1530.34	1225.13	1388.37	1784.48	1962.51	1704.77	1381.28	1817.25	-0.395978	0.00116222	0.0334629	-	3	85970057	86038583	+	3153	protein_coding	-	-
ENSBTAG00000047836	45.4258	29.0023	43.5075	73.2316	84.7048	67.2438	39.3119	75.06	-0.936799	0.0011726	0.0336838	-	8	64124355	64124654	-	300	protein_coding	-	-
ENSBTAG00000000639	4558.73	3609.47	5035.27	6162.22	6514.57	5318.89	4401.16	5998.56	-0.446774	0.00117817	0.0337232	APRT	18	14013051	14015824	-	976	protein_coding	adenine phosphoribosyltransferase [Source:VGNC Symbol;Acc:VGNC:26042]	-
ENSBTAG00000018557	844.92	909.617	865.316	682.777	636.936	701.798	873.284	673.837	0.373864	0.00117938	0.0337232	YTHDF3	14	28141155	28204989	+	6412	protein_coding	YTH N6-methyladenosine RNA binding protein 3 [Source:VGNC Symbol;Acc:VGNC:37043]	-
ENSBTAG00000001962	942.838	901.708	967.8	1269.71	1217.77	1124.2	937.448	1203.89	-0.3607	0.001188	0.0338733	MRPS27	20	9285735	9390606	+	3156	protein_coding	mitochondrial ribosomal protein S27 [Source:VGNC Symbol;Acc:VGNC:31667]	-
ENSBTAG00000008167	191.798	279.477	216.571	161.54	113.306	158.165	229.282	144.337	0.667765	0.00119006	0.0338733	TTC3	1	149318018	149436586	+	6343	protein_coding	tetratricopeptide repeat domain 3 [Source:VGNC Symbol;Acc:VGNC:36469]	-
novel.216	1805.93	1260.28	1995.54	2401.57	2756.75	2142.33	1687.25	2433.55	-0.52857	0.00119461	0.0339253	-	18	54671841	54675661	+	517	-	PF10262:Rdx family	-
ENSBTAG00000040167	457.286	327.814	500.82	589.084	622.635	629.819	428.64	613.846	-0.519646	0.00124048	0.0350822	-	10	91761127	91761918	-	792	protein_coding	-	-
ENSBTAG00000020933	320	373.514	344.193	253.08	220.012	264.24	345.902	245.777	0.492533	0.00124098	0.0350822	HCFC2	5	67711299	67799061	+	5579	protein_coding	host cell factor C2 [Source:VGNC Symbol;Acc:VGNC:29773]	-
ENSBTAG00000048999	3373.62	3449.51	3976.59	4754.67	4689.56	4324.44	3599.91	4589.56	-0.350312	0.0012462	0.0351503	TRIM6	15	47918495	47937163	-	1892	protein_coding	tripartite motif containing 6 [Source:NCBI gene (formerly Entrezgene);Acc:514492]	-
ENSBTAG00000001835	9259.8	10297.6	9348.31	7897.17	7463.92	7911.09	9635.23	7757.39	0.312772	0.00126044	0.0354715	GJA1	9	29748660	29761667	-	3090	protein_coding	gap junction protein alpha 1 [Source:VGNC Symbol;Acc:VGNC:29370]	-
ENSBTAG00000002910	744.983	653.87	751.229	964.934	972.455	876.064	716.694	937.817	-0.388081	0.00126618	0.0355529	ECHDC2	3	93434006	93464715	+	1829	protein_coding	enoyl-CoA hydratase domain containing 2 [Source:VGNC Symbol;Acc:VGNC:55168]	-
ENSBTAG00000052031	689.463	482.493	777.334	924.01	1048.36	861.857	649.763	944.742	-0.54057	0.00127519	0.0357219	-	9	18782167	18814671	-	631	protein_coding	-	-
ENSBTAG00000005339	1816.02	1862.3	1445.42	1252.48	1194.67	1384.65	1707.91	1277.27	0.418919	0.00127793	0.0357219	VEGFA	23	17281915	17297193	+	2874	protein_coding	vascular endothelial growth factor A [Source:VGNC Symbol;Acc:VGNC:55927]	-
ENSBTAG00000050124	305.867	330.45	291.984	228.31	237.613	176.16	309.434	214.028	0.535149	0.00129544	0.0361304	-	5	101637803	101679086	-	612	pseudogene	-	-
ENSBTAG00000014855	229.148	354.179	271.68	183.079	143.008	214.991	285.003	180.359	0.659304	0.00131745	0.0364952	MICAL2	15	40374952	40604561	-	7722	protein_coding	microtubule associated monooxygenase, calponin and LIM domain containing 2 [Source:VGNC Symbol;Acc:VGNC:31458]	-
ENSBTAG00000007121	1289.08	1039.69	1298.46	1689.71	1715	1441.48	1209.08	1615.4	-0.418096	0.00131747	0.0364952	TK1	19	53977498	53991174	+	2057	protein_coding	thymidine kinase 1 [Source:VGNC Symbol;Acc:VGNC:35884]	-
ENSBTAG00000025762	3292.87	2842.22	2849.26	3651.89	3794.11	3935.18	2994.78	3793.73	-0.341412	0.00131769	0.0364952	CNP	19	42130921	42138136	+	2431	protein_coding	2',3'-cyclic nucleotide 3' phosphodiesterase [Source:VGNC Symbol;Acc:VGNC:27525]	-
ENSBTAG00000010422	964.036	1121.42	975.535	754.932	762.343	826.815	1020.33	781.363	0.385012	0.00132057	0.0364952	MDM2	5	44979892	45005325	-	3381	protein_coding	MDM2 proto-onco [Source:VGNC Symbol;Acc:VGNC:31336]	-
ENSBTAG00000011321	17.1609	23.7291	24.1708	42.0005	37.4021	71.0322	21.6869	50.1449	-1.21229	0.00132316	0.0364952	NUGGC	8	10720463	10767022	+	3210	protein_coding	nuclear GTPase, germinal center associated [Source:VGNC Symbol;Acc:VGNC:32347]	-
ENSBTAG00000016708	3300.94	4587.63	3334.61	2853.88	2456.44	2863.07	3741.06	2724.46	0.457589	0.00133753	0.0368101	CLTC	19	10595786	10660521	+	5891	protein_coding	clathrin heavy chain [Source:VGNC Symbol;Acc:VGNC:27471]	-
ENSBTAG00000004850	654.132	827.005	731.893	572.93	530.23	549.315	737.676	550.825	0.422187	0.00135774	0.0372737	KPNA3	12	19243142	19339516	-	3333	protein_coding	karyopherin subunit alpha 3 [Source:VGNC Symbol;Acc:VGNC:30702]	-
ENSBTAG00000012594	1581.83	1157.46	1636.85	2120.49	2152.82	1783.38	1458.71	2018.9	-0.469078	0.00136035	0.0372737	MRPS6	1	1390803	1455219	-	1463	protein_coding	mitochondrial ribosomal protein S6 [Source:VGNC Symbol;Acc:VGNC:31676]	-
ENSBTAG00000050276	192.807	195.106	171.129	269.234	286.016	245.298	186.348	266.849	-0.516443	0.00136364	0.0372818	-	6	101448339	101448875	+	444	protein_coding	-	-
ENSBTAG00000005710	40.3785	39.5486	47.3748	9.69242	18.701	23.6774	42.434	17.357	1.27964	0.00136802	0.0373196	NCAM1	15	23712341	23832796	+	5484	protein_coding	neural cell adhesion molecule 1 [Source:VGNC Symbol;Acc:VGNC:31898]	-
ENSBTAG00000018851	452.239	650.354	523.057	424.312	330.019	374.103	541.883	376.145	0.527707	0.0013931	0.0379208	MYCBP2	12	52149494	52373739	-	14250	protein_coding	MYC binding protein 2 [Source:VGNC Symbol;Acc:VGNC:31785]	-
ENSBTAG00000047314	537.034	496.554	675.816	832.471	829.447	705.586	569.802	789.168	-0.469759	0.00140504	0.0381627	PPIE	3	106328186	106344433	-	2692	protein_coding	peptidylprolyl isomerase E [Source:VGNC Symbol;Acc:VGNC:55661]	-
ENSBTAG00000019437	498.674	582.682	436.042	784.009	608.334	728.317	505.8	706.887	-0.482411	0.00140986	0.0382104	SLFN11	19	14810212	14822401	+	2727	protein_coding	schlafen family member 11 [Source:HGNC Symbol;Acc:HGNC:26633]	-
ENSBTAG00000004653	559.242	663.537	548.194	402.774	401.523	484.913	590.325	429.736	0.457457	0.00141651	0.0382786	ADGRA3	6	41984735	42116814	-	4161	protein_coding	adhesion G protein-coupled receptor A3 [Source:VGNC Symbol;Acc:VGNC:25657]	-
ENSBTAG00000022498	167.571	111.615	217.537	262.772	315.718	234.88	165.574	271.123	-0.712715	0.00141852	0.0382786	-	4	43148370	43148895	-	526	protein_coding	-	-
ENSBTAG00000013912	2644.79	2853.65	2273.02	2032.18	1973.51	2020.16	2590.49	2008.61	0.367153	0.00142191	0.0382871	TXNRD1	5	67898938	67961973	+	3519	protein_coding	thioredoxin reductase 1 [Source:VGNC Symbol;Acc:VGNC:36545]	-
ENSBTAG00000020935	3638.1	4161.39	3696.2	3099.42	2690.75	3172.77	3831.9	2987.65	0.359002	0.00143815	0.0385872	HIF1A	10	73836334	73881299	+	4035	protein_coding	hypoxia inducible factor 1 subunit alpha [Source:VGNC Symbol;Acc:VGNC:29848]	-
ENSBTAG00000040061	568.327	771.637	571.398	481.39	385.022	475.442	637.121	447.285	0.510695	0.00143924	0.0385872	ZBTB38	1	127530714	127574835	-	4955	protein_coding	zinc finger and BTB domain containing 38 [Source:VGNC Symbol;Acc:VGNC:37076]	ZBTB
ENSBTAG00000000941	1128.58	1315.65	1176.64	982.165	840.447	949.937	1206.95	924.183	0.385255	0.00144277	0.0385988	PLEKHB2	2	1920239	1969794	+	3799	protein_coding	pleckstrin homology domain containing B2 [Source:VGNC Symbol;Acc:VGNC:33010]	-
ENSBTAG00000012749	497.665	601.138	433.141	341.388	333.319	403.463	510.648	359.39	0.506407	0.00145193	0.0387606	CUL7	23	16668580	16684135	-	6079	protein_coding	cullin 7 [Source:VGNC Symbol;Acc:VGNC:27835]	-
ENSBTAG00000006177	427.003	512.374	467.947	366.158	336.619	334.325	469.108	345.701	0.441673	0.0014632	0.0389781	ZDHHC20	12	35523662	35582364	+	4374	protein_coding	zinc finger DHHC-type palmitoyltransferase 20 [Source:VGNC Symbol;Acc:VGNC:37136]	-
ENSBTAG00000021512	580.441	554.559	539.493	398.466	411.423	451.765	558.164	420.551	0.407279	0.00146908	0.0390513	ZBTB7B	3	15577907	15593999	-	4088	protein_coding	zinc finger and BTB domain containing 7B [Source:VGNC Symbol;Acc:VGNC:37090]	ZBTB
ENSBTAG00000021250	1045.8	1128.45	930.094	827.086	766.743	784.195	1034.78	792.675	0.384902	0.00148223	0.0391947	RALBP1	24	41621467	41638744	+	2348	protein_coding	ralA binding protein 1 [Source:VGNC Symbol;Acc:VGNC:33700]	-
ENSBTAG00000054661	12766.7	13498.4	9912.94	7010.85	9588.14	9428.34	12059.3	8675.77	0.475074	0.00148265	0.0391947	bta-mir-2887-1	2	121575106	121575160	-	55	miRNA	bta-mir-2887-1 [Source:miRBase;Acc:MI0013060]	-
ENSBTAG00000011834	1663.59	1802.54	1687.12	1381.71	1358.58	1377.08	1717.75	1372.45	0.323949	0.00148391	0.0391947	CCDC47	19	48011800	48032907	-	2901	protein_coding	coiled-coil domain containing 47 [Source:VGNC Symbol;Acc:VGNC:97247]	-
ENSBTAG00000020684	1373.88	1031.78	1343.9	1736.02	1759	1543.77	1249.85	1679.59	-0.426677	0.00149824	0.0394896	-	12	56097142	56098612	+	1471	protein_coding	-	-
ENSBTAG00000003061	409.842	522.041	439.909	266.003	300.317	380.732	457.264	315.684	0.533408	0.00150438	0.0395384	LAMA5	13	54887682	54938873	+	8928	protein_coding	laminin subunit alpha 5 [Source:VGNC Symbol;Acc:VGNC:30771]	-
ENSBTAG00000001511	618.8	748.786	583	471.698	484.027	487.754	650.196	481.16	0.435105	0.00150644	0.0395384	BCL6	1	79558314	79611183	+	3737	protein_coding	BCL6 transcription repressor [Source:VGNC Symbol;Acc:VGNC:58471]	ZBTB
ENSBTAG00000032509	199.874	143.254	190.466	289.696	281.616	228.25	177.864	266.52	-0.584362	0.00151167	0.0395924	FAM166B	8	59785446	59787520	-	1031	protein_coding	family with sequence similarity 166 member B [Source:VGNC Symbol;Acc:VGNC:28749]	-
ENSBTAG00000040128	226.12	260.142	195.3	292.926	324.518	367.473	227.187	328.306	-0.531001	0.00152707	0.039912	FZD4	29	8618154	8623002	+	2687	protein_coding	frizzled class receptor 4 [Source:VGNC Symbol;Acc:VGNC:29168]	-
ENSBTAG00000033109	6.05677	3.51543	12.5688	24.7695	24.2014	24.6245	7.38034	24.5318	-1.74307	0.00153229	0.0399528	-	9	48470842	48471270	+	429	processed_pseudogene	-	-
ENSBTAG00000009565	1195.2	1415.84	1078.02	863.702	851.448	1015.29	1229.69	910.145	0.433911	0.00153504	0.0399528	RASA1	7	86925623	87036828	+	4566	protein_coding	RAS p21 protein activator 1 [Source:VGNC Symbol;Acc:VGNC:33735]	-
ENSBTAG00000018588	12396.2	10983.1	12543.7	15683.4	15785.9	13865.5	11974.3	15111.6	-0.335709	0.00154041	0.0400089	TMBIM6	5	30112133	30128722	-	2806	protein_coding	transmembrane BAX inhibitor motif containing 6 [Source:VGNC Symbol;Acc:VGNC:35916]	-
ENSBTAG00000047731	325.047	268.051	209.803	182.002	178.21	172.371	267.634	177.528	0.591951	0.00154953	0.0401252	FAM189B	3	15382809	15387801	+	2286	protein_coding	family with sequence similarity 189 member B [Source:VGNC Symbol;Acc:VGNC:28771]	-
ENSBTAG00000030932	5564.16	5688.84	6332.76	7407.16	7197.7	7221.6	5861.92	7275.49	-0.31167	0.00155191	0.0401252	IFI44L	3	66053647	66071372	-	2090	protein_coding	interferon induced protein 44 like [Source:VGNC Symbol;Acc:VGNC:30046]	-
ENSBTAG00000054808	50.4731	35.1543	14.5025	76.4624	84.7048	60.6141	33.3766	73.9271	-1.14761	0.00155454	0.0401252	MT1A	18	24023262	24026381	-	1714	protein_coding	metallothionein-1A [Source:NCBI gene (formerly Entrezgene);Acc:404071]	-
ENSBTAG00000005111	218.044	259.263	188.532	140.002	137.508	163.848	221.946	147.119	0.592637	0.00156371	0.040265	BMP2	13	49151441	49185579	+	4067	protein_coding	bone morphotic protein 2 [Source:VGNC Symbol;Acc:VGNC:26517]	-
ENSBTAG00000000312	3046.56	2630.42	2680.06	3456.96	3549.9	3482.47	2785.68	3496.44	-0.328041	0.00156642	0.040265	GRINA	14	826740	830066	-	2515	protein_coding	glutamate ionotropic receptor NMDA type subunit associated protein 1 [Source:VGNC Symbol;Acc:VGNC:29651]	-
ENSBTAG00000012312	104.984	153.8	96.6833	65.693	70.4039	71.0322	118.489	69.0431	0.781817	0.00157291	0.0403488	ROR1	3	81332951	81538324	-	5573	protein_coding	receptor tyrosine kinase like orphan receptor 1 [Source:VGNC Symbol;Acc:VGNC:55673]	-
ENSBTAG00000001296	3681.51	2985.48	3803.52	4415.43	4878.77	4349.06	3490.17	4547.76	-0.381981	0.00157738	0.0403804	TMEM50A	2	127661915	127677708	-	1028	protein_coding	transmembrane protein 50A [Source:VGNC Symbol;Acc:VGNC:36092]	-
ENSBTAG00000031875	3117.22	2224.39	3373.28	4084.82	4387.05	3650.11	2904.96	4040.66	-0.476204	0.00158158	0.0403901	BANF1	29	44093697	44095654	+	1151	protein_coding	BAF nuclear assembly factor 1 [Source:VGNC Symbol;Acc:VGNC:54634]	-
ENSBTAG00000012833	259.432	396.365	309.387	247.695	181.51	206.467	321.728	211.891	0.604216	0.00158668	0.0403901	ATG2B	21	61171215	61248583	-	7298	protein_coding	autophagy related 2B [Source:VGNC Symbol;Acc:VGNC:26255]	-
ENSBTAG00000014249	1938.17	2168.14	1896.93	1650.94	1466.38	1593.96	2001.08	1570.43	0.349739	0.00158748	0.0403901	IVNS1ABP	16	66278361	66299316	-	4159	protein_coding	influenza virus NS1A binding protein [Source:NCBI gene (formerly Entrezgene);Acc:514940]	-
ENSBTAG00000004193	896.402	1000.14	921.392	734.47	708.44	751.994	939.311	731.635	0.360608	0.00160762	0.0408193	VEZF1	19	8775705	8787368	-	3533	protein_coding	vascular endothelial zinc finger 1 [Source:VGNC Symbol;Acc:VGNC:36788]	zf-C2H2
ENSBTAG00000015177	933.753	776.91	958.132	1148.01	1312.37	1090.11	889.598	1183.5	-0.411986	0.00161329	0.0408799	PRSS23	29	8736369	8744974	-	1614	protein_coding	serine protease 23 [Source:VGNC Symbol;Acc:VGNC:33416]	-
ENSBTAG00000052748	7.06624	4.39429	2.9005	20.4618	22.0012	14.2064	4.78701	18.8898	-1.98366	0.00163509	1	-	18	48509628	48510782	+	1079	protein_coding	-	-
ENSBTAG00000001209	710.661	940.377	654.546	550.314	509.329	587.199	768.528	548.947	0.485745	0.00163631	0.041379	PHLDB2	1	56486571	56727153	+	4758	protein_coding	pleckstrin homology like domain family B member 2 [Source:VGNC Symbol;Acc:VGNC:32838]	-
ENSBTAG00000050644	259.432	275.082	236.874	190.618	146.308	191.313	257.129	176.08	0.544973	0.0016623	0.0419511	-	5	71461978	71612550	-	1651	protein_coding	-	-
ENSBTAG00000017287	520.883	531.709	457.312	637.546	710.64	646.866	503.301	665.017	-0.401367	0.00169678	0.0427349	DRAM1	5	65703174	65738912	+	2629	protein_coding	DNA damage regulated autophagy modulator 1 [Source:VGNC Symbol;Acc:VGNC:28201]	-
ENSBTAG00000031205	5040.25	3656.05	5767.16	6469.15	7405.62	6305.76	4821.15	6726.84	-0.480645	0.0017022	0.042785	-	7	22284793	22285584	-	792	protein_coding	-	-
ENSBTAG00000017200	158.486	163.467	182.731	249.849	227.713	243.404	168.228	240.322	-0.514871	0.00171121	0.0428662	RHOJ	10	75470506	75564630	+	3460	protein_coding	ras homolog family member J [Source:VGNC Symbol;Acc:VGNC:33951]	-
ENSBTAG00000008060	616.781	499.191	558.83	720.47	849.248	691.38	558.267	753.699	-0.433244	0.00171231	0.0428662	SNRNP35	17	52157896	52161635	-	939	protein_coding	small nuclear ribonucleoprotein U11/U12 subunit 35 [Source:VGNC Symbol;Acc:VGNC:35070]	-
ENSBTAG00000031214	408.832	449.096	434.108	548.16	551.131	603.3	430.679	567.53	-0.398184	0.00172134	0.0430058	-	13	61382771	61393302	-	2220	protein_coding	-	IRF
ENSBTAG00000018022	207.949	179.287	186.599	252.003	326.718	253.822	191.278	277.514	-0.536671	0.00174979	0.0436292	SPINDOC	29	42166732	42178313	+	1949	protein_coding	spindlin interactor and repressor of chromatin binding [Source:VGNC Symbol;Acc:VGNC:50753]	-
ENSBTAG00000000073	1085.17	905.223	1110.89	1365.55	1412.48	1264.37	1033.76	1347.47	-0.382604	0.00176097	0.0438203	LRPAP1	6	115369803	115384234	+	3453	protein_coding	LDL receptor related protein associated protein 1 [Source:VGNC Symbol;Acc:VGNC:30995]	-
ENSBTAG00000009960	2424.73	2106.62	2541.8	3001.42	3099.97	2882.96	2357.72	2994.78	-0.345202	0.00176704	0.0438838	FLOT1	23	28286486	28296570	+	2093	protein_coding	flotillin 1 [Source:VGNC Symbol;Acc:VGNC:29036]	-
ENSBTAG00000018936	1280	1353.44	1123.46	918.626	964.754	1018.13	1252.3	967.169	0.372644	0.00177319	0.0439491	LSS	1	145889102	145919613	-	4306	protein_coding	lanosterol synthase [Source:VGNC Symbol;Acc:VGNC:31065]	-
novel.378	404.794	264.536	475.682	558.929	608.334	545.527	381.671	570.93	-0.582216	0.00177688	0.043953	-	25	2311829	2313636	+	565	-	-	-
ENSBTAG00000003954	394.7	479.856	395.435	291.849	235.413	349.478	423.33	292.247	0.533133	0.00178812	0.0441435	ASH1L	3	15121790	15298435	+	11263	protein_coding	ASH1 like histone lysine methyltransferase [Source:VGNC Symbol;Acc:VGNC:50606]	-
ENSBTAG00000014691	347.255	465.794	338.392	274.618	242.014	284.129	383.814	266.92	0.524555	0.0017982	0.0443046	ARFGEF1	14	31303246	31456543	-	9076	protein_coding	ADP ribosylation factor guanine nucleotide exchange factor 1 [Source:VGNC Symbol;Acc:VGNC:26064]	-
ENSBTAG00000001179	400.757	478.098	322.922	255.234	233.213	321.065	400.592	269.837	0.568915	0.00180641	0.0443759	TEP1	10	26715137	26748582	+	7991	protein_coding	telomerase associated protein 1 [Source:VGNC Symbol;Acc:VGNC:35745]	-
ENSBTAG00000025005	64.6056	57.1257	59.9437	91.5395	97.9055	112.704	60.5583	100.716	-0.737428	0.00180981	0.0443759	METTL7A	5	28996023	29007097	-	1858	protein_coding	methyltransferase like 7A [Source:NCBI gene (formerly Entrezgene);Acc:613844]	-
novel.451	40.3785	24.608	43.5075	75.3855	69.3039	63.4554	36.1647	69.3816	-0.944938	0.00181177	0.0443759	-	3	13748766	13759059	-	813	-	-	-
ENSBTAG00000002526	916.592	722.421	919.458	1145.86	1224.37	1044.65	852.824	1138.29	-0.416864	0.00182149	0.0445265	BDH2	6	21762234	21789601	+	1281	protein_coding	3-hydroxybutyrate dehydrogenase 2 [Source:VGNC Symbol;Acc:VGNC:26458]	-
ENSBTAG00000014326	634.952	558.953	614.906	789.394	741.442	814.502	602.937	781.779	-0.375804	0.0018359	0.0447908	CDCA8	3	108198136	108213207	-	2204	protein_coding	cell division cycle associated 8 [Source:VGNC Symbol;Acc:VGNC:27088]	-
ENSBTAG00000011518	26.246	21.0926	24.1708	57.0776	51.7029	40.7251	23.8365	49.8352	-1.0639	0.00184326	0.0448826	RARB	27	40197883	40381619	-	1461	protein_coding	retinoic acid receptor beta [Source:VGNC Symbol;Acc:VGNC:58402]	THR-like
ENSBTAG00000009995	129.211	163.467	144.058	100.155	86.9049	93.7625	145.579	93.6074	0.638661	0.00185421	0.0450406	CPEB4	20	5606065	5678507	+	6565	protein_coding	cytoplasmic polyadenylation element binding protein 4 [Source:VGNC Symbol;Acc:VGNC:27650]	-
ENSBTAG00000005099	50.4731	28.1234	43.5075	90.4626	67.1038	72.9264	40.7013	76.8309	-0.922766	0.00186074	0.0450406	-	3	72964374	72965265	-	288	protein_coding	-	-
ENSBTAG00000001717	868.138	690.782	842.112	1079.09	1116.56	978.35	800.344	1058	-0.403002	0.0018634	0.0450406	AURKB	19	27835752	27840596	-	2093	protein_coding	aurora kinase B [Source:VGNC Symbol;Acc:VGNC:26351]	-
ENSBTAG00000054406	16.1514	2.63657	12.5688	39.8466	26.4015	29.36	10.4523	31.8694	-1.62638	0.0018642	0.0450406	C18H19orf33	18	48119157	48121108	+	1701	protein_coding	chromosome 18 C19orf33 homolog [Source:NCBI gene (formerly Entrezgene);Acc:787634]	-
ENSBTAG00000052734	59.5583	52.7314	41.5738	19.3848	20.9012	31.2542	51.2878	23.8467	1.09567	0.0018747	0.0452069	PAPOLB	25	39148486	39150652	+	2055	protein_coding	poly(A) polymerase beta [Source:NCBI gene (formerly Entrezgene);Acc:100140898]	-
ENSBTAG00000031287	183.722	184.56	142.124	84.0009	122.107	116.493	170.136	107.534	0.661263	0.001888	0.0454395	TMEM158	22	54003481	54005095	+	1615	protein_coding	transmembrane protein 158 [Source:VGNC Symbol;Acc:VGNC:99741]	-
ENSBTAG00000010992	10888.1	9297.43	10743.5	12600.1	14230.4	12367.2	10309.6	13065.9	-0.341833	0.00189933	0.0455807	CTSH	21	25201460	25222224	-	1440	protein_coding	cathepsin H [Source:VGNC Symbol;Acc:VGNC:27816]	-
ENSBTAG00000002006	5624.72	7482.59	5434.57	4667.44	4315.54	4890.8	6180.63	4624.59	0.418489	0.00190118	0.0455807	THBS1	10	35209595	35224867	+	5292	protein_coding	thrombospondin 1 [Source:VGNC Symbol;Acc:VGNC:35828]	-
ENSBTAG00000017605	2788.13	2343.91	2899.53	3338.5	3626.9	3324.31	2677.19	3429.9	-0.357607	0.00190977	0.0456845	AK2	2	120653448	120677193	+	1752	protein_coding	adenylate kinase 2 [Source:VGNC Symbol;Acc:VGNC:25771]	-
ENSBTAG00000018694	167.571	208.289	200.134	113.078	134.208	137.329	191.998	128.205	0.582836	0.00191284	0.0456845	ACSS3	5	10671183	10846953	+	3996	protein_coding	acyl-CoA synthetase short chain family member 3 [Source:VGNC Symbol;Acc:VGNC:25572]	-
ENSBTAG00000012120	1037.73	1183.82	1027.74	907.856	812.946	782.301	1083.1	834.368	0.377232	0.00194611	0.0463904	TIPARP	1	110928202	110955891	-	3821	protein_coding	TCDD inducible poly(ADP-ribose) polymerase [Source:VGNC Symbol;Acc:VGNC:53609]	-
novel.154	1020.57	736.482	1238.51	1445.25	1599.49	1273.84	998.521	1439.53	-0.528	0.00198127	0.0470597	-	15	80950920	80952564	+	738	-	-	-
ENSBTAG00000013454	588.517	684.63	558.83	476.005	378.421	482.072	610.659	445.499	0.454619	0.00198174	0.0470597	TAB2	9	86593316	86652158	+	2779	protein_coding	TGF-beta activated kinase 1 (MAP3K7) binding protein 2 [Source:VGNC Symbol;Acc:VGNC:53809]	-
novel.606	33.3123	72.9452	30.9387	7.53855	23.1013	19.889	45.732	16.843	1.44347	0.00199519	0.0472889	-	X	18703214	18747454	+	2412	-	-	-
ENSBTAG00000005735	5648.95	4011.1	6279.58	7885.32	8376.97	6292.5	5313.21	7518.26	-0.500851	0.00200243	0.0473707	ATP5MC2	5	26370053	26378227	+	1011	protein_coding	ATP synthase membrane subunit c locus 2 [Source:VGNC Symbol;Acc:VGNC:55848]	-
ENSBTAG00000015265	41.388	79.976	62.8442	31.2311	26.4015	32.2013	61.4027	29.9446	1.03818	0.00203537	0.0480586	TIGD2	6	35692061	35693638	-	1578	protein_coding	tigger transposable element derived 2 [Source:VGNC Symbol;Acc:VGNC:35864]	-
ENSBTAG00000053347	70.6624	101.069	83.1477	46.3082	47.3027	51.1432	84.9595	48.2513	0.817682	0.00205785	0.0484976	-	8	52677323	52718485	-	972	protein_coding	-	-
ENSBTAG00000002457	4528.45	3352.84	5672.41	6428.23	7062.4	5761.18	4517.9	6417.27	-0.506372	0.00208658	0.049082	SEC61B	8	64260374	64268675	+	971	protein_coding	SEC61 translocon subunit beta [Source:VGNC Symbol;Acc:VGNC:49570]	-
ENSBTAG00000001060	696.529	638.929	782.168	1015.55	1013.16	811.661	705.875	946.789	-0.423257	0.00210331	0.0493689	CXCR4	2	61250082	61253877	+	1755	protein_coding	C-X-C motif chemokine receptor 4 [Source:VGNC Symbol;Acc:VGNC:27856]	-
ENSBTAG00000008541	964.036	739.998	1164.07	1350.48	1514.78	1189.55	956.034	1351.6	-0.499727	0.0021067	0.0493689	MGST1	5	93497064	93521047	-	1525	protein_coding	microsomal glutathione S-transferase 1 [Source:VGNC Symbol;Acc:VGNC:31451]	-
ENSBTAG00000011793	259.432	219.714	315.188	402.774	456.526	314.436	264.778	391.245	-0.562813	0.00215591	0.0504272	FDX1	15	20445067	20494938	+	1761	protein_coding	ferredoxin 1 [Source:VGNC Symbol;Acc:VGNC:54432]	-
ENSBTAG00000010042	534.006	611.685	569.465	424.312	420.224	459.341	571.718	434.626	0.395445	0.00216329	0.050505	RIOK3	24	33143190	33165434	-	4309	protein_coding	RIO kinase 3 [Source:VGNC Symbol;Acc:VGNC:49977]	-
ENSBTAG00000004256	1551.54	1392.11	1486.02	1206.17	1190.27	1131.78	1476.56	1176.07	0.328228	0.00217461	0.0506745	ODC1	11	87197374	87204771	+	2236	protein_coding	ornithine decarboxylase 1 [Source:NCBI gene (formerly Entrezgene);Acc:281365]	-
ENSBTAG00000032979	10.0946	7.03086	2.9005	23.6926	24.2014	18.9419	6.67533	22.2786	-1.74037	0.00218908	0.0509165	-	6	94141650	94142036	+	387	protein_coding	-	-
ENSBTAG00000020569	336.151	435.034	359.662	250.926	245.314	304.018	376.949	266.752	0.498296	0.00219543	0.0509691	CACNA2D1	4	38152730	38673177	+	8281	protein_coding	calcium voltage-gated channel auxiliary subunit alpha2delta 1 [Source:VGNC Symbol;Acc:VGNC:26679]	-
ENSBTAG00000027772	5136.14	3743.93	6055.28	6773.92	7825.84	6331.33	4978.45	6977.03	-0.486983	0.00220552	0.0511083	RPS25	15	29588693	29590407	-	477	protein_coding	ribosomal protein S25 [Source:NCBI gene (formerly Entrezgene);Acc:282052]	-
novel.159	290.725	395.486	321.955	210.002	194.711	277.499	336.055	227.404	0.56205	0.00221538	0.0512415	-	15	39740869	39744866	-	3998	-	-	-
ENSBTAG00000015868	209.968	227.624	222.372	154.002	144.108	163.848	219.988	153.986	0.513767	0.00224431	0.0517851	LIG4	12	83594754	83602827	-	4860	protein_coding	DNA ligase 4 [Source:VGNC Symbol;Acc:VGNC:30884]	-
novel.641	79.7475	91.4012	86.0482	40.9235	50.6028	56.8257	85.7323	49.4507	0.791483	0.00224719	0.0517851	-	X	73163419	73165376	-	1958	-	-	-
ENSBTAG00000014435	524.92	428.882	500.82	640.776	641.336	630.766	484.874	637.626	-0.396114	0.00225151	0.051789	TCF19	23	27988581	27992408	-	2110	protein_coding	transcription factor 19 [Source:VGNC Symbol;Acc:VGNC:35688]	-
ENSBTAG00000021421	4862.58	3555.86	5951.83	6792.23	7408.92	6073.72	4790.09	6758.29	-0.496672	0.00226291	0.0519552	SSR4	X	37011768	37015522	+	609	protein_coding	signal sequence receptor subunit 4 [Source:VGNC Symbol;Acc:VGNC:35322]	-
ENSBTAG00000005251	122.145	147.648	158.561	201.387	211.212	212.149	142.785	208.249	-0.543408	0.00227175	0.0520622	-	15	47865341	47880349	-	2268	protein_coding	-	-
ENSBTAG00000039731	3339.3	3342.29	3493.17	2830.19	2809.56	2685.02	3391.59	2774.92	0.28962	0.0023065	0.0527617	RND3	2	45698139	45719676	+	2739	protein_coding	Rho family GTPase 3 [Source:VGNC Symbol;Acc:VGNC:34006]	-
ENSBTAG00000019807	206.94	244.322	157.594	131.386	126.507	140.17	202.952	132.688	0.613585	0.00232156	0.0530091	COL27A1	8	103385113	103537033	+	7875	protein_coding	collagen type XXVII alpha 1 chain [Source:VGNC Symbol;Acc:VGNC:56941]	-
ENSBTAG00000026248	691.482	486.887	818.908	983.242	1036.26	854.28	665.759	957.927	-0.525386	0.00235148	0.0535939	POP7	25	35885025	35886758	-	1481	protein_coding	POP7 homolog, ribonuclease P/MRP subunit [Source:VGNC Symbol;Acc:VGNC:33166]	-
ENSBTAG00000020611	1483.91	1394.75	1323.59	1701.56	1746.9	1790.01	1400.75	1746.16	-0.318222	0.00235926	0.0536732	GLB1L	2	107186405	107194793	-	2341	protein_coding	galactosidase beta 1 like [Source:VGNC Symbol;Acc:VGNC:29392]	-
novel.454	55.5204	43.064	61.8773	104.463	100.106	74.8206	53.4873	93.1296	-0.800214	0.00236652	0.0537403	-	3	20105232	20105758	-	527	-	-	-
ENSBTAG00000016709	214.006	230.261	287.149	308.003	368.521	358.002	243.805	344.842	-0.500438	0.00237662	0.0538714	NT5C3A	4	63788270	63807500	+	1749	protein_coding	5'-nucleotidase, cytosolic IIIA [Source:VGNC Symbol;Acc:VGNC:32292]	-
ENSBTAG00000033174	271.545	216.199	262.979	375.85	357.52	313.489	250.241	348.953	-0.480267	0.00238125	0.0538785	TFAP4	25	3443804	3456644	-	2797	protein_coding	transcription factor AP-4 [Source:VGNC Symbol;Acc:VGNC:35781]	bHLH
ENSBTAG00000005273	198.864	241.686	157.594	117.386	137.508	135.435	199.381	130.109	0.616943	0.00239128	0.0540074	IL1R1	11	6876050	6915249	+	3688	protein_coding	interleukin 1 receptor type 1 [Source:VGNC Symbol;Acc:VGNC:30131]	-
ENSBTAG00000013405	216.025	166.104	210.77	137.848	148.508	91.8683	197.633	126.075	0.651499	0.00240694	0.0542096	CIBAR1	14	70563223	70588594	-	1054	protein_coding	CBY1 interacting BAR domain containing 1 [Source:NCBI gene (formerly Entrezgene);Acc:614070]	-
ENSBTAG00000010987	610.725	604.654	501.786	431.851	365.22	464.077	572.388	420.383	0.444214	0.00240893	0.0542096	NFKBIZ	1	46190242	46201247	+	3499	protein_coding	NFKB inhibitor zeta [Source:VGNC Symbol;Acc:VGNC:32050]	-
ENSBTAG00000019203	90618.4	68837.4	97762.3	115258	126005	103135	85739.4	114799	-0.421089	0.00243183	0.0546263	S100A4	3	16824126	16826559	+	627	protein_coding	S100 calcium binding protein A4 [Source:VGNC Symbol;Acc:VGNC:34244]	-
ENSBTAG00000033621	399.747	276.84	414.771	557.852	523.629	470.707	363.786	517.396	-0.509245	0.00243925	0.0546944	SMCO4	29	1372285	1377857	+	901	protein_coding	single-pass membrane protein with coiled-coil domains 4 [Source:VGNC Symbol;Acc:VGNC:35008]	-
ENSBTAG00000048734	158.486	137.102	178.864	199.233	256.314	239.615	158.15	231.721	-0.552746	0.00245512	0.0549351	-	NKLS02000995.1	37178	37555	+	378	processed_pseudogene	-	-
ENSBTAG00000018073	2857.79	2146.17	3148.01	3646.5	4055.93	3354.61	2717.32	3685.68	-0.439866	0.0024588	0.0549351	TSPO	5	113927819	113940490	+	926	protein_coding	translocator protein [Source:VGNC Symbol;Acc:VGNC:49066]	-
ENSBTAG00000017941	100.946	108.978	124.721	156.156	171.61	171.424	111.549	166.397	-0.577031	0.00247605	0.0552216	NSUN5	25	33820199	33825833	+	1602	protein_coding	NOP2/Sun RNA methyltransferase 5 [Source:NCBI gene (formerly Entrezgene);Acc:616714]	-
ENSBTAG00000049916	842.901	549.286	1128.29	577.237	565.432	502.908	840.16	548.526	0.614844	0.00248335	0.0552456	Metazoa_SRP	10	42629551	42629849	+	299	misc_RNA	Metazoan signal recognition particle RNA [Source:RFAM;Acc:RF00017]	-
ENSBTAG00000027361	1537.41	1041.45	1810.88	2114.02	2372.83	1853.47	1463.25	2113.44	-0.530636	0.00248598	0.0552456	ROMO1	13	64904969	64906500	+	402	protein_coding	reactive oxygen species modulator 1 [Source:VGNC Symbol;Acc:VGNC:34085]	-
ENSBTAG00000038375	513.816	461.4	489.218	387.697	330.019	381.68	488.145	366.465	0.412365	0.00249183	0.055277	STOM	8	110740235	110772767	-	1802	protein_coding	stomatin [Source:VGNC Symbol;Acc:VGNC:35409]	-
ENSBTAG00000005012	1227.51	1476.48	1178.57	1020.93	988.955	992.556	1294.19	1000.82	0.37141	0.00250608	0.0554474	HSPH1	12	29796159	29819628	+	3600	protein_coding	heat shock protein family H (Hsp110) member 1 [Source:VGNC Symbol;Acc:VGNC:53817]	-
ENSBTAG00000011412	2435.83	3078.64	2334.9	1976.18	1764.5	2169.8	2616.46	1970.16	0.409277	0.00250841	0.0554474	LAMB1	4	48985684	49062759	-	6133	protein_coding	laminin subunit beta 1 [Source:VGNC Symbol;Acc:VGNC:30772]	-
ENSBTAG00000006022	59.5583	77.3394	76.3798	32.3081	38.5022	45.4606	71.0925	38.7569	0.872822	0.00252634	0.0557211	ATP6V0E2	4	112715024	112720180	+	1990	protein_coding	ATPase H+ transporting V0 subunit e2 [Source:VGNC Symbol;Acc:VGNC:26315]	-
ENSBTAG00000015224	528.958	627.504	537.559	808.778	641.336	836.285	564.674	762.133	-0.432616	0.00252973	0.0557211	TCOF1	7	61708261	61746787	+	4844	protein_coding	treacle ribosome biosis factor 1 [Source:VGNC Symbol;Acc:VGNC:35700]	-
ENSBTAG00000000061	323.028	404.274	286.183	228.31	210.112	264.24	337.828	234.221	0.527996	0.0025437	0.0558369	PCDH7	6	49958089	50426482	+	4178	protein_coding	protocadherin 7 [Source:VGNC Symbol;Acc:VGNC:32621]	-
ENSBTAG00000046185	216.025	284.75	213.67	147.54	156.209	180.895	238.148	161.548	0.559832	0.00254748	0.0558369	BTBD7	21	57857951	57947077	-	8755	protein_coding	BTB domain containing 7 [Source:VGNC Symbol;Acc:VGNC:26592]	-
ENSBTAG00000018274	515.835	404.274	512.422	661.238	721.64	571.099	477.51	651.326	-0.448038	0.00254843	0.0558369	FADD	29	47373220	47375755	+	978	protein_coding	Fas associated via death domain [Source:VGNC Symbol;Acc:VGNC:28700]	-
ENSBTAG00000016676	103.975	121.282	116.02	208.925	180.41	138.276	113.759	175.871	-0.624649	0.00258945	0.0566362	PTER	13	30918706	30994962	+	2685	protein_coding	phosphotriesterase related [Source:VGNC Symbol;Acc:VGNC:33497]	-
ENSBTAG00000016378	3096.02	3132.25	2623.02	3602.35	3690.71	3821.53	2950.43	3704.86	-0.328495	0.00259768	0.0567168	LRP10	10	21950052	21955730	-	3104	protein_coding	LDL receptor related protein 10 [Source:VGNC Symbol;Acc:VGNC:30987]	-
ENSBTAG00000013533	17465.7	13708.4	18335	22359.3	23503.9	19293.3	16503.1	21718.8	-0.396226	0.00261825	0.057066	CLIC1	23	27575514	27581255	+	1278	protein_coding	chloride intracellular channel 1 [Source:VGNC Symbol;Acc:VGNC:27439]	-
ENSBTAG00000043570	762.144	602.017	850.813	963.857	984.555	1019.07	738.325	989.162	-0.422893	0.00264957	0.0576478	-	MT	1453	3023	+	1571	Mt_rRNA	-	-
ENSBTAG00000016649	328.075	249.595	331.624	399.543	432.324	419.563	303.098	417.144	-0.462505	0.0026567	0.0576541	CCND2	5	105763459	105787132	-	1775	protein_coding	cyclin D2 [Source:VGNC Symbol;Acc:VGNC:26963]	-
ENSBTAG00000015113	1240.63	961.47	1260.75	1527.09	1719.4	1380.87	1154.28	1542.45	-0.418395	0.00266221	0.0576541	CITED4	3	105348797	105350137	+	1341	protein_coding	Cbp/p300 interacting transactivator with Glu/Asp rich carboxy-terminal domain 4 [Source:VGNC Symbol;Acc:VGNC:27378]	-
ENSBTAG00000000105	539.053	607.29	605.238	404.928	473.027	453.659	583.86	443.871	0.395825	0.00266373	0.0576541	RIT1	3	14853319	14862517	+	3290	protein_coding	Ras like without CAAX 1 [Source:VGNC Symbol;Acc:VGNC:33987]	-
ENSBTAG00000004374	1538.42	1237.43	1633.95	2003.1	2116.52	1725.61	1469.93	1948.41	-0.406622	0.00267126	0.0577168	CNPY2	5	57031093	57034101	+	765	protein_coding	canopy FGF signaling regulator 2 [Source:NCBI gene (formerly Entrezgene);Acc:506534]	-
ENSBTAG00000046542	302.839	244.322	336.458	401.697	454.325	377.891	294.54	411.304	-0.48232	0.00268704	0.0578507	FAM174C	7	43713177	43716027	+	765	protein_coding	family with sequence similarity 174 member C [Source:VGNC Symbol;Acc:VGNC:52726]	-
ENSBTAG00000016886	210.978	161.71	284.249	286.465	429.024	311.594	218.979	342.361	-0.645374	0.00269307	0.0578507	MT3	18	24051082	24052904	-	771	protein_coding	metallothionein 3 [Source:VGNC Symbol;Acc:VGNC:52208]	-
ENSBTAG00000014886	918.611	985.199	888.52	709.7	739.241	754.835	930.776	734.592	0.341577	0.00269554	0.0578507	MEX3C	24	50647147	50667734	-	3824	protein_coding	mex-3 RNA binding family member C [Source:VGNC Symbol;Acc:VGNC:31420]	-
ENSBTAG00000031793	340.189	251.353	341.292	479.236	475.227	371.262	310.945	441.908	-0.507422	0.00270275	0.0578507	NUDT2	8	75723738	75735254	+	1484	protein_coding	nudix hydrolase 2 [Source:VGNC Symbol;Acc:VGNC:32335]	-
ENSBTAG00000021514	3811.73	3032.94	3974.65	4772.98	4932.68	4332.96	3606.44	4679.54	-0.375886	0.002703	0.0578507	DNPEP	2	107307884	107321008	-	1786	protein_coding	aspartyl aminopeptidase [Source:VGNC Symbol;Acc:VGNC:28148]	-
ENSBTAG00000007357	1821.07	1909.76	1709.36	1457.09	1406.98	1508.72	1813.4	1457.6	0.315033	0.00270585	0.0578507	CHSY1	21	5285464	5375159	+	3976	protein_coding	chondroitin sulfate synthase 1 [Source:VGNC Symbol;Acc:VGNC:27350]	-
ENSBTAG00000020281	256.403	343.633	303.586	211.079	176.01	237.721	301.207	208.27	0.531519	0.00270994	0.0578507	NIN	10	43594044	43700027	-	8857	protein_coding	ninein [Source:VGNC Symbol;Acc:VGNC:32077]	-
ENSBTAG00000020407	346.246	422.73	273.614	228.31	232.113	258.557	347.53	239.66	0.536418	0.00272139	0.0579124	MTSS1	14	15383762	15553664	+	6153	protein_coding	MTSS I-BAR domain containing 1 [Source:VGNC Symbol;Acc:VGNC:31752]	-
ENSBTAG00000000560	1732.24	1432.54	1803.14	2663.26	1876.71	2186.84	1655.97	2242.27	-0.43755	0.00272212	0.0579124	-	19	13214920	13216355	+	1406	protein_coding	-	-
ENSBTAG00000002648	38031.5	28388	43559.7	51813.5	54151.6	44174.4	36659.7	50046.5	-0.449082	0.00274661	0.0583338	RPS18	23	7446374	7451062	+	712	protein_coding	ribosomal protein S18 [Source:VGNC Symbol;Acc:VGNC:54234]	-
ENSBTAG00000019054	3345.36	3031.18	3634.33	4263.59	4150.53	4063.99	3336.95	4159.37	-0.317936	0.00275228	0.058355	EPSTI1	12	13015397	13115267	-	1416	protein_coding	epithelial stromal interaction 1 [Source:VGNC Symbol;Acc:VGNC:28557]	-
ENSBTAG00000012582	1525.3	1797.26	1468.62	1182.47	1158.36	1357.19	1597.06	1232.68	0.373477	0.00281706	0.059627	IARS2	16	23586935	23631281	+	3444	protein_coding	isoleucyl-tRNA synthetase 2, mitochondrial [Source:VGNC Symbol;Acc:VGNC:30019]	-
ENSBTAG00000008065	268.517	223.23	265.879	352.158	370.721	317.277	252.542	346.719	-0.457607	0.00282872	0.0597222	CDPF1	5	116513986	116522344	-	1114	protein_coding	cysteine rich DPF motif domain containing 1 [Source:VGNC Symbol;Acc:VGNC:27152]	-
ENSBTAG00000030340	79.7475	104.584	69.612	42.0005	38.5022	59.667	84.6478	46.7232	0.853367	0.00283114	0.0597222	IFFO2	2	133705999	133751262	+	1560	protein_coding	intermediate filament family orphan 2 [Source:HGNC Symbol;Acc:HGNC:27006]	-
ENSBTAG00000025764	3813.75	2780.7	5011.1	5384.68	5846.83	5275.32	3868.52	5502.28	-0.508363	0.00284762	0.0599684	-	21	27882488	27887238	-	498	protein_coding	-	-
ENSBTAG00000001565	1229.53	1132.85	1273.32	1503.4	1602.79	1451.9	1211.9	1519.36	-0.326231	0.00287129	0.0603648	MESD	21	26815328	26823843	-	1775	protein_coding	mesoderm development LRP chaperone [Source:VGNC Symbol;Acc:VGNC:31392]	-
ENSBTAG00000022489	4069.14	5933.17	4103.24	3596.96	2984.47	3674.73	4701.85	3418.72	0.45984	0.00288313	0.0605118	-	19	52121870	52239797	-	15897	protein_coding	-	-
ENSBTAG00000011754	1388.01	1025.63	1651.35	1874.94	2089.02	1703.83	1355	1889.26	-0.479751	0.00292657	0.0613202	LAMTOR2	3	14709191	14713057	-	1366	protein_coding	late endosomal/lysosomal adaptor, MAPK and MTOR activator 2 [Source:VGNC Symbol;Acc:VGNC:30780]	-
ENSBTAG00000020308	16262.4	19193.4	15603.7	14132.6	12637.5	13716.8	17019.8	13495.6	0.334751	0.00294131	0.0615256	EIF4G2	15	41870512	41881439	+	4271	protein_coding	eukaryotic translation initiation factor 4 gamma 2 [Source:VGNC Symbol;Acc:VGNC:28416]	-
ENSBTAG00000001762	442.144	336.602	423.473	570.776	623.735	470.707	400.74	555.072	-0.470123	0.00294851	0.0615731	RFXANK	7	4059596	4064801	-	1454	protein_coding	regulatory factor X associated ankyrin containing protein [Source:VGNC Symbol;Acc:VGNC:33900]	-
ENSBTAG00000000650	337.16	374.393	348.06	227.233	218.912	304.965	353.205	250.37	0.494034	0.00295837	0.0616756	TUBGCP6	5	119589228	119612001	-	5835	protein_coding	tubulin gamma complex associated protein 6 [Source:VGNC Symbol;Acc:VGNC:36516]	-
ENSBTAG00000014023	276.593	284.75	272.647	205.695	194.711	209.308	277.996	203.238	0.451497	0.00298086	0.0620407	SIRT1	28	24405508	24432036	+	3956	protein_coding	sirtuin 1 [Source:VGNC Symbol;Acc:VGNC:34630]	-
ENSBTAG00000004588	312.933	287.386	295.851	364.004	427.924	406.304	298.724	399.411	-0.419706	0.0029954	0.0622394	KCNN4	18	51965948	51979728	-	2225	protein_coding	potassium calcium-activated channel subfamily N member 4 [Source:VGNC Symbol;Acc:VGNC:30486]	-
ENSBTAG00000017112	415.898	352.422	390.601	538.468	468.626	526.585	386.307	511.226	-0.405632	0.00300494	0.0622819	CDYL2	18	7389327	7553534	-	2301	protein_coding	chromodomain Y like 2 [Source:VGNC Symbol;Acc:VGNC:27160]	-
ENSBTAG00000009844	2464.1	2533.75	2409.35	1934.18	2069.22	2049.52	2469.06	2017.64	0.291316	0.00300813	0.0622819	CCN1	3	58488378	58491302	-	2330	protein_coding	cellular communication network factor 1 [Source:VGNC Symbol;Acc:VGNC:50270]	-
ENSBTAG00000009079	553.185	469.31	589.768	736.624	806.345	626.977	537.421	723.315	-0.428411	0.00301243	0.0622819	RAB4B	18	50036378	50046767	+	2612	protein_coding	RAB4B, member RAS onco family [Source:NCBI gene (formerly Entrezgene);Acc:616314]	-
ENSBTAG00000030302	2458.04	1866.69	2839.59	3385.88	3527.9	2871.59	2388.11	3261.79	-0.44989	0.00302117	0.0623591	EDF1	11	105948272	105952220	-	945	protein_coding	endothelial differentiation related factor 1 [Source:VGNC Symbol;Acc:VGNC:28325]	-
ENSBTAG00000020661	257.413	379.666	239.775	194.925	195.811	199.837	292.285	196.858	0.572041	0.00303065	0.0624514	ABCA1	8	94603862	94719841	-	7427	protein_coding	ATP binding cassette subfamily A member 1 [Source:VGNC Symbol;Acc:VGNC:25455]	-
ENSBTAG00000019831	507.76	418.336	587.835	704.316	771.143	607.088	504.643	694.182	-0.460124	0.00304036	0.0625482	MRPS11	21	19484255	19495138	+	903	protein_coding	mitochondrial ribosomal protein S11 [Source:VGNC Symbol;Acc:VGNC:31655]	-
ENSBTAG00000054941	148.391	109.857	162.428	192.771	205.712	226.356	140.225	208.28	-0.574476	0.00304896	0.0626218	-	7	13663206	13663547	-	342	protein_coding	-	-
ENSBTAG00000005243	8.0757	3.51543	4.83417	24.7695	19.8011	13.2593	5.4751	19.2767	-1.82482	0.00307885	1	OVOS2	5	100679985	100732005	+	4524	protein_coding	ovostatin 2 [Source:NCBI gene (formerly Entrezgene);Acc:508026]	-
ENSBTAG00000021215	1522.27	1567.88	1419.31	1836.17	1799.7	1954.81	1503.15	1863.56	-0.310172	0.00310162	0.0635985	VWA5A	29	26920817	26950666	+	3848	protein_coding	von Willebrand factor A domain containing 5A [Source:VGNC Symbol;Acc:VGNC:36853]	-
ENSBTAG00000033662	2223.85	2725.34	2273.02	1927.71	1781	1965.22	2407.4	1891.31	0.348227	0.00310897	0.0636022	NCKAP1	2	13528238	13633956	+	3731	protein_coding	NCK associated protein 1 [Source:VGNC Symbol;Acc:VGNC:31915]	-
ENSBTAG00000014835	28581.9	26633.8	28948	34993.9	34665.1	32380.3	28054.5	34013.1	-0.277856	0.003112	0.0636022	SPARC	7	62874446	62897221	-	2410	protein_coding	secreted protein acidic and cysteine rich [Source:VGNC Symbol;Acc:VGNC:35171]	-
ENSBTAG00000000565	124.164	185.439	139.224	85.0779	82.5046	112.704	149.609	93.429	0.678024	0.00311991	0.0636594	RFX7	10	54224948	54365426	+	7274	protein_coding	regulatory factor X7 [Source:VGNC Symbol;Acc:VGNC:33899]	RFX
ENSBTAG00000011484	1134.64	1170.64	1075.12	1410.79	1427.88	1356.24	1126.8	1398.3	-0.31109	0.00313118	0.0637849	ZDHHC3	22	54204473	54261834	+	3366	protein_coding	zinc finger DHHC-type palmitoyltransferase 3 [Source:VGNC Symbol;Acc:VGNC:37141]	-
ENSBTAG00000020681	935.772	1147.79	894.321	782.932	656.737	798.402	992.627	746.023	0.412061	0.00316207	0.0643063	FNDC3A	12	18729068	18840733	+	6661	protein_coding	fibronectin type III domain containing 3A [Source:VGNC Symbol;Acc:VGNC:29062]	-
ENSBTAG00000006272	121.135	101.069	116.02	154.002	179.31	165.742	112.741	166.351	-0.562894	0.00316719	0.0643063	NTHL1	25	1589481	1595175	-	1129	protein_coding	nth like DNA glycosylase 1 [Source:VGNC Symbol;Acc:VGNC:32301]	-
ENSBTAG00000046248	8247.31	6481.57	8332.17	10000.4	10717.9	9079.81	7687.02	9932.71	-0.369802	0.00317224	0.0643063	ARPC1B	25	37005358	37018031	-	1522	protein_coding	actin related protein 2/3 complex subunit 1B [Source:VGNC Symbol;Acc:VGNC:26164]	-
ENSBTAG00000018285	1094.26	735.604	1146.66	1475.4	1595.09	1163.03	992.175	1411.17	-0.508428	0.00320828	0.0648475	VAMP5	11	49416059	49425368	-	1543	protein_coding	vesicle associated membrane protein 5 [Source:VGNC Symbol;Acc:VGNC:36759]	-
ENSBTAG00000045822	1104.35	894.677	1181.47	1395.71	1454.28	1300.36	1060.17	1383.45	-0.384297	0.00321365	0.0648475	C15H11orf96	15	74043979	74045355	+	1377	protein_coding	chromosome 15 C11orf96 homolog [Source:NCBI gene (formerly Entrezgene);Acc:100270684]	-
ENSBTAG00000016282	2735.64	3124.34	2966.24	2422.03	2217.72	2465.29	2942.07	2368.35	0.312956	0.00321455	0.0648475	EIF5	21	67987965	67997279	+	4372	protein_coding	eukaryotic translation initiation factor 5 [Source:VGNC Symbol;Acc:VGNC:28418]	-
ENSBTAG00000020657	732.87	1112.63	687.418	580.468	518.129	656.337	844.307	584.978	0.529574	0.00324085	0.0652724	FAT1	27	16420193	16546078	-	15761	protein_coding	FAT atypical cadherin 1 [Source:VGNC Symbol;Acc:VGNC:52771]	-
ENSBTAG00000003842	293.754	289.144	308.42	207.848	229.913	218.779	297.106	218.847	0.441007	0.00325859	0.0654902	RABGEF1	25	28224570	28275671	+	4160	protein_coding	RAB guanine nucleotide exchange factor 1 [Source:NCBI gene (formerly Entrezgene);Acc:282335]	-
ENSBTAG00000012615	1014.51	1200.52	959.099	862.625	735.941	832.497	1058.04	810.354	0.385014	0.00326216	0.0654902	ZEB2	2	52268261	52305498	+	3309	protein_coding	zinc finger E-box binding homeobox 2 [Source:VGNC Symbol;Acc:VGNC:56157]	zf-C2H2
ENSBTAG00000001657	3755.2	4265.97	3812.22	3319.11	2856.86	3273.16	3944.47	3149.71	0.324613	0.00327652	0.0656726	PICALM	29	9519111	9620607	+	4418	protein_coding	phosphatidylinositol binding clathrin assembly protein [Source:VGNC Symbol;Acc:VGNC:32860]	-
ENSBTAG00000004295	1040.76	766.364	1386.44	1501.25	1675.39	1413.07	1064.52	1529.9	-0.523538	0.00328577	0.0657523	NDUFA8	11	93028887	93046862	-	857	protein_coding	NADH:ubiquinone oxidoreductase subunit A8 [Source:VGNC Symbol;Acc:VGNC:31951]	-
ENSBTAG00000015408	1600	1172.4	1783.81	2162.49	2327.73	1797.59	1518.73	2095.93	-0.464848	0.00332987	0.066528	DTYMK	3	120728099	120736657	-	2190	protein_coding	deoxythymidylate kinase [Source:VGNC Symbol;Acc:VGNC:28240]	-
ENSBTAG00000039861	3534.13	3234.19	3535.71	4121.43	4482.75	4052.62	3434.68	4218.93	-0.296724	0.00334185	0.0666605	OAS1Y	17	61363053	61371004	-	1691	protein_coding	2',5'-oligoadenylate synthetase 1, 40/46kDa [Source:NCBI gene (formerly Entrezgene);Acc:654488]	-
novel.266	289.716	320.783	234.94	196.002	161.709	223.515	281.813	193.742	0.539072	0.00335573	0.0668305	-	19	55690783	55693297	-	2515	-	-	-
ENSBTAG00000034360	231.167	166.983	251.377	315.542	353.12	275.605	216.509	314.756	-0.54065	0.0033652	0.0669123	SERF1A	20	10091779	10095638	+	592	protein_coding	small EDRK-rich factor 1A (telomeric) [Source:NCBI gene (formerly Entrezgene);Acc:526395]	-
ENSBTAG00000004929	744.983	930.71	858.548	693.546	554.431	663.914	844.747	637.297	0.406687	0.00337875	0.0670747	C20H5orf51	20	32612381	32634378	-	4642	protein_coding	chromosome 20 C5orf51 homolog [Source:VGNC Symbol;Acc:VGNC:57346]	-
ENSBTAG00000018013	12188.2	9260.52	13646.9	16485.7	16999.3	13730	11698.5	15738.3	-0.427972	0.00339858	0.067361	EMP3	18	55038414	55042752	+	959	protein_coding	epithelial membrane protein 3 [Source:VGNC Symbol;Acc:VGNC:28483]	-
ENSBTAG00000006346	890.346	846.34	922.359	1101.7	1172.67	1059.8	886.348	1111.39	-0.326315	0.00340966	0.0674733	DAP	20	62513771	62580674	+	2255	protein_coding	death associated protein [Source:VGNC Symbol;Acc:VGNC:50122]	-
ENSBTAG00000005631	2694.25	2732.37	2235.32	1862.02	1980.11	2162.22	2553.98	2001.45	0.351526	0.00345639	0.0681683	VARS1	23	27533912	27546157	+	4627	protein_coding	valyl-tRNA synthetase 1 [Source:VGNC Symbol;Acc:VGNC:36765]	-
ENSBTAG00000050180	60.5677	23.7291	41.5738	19.3848	20.9012	11.3651	41.9569	17.2171	1.28845	0.00345849	0.0681683	Metazoa_SRP	10	42834493	42834792	-	300	misc_RNA	Metazoan signal recognition particle RNA [Source:RFAM;Acc:RF00017]	-
ENSBTAG00000016335	715.709	772.516	1027.74	1220.17	1172.67	1021.92	838.656	1138.25	-0.440328	0.00346118	0.0681683	NPM3	26	22514804	22517004	-	900	protein_coding	nucleophosmin/nucleoplasmin 3 [Source:VGNC Symbol;Acc:VGNC:32208]	-
ENSBTAG00000043480	1.00946	0.878857	0	12.9232	7.70043	5.68257	0.62944	8.76874	-3.79069	0.00346849	1	SNORD14	15	33679549	33679632	-	84	snoRNA	Small nucleolar RNA SNORD14 [Source:RFAM;Acc:RF00016]	-
ENSBTAG00000010777	997.349	867.432	952.331	1129.71	1190.27	1221.75	939.037	1180.58	-0.330946	0.00347303	0.0682937	CARS1	29	48561752	48614531	+	3382	protein_coding	cysteinyl-tRNA synthetase 1 [Source:VGNC Symbol;Acc:VGNC:26773]	-
ENSBTAG00000016268	310.914	271.567	295.851	379.081	388.322	395.886	292.777	387.763	-0.406662	0.00348267	0.0683441	XRCC1	18	51744820	51782790	-	2752	protein_coding	X-ray repair cross complementing 1 [Source:VGNC Symbol;Acc:VGNC:97328]	-
ENSBTAG00000009914	801.513	651.233	901.089	1099.55	1104.46	940.466	784.612	1048.16	-0.418007	0.00348655	0.0683441	NDUFS6	20	70839103	70844383	-	1291	protein_coding	NADH:ubiquinone oxidoreductase subunit S6 [Source:VGNC Symbol;Acc:VGNC:31971]	-
novel.617	79.7475	56.2469	59.9437	43.0774	31.9018	30.3071	65.3127	35.0954	0.896361	0.00350977	0.0683849	-	X	52896478	52899853	+	3343	-	-	-
ENSBTAG00000053210	439.116	304.963	538.526	613.853	693.039	559.734	427.535	622.208	-0.542049	0.00351093	0.0683849	SNRPG	11	68602486	68611488	-	783	protein_coding	small nuclear ribonucleoprotein polypeptide G [Source:NCBI gene (formerly Entrezgene);Acc:522621]	-
ENSBTAG00000015536	559.242	732.088	562.697	455.544	385.022	506.696	618.009	449.087	0.460365	0.00351254	0.0683849	CPNE3	14	76118257	76165972	-	4194	protein_coding	copine 3 [Source:VGNC Symbol;Acc:VGNC:27660]	-
ENSBTAG00000051845	0	2.63657	0.966833	11.8463	8.80049	9.47096	1.20113	10.0392	-3.01085	0.00352018	1	-	25	2512968	2517563	+	2320	protein_coding	-	-
ENSBTAG00000018706	94.8895	73.824	101.517	136.771	149.608	128.805	90.077	138.395	-0.621216	0.00352354	0.0683849	PCTP	19	6232166	6360656	+	4021	protein_coding	phosphatidylcholine transfer protein [Source:NCBI gene (formerly Entrezgene);Acc:317656]	-
ENSBTAG00000011059	480.504	402.517	485.35	568.622	656.737	578.675	456.124	601.345	-0.399324	0.00352372	0.0683849	CDKN2C	3	95337691	95342769	-	1671	protein_coding	cyclin dependent kinase inhibitor 2C [Source:VGNC Symbol;Acc:VGNC:27146]	-
ENSBTAG00000048671	540.062	420.094	586.868	778.624	743.642	605.194	515.675	709.153	-0.459811	0.00352591	0.0683849	-	2	24865385	24866053	-	633	pseudogene	-	-
ENSBTAG00000048634	13.123	8.78857	21.2703	43.0774	26.4015	35.9896	14.394	35.1562	-1.29587	0.00352703	0.0683849	-	8	23295861	23296421	+	561	protein_coding	-	-
ENSBTAG00000003953	131.23	153.8	98.617	78.6163	74.8042	86.1857	127.882	79.8687	0.679163	0.00355574	0.0688345	ZNF316	25	38453661	38470158	+	3080	protein_coding	zinc finger protein 316 [Source:VGNC Symbol;Acc:VGNC:37243]	zf-C2H2
ENSBTAG00000002480	237.224	194.227	274.581	364.004	332.219	299.282	235.344	331.835	-0.496304	0.00356548	0.0689161	NUDT1	25	40971643	40975697	-	626	protein_coding	nudix hydrolase 1 [Source:VGNC Symbol;Acc:VGNC:32325]	-
ENSBTAG00000052280	2067.38	1435.17	2297.2	2756.95	2954.77	2345.01	1933.25	2685.58	-0.47436	0.00357724	0.0690363	NDUFA7	7	16959614	16967925	-	1553	protein_coding	NADH:ubiquinone oxidoreductase subunit A7 [Source:NCBI gene (formerly Entrezgene);Acc:338063]	-
ENSBTAG00000039719	7582.07	6195.06	7030.81	8506.71	9000.7	8385.59	6935.98	8631	-0.315506	0.00359403	0.0692531	PHGDH	3	23565140	23596466	-	1975	protein_coding	phosphoglycerate dehydrogenase [Source:VGNC Symbol;Acc:VGNC:55654]	-
ENSBTAG00000015019	279.621	251.353	273.614	398.466	358.62	328.642	268.196	361.909	-0.432144	0.00360132	0.0692865	STN1	26	24441901	24481229	-	2935	protein_coding	STN1 subunit of CST complex [Source:VGNC Symbol;Acc:VGNC:35408]	-
ENSBTAG00000031814	3.02839	9.66743	1.93367	17.231	18.701	19.889	4.87649	18.607	-1.90627	0.00361251	1	SDS	17	61030240	61040569	+	2730	protein_coding	serine dehydratase [Source:VGNC Symbol;Acc:VGNC:34399]	-
ENSBTAG00000054746	966.055	827.005	1061.58	1361.25	1269.47	1110	951.548	1246.9	-0.390036	0.00362246	0.0695858	NBDY	X	93779678	93779884	+	207	protein_coding	negative regulator of P-body association [Source:HGNC Symbol;Acc:HGNC:50713]	-
ENSBTAG00000025441	2511.54	2375.55	2625.92	2055.87	2004.31	2082.66	2504.34	2047.62	0.29027	0.0036346	0.0697115	HSPA1A	23	27520317	27522790	-	2474	protein_coding	heat shock protein family A (Hsp70) member 1A [Source:NCBI gene (formerly Entrezgene);Acc:282254]	-
ENSBTAG00000045678	248.328	203.895	278.448	309.08	366.321	340.954	243.557	338.785	-0.477561	0.0036575	0.0700431	-	X	73081596	73082174	+	579	protein_coding	-	-
ENSBTAG00000020330	3038.48	2770.16	2976.88	2321.87	2541.14	2269.24	2928.51	2377.42	0.300828	0.00369471	0.0706471	BTG1	5	22012139	22016602	-	2174	protein_coding	BTG anti-proliferation factor 1 [Source:VGNC Symbol;Acc:VGNC:26597]	-
ENSBTAG00000042741	49.4637	22.8503	57.0432	90.4626	95.7054	63.4554	43.119	83.2078	-0.952206	0.00371533	0.0709327	-	19	48366314	48366383	+	70	snoRNA	-	-
ENSBTAG00000001981	180.694	188.954	139.224	99.078	113.306	125.017	169.624	112.467	0.59163	0.00372206	0.0709525	SLC6A17	3	33226163	33281966	-	6531	protein_coding	solute carrier family 6 member 17 [Source:VGNC Symbol;Acc:VGNC:50163]	-
novel.539	459.305	369.999	513.388	574.006	680.938	571.099	447.564	608.681	-0.444117	0.00372936	0.070983	-	7	75360603	75361060	+	458	-	PF01248:Ribosomal protein L7Ae/L30e/S12e/Gadd45 family	-
ENSBTAG00000005160	796.466	792.729	709.656	562.16	562.132	655.39	766.284	593.227	0.368354	0.00373752	0.07103	GTF2H1	29	26326212	26355709	-	2757	protein_coding	ral transcription factor IIH subunit 1 [Source:VGNC Symbol;Acc:VGNC:29695]	-
ENSBTAG00000013749	707.633	718.905	710.622	491.082	557.731	606.141	712.387	551.652	0.36804	0.00376568	0.0714563	RHOQ	11	28991537	29029383	+	1627	protein_coding	ras homolog family member Q [Source:VGNC Symbol;Acc:VGNC:33952]	-
ENSBTAG00000046587	1639.37	1307.74	2140.57	2550.18	2437.74	2075.09	1695.89	2354.34	-0.473378	0.00380281	0.0720059	CST6	29	44101043	44102573	+	655	protein_coding	cystatin E/M [Source:NCBI gene (formerly Entrezgene);Acc:503685]	-
ENSBTAG00000047495	2716.46	2572.42	2610.45	3173.73	3186.88	3178.45	2633.11	3179.69	-0.272211	0.0038062	0.0720059	CD81	29	49197117	49216812	-	1450	protein_coding	CD81 molecule [Source:VGNC Symbol;Acc:VGNC:50034]	-
ENSBTAG00000012451	0	0	0	7.53855	2.20012	4.73548	0	4.82472	-4.78783	0.0038211	1	BOLA-DMB	23	7246582	7253835	-	1996	protein_coding	major histocompatibility complex, class II, DM beta [Source:NCBI gene (formerly Entrezgene);Acc:282491]	-
ENSBTAG00000021024	829.778	1290.16	955.231	760.316	650.136	801.243	1025.06	737.232	0.475802	0.00384309	0.072526	MACF1	3	106591094	106927295	-	22749	protein_coding	microtubule actin crosslinking factor 1 [Source:VGNC Symbol;Acc:VGNC:55610]	-
ENSBTAG00000050071	187.76	134.465	222.372	266.003	311.317	236.774	181.532	271.365	-0.580937	0.00384533	0.072526	-	NKLS02002210.1	419636	419878	-	243	protein_coding	-	-
ENSBTAG00000006579	6345.48	5738.94	6005.97	7385.62	7201	7252.86	6030.13	7279.83	-0.271794	0.00385614	0.0726201	P4HA3	15	53640849	53681795	-	2210	protein_coding	prolyl 4-hydroxylase subunit alpha 3 [Source:VGNC Symbol;Acc:VGNC:32537]	-
ENSBTAG00000017547	2244.03	1951.94	2138.64	2614.8	2562.04	2607.35	2111.54	2594.73	-0.297592	0.00386904	0.0726892	DBNL	22	376628	389614	+	2472	protein_coding	drebrin like [Source:VGNC Symbol;Acc:VGNC:27893]	-
ENSBTAG00000002578	759.116	939.498	780.234	632.161	614.934	665.808	826.283	637.635	0.374266	0.00387147	0.0726892	ZMYND11	13	46836953	46913156	-	6616	protein_coding	zinc finger MYND-type containing 11 [Source:VGNC Symbol;Acc:VGNC:37202]	-
ENSBTAG00000019587	118.107	112.494	102.484	161.54	184.81	145.853	111.028	164.068	-0.561629	0.00389974	0.0731058	PI15	14	38154415	38185904	+	1813	protein_coding	peptidase inhibitor 15 [Source:VGNC Symbol;Acc:VGNC:32852]	-
ENSBTAG00000002416	51.4826	71.1874	73.4793	88.3087	114.406	118.387	65.3831	107.034	-0.709751	0.00390539	0.0731058	-	3	54790812	54882110	+	3194	protein_coding	-	-
ENSBTAG00000017225	190.788	181.923	181.765	268.157	240.914	250.98	184.825	253.35	-0.455344	0.00391212	0.073122	RNF135	19	17990883	18003360	-	2014	protein_coding	ring finger protein 135 [Source:VGNC Symbol;Acc:VGNC:57150]	-
ENSBTAG00000011918	1152.81	818.216	1407.71	1800.64	1754.6	1309.83	1126.24	1621.69	-0.52609	0.00392008	0.0731611	BLOC1S1	5	57538198	57541849	-	560	protein_coding	biosis of lysosomal organelles complex 1 subunit 1 [Source:NCBI gene (formerly Entrezgene);Acc:615149]	-
ENSBTAG00000015089	50883	35629.8	60242.4	71452.5	74998.9	58595.9	48918.4	68349.1	-0.482551	0.00393183	0.0732583	LGALS1	5	109512489	109515793	+	531	protein_coding	galectin 1 [Source:VGNC Symbol;Acc:VGNC:30850]	-
ENSBTAG00000021466	17244.6	19213.6	14246.3	11242.1	12360.3	14805	16901.5	12802.5	0.400695	0.00393704	0.0732583	COL3A1	2	7375289	7414912	-	5405	protein_coding	collagen type III alpha 1 chain [Source:VGNC Symbol;Acc:VGNC:27565]	-
ENSBTAG00000047441	1367.82	1487.91	1471.52	1225.55	1159.47	1101.47	1442.42	1162.16	0.3122	0.00396463	0.0736618	-	22	13635727	13637448	-	1722	protein_coding	-	-
ENSBTAG00000010989	237.224	318.146	236.874	190.618	170.51	194.155	264.081	185.094	0.513697	0.0039714	0.0736777	PIK3R1	20	11397628	11480087	-	4636	protein_coding	phosphoinositide-3-kinase regulatory subunit 1 [Source:VGNC Symbol;Acc:VGNC:32894]	-
ENSBTAG00000005205	1351.67	1558.21	1258.82	973.549	1094.56	1165.87	1389.57	1078	0.366253	0.00398541	0.0738278	DSE	9	34276663	34353054	-	4269	protein_coding	dermatan sulfate epimerase [Source:VGNC Symbol;Acc:VGNC:53789]	-
novel.559	522.901	522.041	533.692	407.082	381.721	433.77	526.212	407.524	0.367761	0.00401333	0.0742346	-	8	86436960	86450464	+	2199	-	PF07716:Basic region leucine zipper|PF06529:Vertebrate interleukin-3 regulated transcription factor	Vert_IL3-reg_TF
ENSBTAG00000011567	428.012	427.125	351.927	298.311	292.616	311.594	402.355	300.841	0.419158	0.00402878	0.07441	VPS18	10	36433611	36442758	+	4271	protein_coding	VPS18 core subunit of CORVET and HOPS complexes [Source:VGNC Symbol;Acc:VGNC:36812]	-
ENSBTAG00000026650	1222.46	838.43	1338.1	1522.79	1721.6	1448.11	1133	1564.16	-0.465642	0.00405999	0.0748757	-	22	54091023	54091283	-	261	protein_coding	-	-
ENSBTAG00000002528	2551.92	3260.56	2445.12	2059.1	1848.1	2344.06	2752.53	2083.76	0.401509	0.00408136	0.0749604	EIF3A	26	39243366	39274462	-	4846	protein_coding	eukaryotic translation initiation factor 3 subunit A [Source:VGNC Symbol;Acc:VGNC:28392]	-
ENSBTAG00000010236	85.8043	65.9143	91.8492	138.925	188.111	89.9741	81.1892	139.003	-0.774095	0.00408265	0.0749604	CIDEB	10	20862517	20865361	+	2067	protein_coding	cell death inducing DFFA like effector b [Source:VGNC Symbol;Acc:VGNC:27364]	-
ENSBTAG00000015044	366.435	379.666	272.647	236.926	233.213	258.557	339.583	242.899	0.483046	0.00408327	0.0749604	CARD10	5	75907210	75940103	-	4980	protein_coding	caspase recruitment domain family member 10 [Source:VGNC Symbol;Acc:VGNC:26760]	-
ENSBTAG00000045902	61.5772	72.0663	56.0763	109.847	94.6053	99.445	63.2399	101.299	-0.677164	0.00408864	0.0749604	EPHB2	2	129898024	130038309	-	3887	protein_coding	EPH receptor B2 [Source:VGNC Symbol;Acc:VGNC:54424]	-
ENSBTAG00000047322	645.046	555.438	739.627	921.857	909.751	752.941	646.704	861.516	-0.413716	0.00409832	0.0750275	-	10	92174653	92175261	+	609	protein_coding	-	-
ENSBTAG00000001412	66.6245	67.672	50.2753	101.232	90.2051	107.022	61.5239	99.4863	-0.693853	0.00410651	0.0750673	N6AMT1	1	7259998	7280970	-	1935	protein_coding	N-6 adenine-specific DNA methyltransferase 1 [Source:VGNC Symbol;Acc:VGNC:49558]	-
ENSBTAG00000016223	731.86	830.52	690.319	591.237	556.631	604.247	750.9	584.039	0.36276	0.00412305	0.0752592	SCRN1	4	66355254	66421169	+	5310	protein_coding	secernin 1 [Source:VGNC Symbol;Acc:VGNC:34366]	-
ENSBTAG00000010945	413.88	524.678	394.468	331.696	303.617	344.743	444.342	326.685	0.444256	0.00413339	0.0753376	SEC24B	6	15825962	15906195	-	4421	protein_coding	SEC24 homolog B, COPII coat complex component [Source:VGNC Symbol;Acc:VGNC:34414]	-
ENSBTAG00000053107	4245.8	2981.96	4910.55	5623.76	6290.15	4917.32	4046.1	5610.41	-0.471644	0.00417237	0.0759371	COX5B	11	2946406	2949703	-	1718	protein_coding	cytochrome c oxidase subunit Vb [Source:NCBI gene (formerly Entrezgene);Acc:287012]	-
ENSBTAG00000013472	17278	19653.9	13600.4	10535.7	12039.1	14685.7	16844.1	12420.1	0.439529	0.00418271	0.0759734	COL1A2	4	11776554	11812997	+	5238	protein_coding	collagen type I alpha 2 chain [Source:VGNC Symbol;Acc:VGNC:27561]	-
ENSBTAG00000046394	4850.47	3894.22	6128.76	7029.16	8097.55	5625.75	4957.81	6917.49	-0.480533	0.00418813	0.0759734	RPL23A	19	20146383	20148654	+	492	protein_coding	ribosomal protein L23a [Source:NCBI gene (formerly Entrezgene);Acc:507168]	-
ENSBTAG00000011134	266.498	211.805	329.69	380.158	478.527	325.801	269.331	394.829	-0.551779	0.00419264	0.0759734	USE1	7	5878528	5882165	-	1529	protein_coding	unconventional SNARE in the ER 1 [Source:NCBI gene (formerly Entrezgene);Acc:512890]	-
ENSBTAG00000033315	1228.52	1171.52	1155.37	1484.02	1468.58	1412.12	1185.13	1454.91	-0.295837	0.00421565	0.0762327	DNAJC1	13	22968650	23148498	-	1799	protein_coding	DnaJ heat shock protein family (Hsp40) member C1 [Source:HGNC Symbol;Acc:HGNC:20090]	MYB
ENSBTAG00000001792	1131.61	844.582	1316.83	1541.09	1667.69	1318.36	1097.67	1509.05	-0.459375	0.00421918	0.0762327	MICOS13	7	18617143	18618572	+	357	protein_coding	mitochondrial contact site and cristae organizing system subunit 13 [Source:VGNC Symbol;Acc:VGNC:52730]	-
ENSBTAG00000000297	375.52	279.477	372.231	446.928	465.326	474.495	342.409	462.25	-0.434858	0.00422669	0.0762398	ZNF330	17	16534317	16553468	-	1390	protein_coding	zinc finger protein 330 [Source:NCBI gene (formerly Entrezgene);Acc:533230]	-
ENSBTAG00000015828	1226.5	958.833	1337.13	1551.86	1762.3	1390.34	1174.15	1568.17	-0.417584	0.0042318	0.0762398	FKBP11	5	30881465	30913799	+	2311	protein_coding	FKBP prolyl isomerase 11 [Source:VGNC Symbol;Acc:VGNC:29018]	-
ENSBTAG00000017122	128.202	175.771	112.153	74.3085	63.8036	110.81	138.709	82.9741	0.737787	0.00425554	0.0765122	HSPG2	2	130906818	130976365	+	13071	protein_coding	heparan sulfate proteoglycan 2 [Source:VGNC Symbol;Acc:VGNC:29988]	-
ENSBTAG00000030393	46.4353	39.5486	63.811	20.4618	30.8017	22.7303	49.9316	24.6646	1.01865	0.0042592	0.0765122	RDH13	18	62337525	62355536	+	3975	protein_coding	retinol dehydrogenase 13 [Source:VGNC Symbol;Acc:VGNC:33842]	-
ENSBTAG00000011024	2236.97	1807.81	2219.85	2804.34	2837.06	2390.47	2088.21	2677.29	-0.358565	0.00427288	0.0766474	TXNDC12	3	94278884	94312525	+	1445	protein_coding	thioredoxin domain containing 12 [Source:VGNC Symbol;Acc:VGNC:36535]	-
ENSBTAG00000006357	29.2744	21.0926	23.204	61.3853	52.803	35.0425	24.5237	49.7436	-1.01964	0.00429281	0.0768118	CRIP3	23	16899607	16902449	-	939	protein_coding	cysteine rich protein 3 [Source:VGNC Symbol;Acc:VGNC:27711]	-
ENSBTAG00000032265	1065.99	1109.12	1070.28	1406.48	1249.67	1364.76	1081.8	1340.3	-0.309148	0.0042987	0.0768118	RTP4	1	79911983	79916543	-	1984	protein_coding	receptor transporter protein 4 [Source:VGNC Symbol;Acc:VGNC:53603]	-
ENSBTAG00000007101	165.552	144.133	184.665	126.001	110.006	95.6567	164.783	110.555	0.577072	0.00430395	0.0768118	F3	3	48954585	48965477	+	1886	protein_coding	coagulation factor III, tissue factor [Source:VGNC Symbol;Acc:VGNC:28687]	-
ENSBTAG00000008552	399.747	465.794	269.746	219.695	240.914	299.282	378.429	253.297	0.578438	0.00430668	0.0768118	PLXNA3	X	37517384	37533715	+	6779	protein_coding	plexin A3 [Source:HGNC Symbol;Acc:HGNC:9101]	-
ENSBTAG00000008300	11910.6	15230.6	10279.4	9332.72	8438.57	10313.9	12473.5	9361.72	0.414027	0.00433263	0.0771239	FN1	2	103361566	103431472	-	9075	protein_coding	fibronectin 1 [Source:VGNC Symbol;Acc:VGNC:29056]	-
ENSBTAG00000001861	649.084	753.181	668.082	561.083	526.93	531.321	690.116	539.778	0.355267	0.00433655	0.0771239	SESTD1	2	17618997	17764631	+	3114	protein_coding	SEC14 and spectrin domain containing 1 [Source:VGNC Symbol;Acc:VGNC:56146]	-
ENSBTAG00000018499	1893.75	1782.32	2050.65	1544.33	1527.99	1572.18	1908.91	1548.16	0.301928	0.00434879	0.0771598	ANXA8L1	28	41953894	41970260	-	2019	protein_coding	annexin A8-like 1 [Source:NCBI gene (formerly Entrezgene);Acc:281627]	-
ENSBTAG00000049590	10.0946	18.456	15.4693	44.1543	37.4021	23.6774	14.6733	35.0779	-1.24469	0.00435095	0.0771598	-	10	2932242	2933909	+	1021	lncRNA	-	-
ENSBTAG00000014377	1054.89	1450.99	956.198	796.932	799.745	930.995	1154.03	842.557	0.453978	0.00436259	0.0772348	CHD3	19	27570592	27594543	+	6345	protein_coding	chromodomain helicase DNA binding protein 3 [Source:VGNC Symbol;Acc:VGNC:27279]	-
ENSBTAG00000008634	338.17	366.483	337.425	213.233	225.513	305.912	347.359	248.219	0.482284	0.00437016	0.0772348	WBP2	19	55760647	55769045	+	2904	protein_coding	WW domain binding protein 2 [Source:VGNC Symbol;Acc:VGNC:36872]	-
ENSBTAG00000009482	412.87	623.11	475.682	355.389	314.618	403.463	503.887	357.823	0.493965	0.00437377	0.0772348	AFF4	7	44460187	44540470	-	4975	protein_coding	AF4/FMR2 family member 4 [Source:VGNC Symbol;Acc:VGNC:25712]	AF-4
ENSBTAG00000011839	3241.38	3507.52	3268.86	2667.57	2727.05	2857.39	3339.26	2750.67	0.279731	0.00438589	0.0773392	HMGCS1	20	31431008	31456871	+	5151	protein_coding	3-hydroxy-3-methylglutaryl-CoA synthase 1 [Source:VGNC Symbol;Acc:VGNC:29880]	-
ENSBTAG00000010649	579.431	691.661	598.47	468.467	394.922	532.268	623.187	465.219	0.420962	0.00440632	0.0775256	MEF2A	21	6860316	7041397	-	6445	protein_coding	myocyte enhancer factor 2A [Source:VGNC Symbol;Acc:VGNC:31372]	SRF
ENSBTAG00000013123	2084.54	1629.4	2110.6	2513.57	2736.95	2291.02	1941.51	2513.85	-0.372852	0.00440889	0.0775256	PHB2	5	103493143	103497684	+	1436	protein_coding	prohibitin 2 [Source:VGNC Symbol;Acc:VGNC:32809]	-
ENSBTAG00000006078	531.987	478.977	610.072	720.47	710.64	673.385	540.345	701.498	-0.376911	0.00441864	0.0775876	-	13	17518539	17555784	+	2417	protein_coding	-	-
ENSBTAG00000025903	1821.07	1854.39	1647.48	1431.25	1281.57	1526.72	1774.31	1413.18	0.327956	0.00442988	0.0776755	GLDC	8	38219989	38308310	+	3971	protein_coding	glycine decarboxylase [Source:VGNC Symbol;Acc:VGNC:29395]	-
ENSBTAG00000045566	29.2744	19.3349	38.6733	52.7698	70.4039	48.3019	29.0942	57.1586	-0.976932	0.00444758	0.0778763	-	12	74117026	74117604	+	579	protein_coding	-	-
ENSBTAG00000018823	1926.05	1809.57	1694.86	2059.1	2282.63	2442.56	1810.16	2261.43	-0.321433	0.0044544	0.0778864	GRN	19	44149003	44156201	+	2689	protein_coding	granulin [Source:VGNC Symbol;Acc:VGNC:29663]	-
ENSBTAG00000008181	666.245	678.478	574.299	807.701	796.445	836.285	639.674	813.477	-0.346744	0.00447182	0.0780563	CHAF1A	7	19676722	19701793	-	3976	protein_coding	chromatin assembly factor 1 subunit A [Source:VGNC Symbol;Acc:VGNC:27266]	-
ENSBTAG00000017765	308.895	239.049	349.994	369.389	486.227	408.198	299.313	421.271	-0.494089	0.00448095	0.0780563	-	3	33667202	33720169	-	8060	protein_coding	-	-
ENSBTAG00000014161	1775.64	1639.95	1990.71	2245.41	2351.93	2156.54	1802.1	2251.29	-0.321134	0.0044829	0.0780563	ARMC10	4	44363508	44428499	+	1761	protein_coding	armadillo repeat containing 10 [Source:VGNC Symbol;Acc:VGNC:50079]	-
ENSBTAG00000054726	753.059	539.618	858.548	987.55	1037.36	925.312	717.075	983.407	-0.456287	0.00450392	0.0783129	MNF1	23	7814525	7840379	-	533	protein_coding	mitochondrial nucleoid factor 1 [Source:NCBI gene (formerly Entrezgene);Acc:100607974]	-
ENSBTAG00000008721	1458.67	1323.56	1563.37	1892.18	1903.11	1665.94	1448.53	1820.41	-0.329607	0.00451314	0.0783639	MANSC1	5	97454273	97478531	+	1988	protein_coding	MANSC domain containing 1 [Source:VGNC Symbol;Acc:VGNC:31172]	-
ENSBTAG00000005661	447.192	527.314	518.223	618.161	647.936	651.602	497.576	639.233	-0.360785	0.00452758	0.0783773	SNAP23	10	37826017	37866625	+	2130	protein_coding	synaptosome associated protein 23 [Source:VGNC Symbol;Acc:VGNC:35050]	-
ENSBTAG00000003949	2360.12	2379.07	2329.1	1957.87	1928.41	1971.85	2356.1	1952.71	0.270888	0.0045305	0.0783773	RBM39	13	64908243	64934850	-	2816	protein_coding	RNA binding motif protein 39 [Source:VGNC Symbol;Acc:VGNC:33799]	-
ENSBTAG00000015318	1373.88	1182.06	1151.5	1534.63	1536.79	1560.81	1235.81	1544.08	-0.321695	0.0045399	0.0783773	NECTIN2	18	52582085	52615556	+	3657	protein_coding	nectin cell adhesion molecule 2 [Source:VGNC Symbol;Acc:VGNC:52209]	-
ENSBTAG00000011721	308.895	402.517	303.586	253.08	212.312	261.398	338.333	242.263	0.482103	0.00454262	0.0783773	MED13	19	11057705	11151673	+	7540	protein_coding	mediator complex subunit 13 [Source:VGNC Symbol;Acc:VGNC:31350]	-
ENSBTAG00000010661	857.033	967.622	859.515	691.392	711.74	730.211	894.723	711.114	0.331626	0.00455729	0.0783773	DPYSL3	7	58595964	58710806	-	2787	protein_coding	dihydropyrimidinase like 3 [Source:VGNC Symbol;Acc:VGNC:28196]	-
ENSBTAG00000019167	1099.3	1274.34	907.856	802.317	787.644	892.164	1093.83	827.375	0.402775	0.00456297	0.0783773	INPPL1	15	51828755	51842831	+	4754	protein_coding	inositol polyphosphate phosphatase like 1 [Source:VGNC Symbol;Acc:VGNC:30215]	-
ENSBTAG00000049483	456.277	311.994	453.445	551.391	624.835	516.167	407.239	564.131	-0.471083	0.00456529	0.0783773	COPRS	19	18255692	18262657	+	3289	protein_coding	coordinator of PRMT5 and differentiation stimulator [Source:NCBI gene (formerly Entrezgene);Acc:506999]	-
ENSBTAG00000012380	3765.29	3983.86	3265.96	2895.88	2717.15	3152.88	3671.71	2921.97	0.329395	0.0045656	0.0783773	HK1	28	25694146	25769790	+	5933	protein_coding	hexokinase 1 [Source:VGNC Symbol;Acc:VGNC:29864]	-
ENSBTAG00000050709	119.117	126.555	120.854	91.5395	66.0037	80.5031	122.175	79.3488	0.622273	0.00457641	0.0783773	-	X	45454447	46021747	+	3072	protein_coding	-	-
ENSBTAG00000010153	795.456	747.029	908.823	1014.47	1117.66	994.45	817.103	1042.2	-0.351057	0.00458047	0.0783773	ANXA3	6	93300736	93373380	+	2107	protein_coding	annexin A3 [Source:VGNC Symbol;Acc:VGNC:25965]	-
ENSBTAG00000039462	714.699	618.716	790.87	936.934	950.453	855.227	708.095	914.205	-0.368808	0.00458306	0.0783773	PCLAF	10	45645746	45653956	+	1343	protein_coding	PCNA clamp associated factor [Source:NCBI gene (formerly Entrezgene);Acc:540737]	-
ENSBTAG00000017550	297.791	356.816	301.652	201.387	212.312	270.869	318.753	228.189	0.480664	0.00461031	0.0787353	CSNK1G3	7	30130216	30246199	-	4327	protein_coding	casein kinase 1 gamma 3 [Source:VGNC Symbol;Acc:VGNC:27768]	-
ENSBTAG00000010401	381.577	462.279	357.728	292.926	262.915	324.854	400.528	293.565	0.447863	0.00464167	0.0791296	UBE4B	16	43379657	43501600	-	5378	protein_coding	ubiquitination factor E4B [Source:VGNC Symbol;Acc:VGNC:36604]	-
ENSBTAG00000048062	41.388	59.7623	38.6733	28.0003	20.9012	19.889	46.6079	22.9302	1.03008	0.00465399	0.0791296	KDM6B	19	27535830	27545702	+	6537	protein_coding	lysine demethylase 6B [Source:VGNC Symbol;Acc:VGNC:30532]	-
ENSBTAG00000027407	468.39	382.303	487.284	574.006	668.838	541.739	445.992	594.861	-0.415782	0.00465512	0.0791296	TNFRSF6B	13	54054302	54055810	-	1018	protein_coding	TNF receptor superfamily member 6b [Source:VGNC Symbol;Acc:VGNC:36169]	-
ENSBTAG00000019187	287.697	395.486	277.481	229.387	191.411	249.086	320.221	223.295	0.520152	0.00466422	0.0791296	ZNF462	8	96644114	96759752	+	9960	protein_coding	zinc finger protein 462 [Source:VGNC Symbol;Acc:VGNC:37280]	-
ENSBTAG00000022275	19728.9	14665.5	22325.1	25453.4	28432.2	22407.3	18906.5	25431	-0.427715	0.00468055	0.0791296	-	1	54226950	54227678	-	729	protein_coding	-	-
ENSBTAG00000032360	874.194	784.82	882.719	700.008	682.038	626.977	847.244	669.674	0.339473	0.00468072	0.0791296	NAP1L1	6	83916857	83918322	+	1466	protein_coding	nucleosome assembly protein 1 like 1 [Source:NCBI gene (formerly Entrezgene);Acc:790872]	-
ENSBTAG00000006065	2823.47	2605.81	3531.84	4182.82	4422.25	3314.83	2987.04	3973.3	-0.411523	0.00468786	0.0791296	PCNA	13	47430406	47436478	-	1988	protein_coding	proliferating cell nuclear antigen [Source:VGNC Symbol;Acc:VGNC:32635]	-
ENSBTAG00000052466	446.182	370.878	519.189	337.081	325.618	322.013	445.417	328.237	0.439652	0.0046897	0.0791296	-	4	76611350	76614443	+	854	protein_coding	-	-
ENSBTAG00000019906	1729.21	1397.38	1859.22	2175.41	2423.44	1925.45	1661.94	2174.76	-0.388041	0.00469052	0.0791296	VPS25	19	42805687	42810586	+	1225	protein_coding	vacuolar protein sorting 25 homolog [Source:VGNC Symbol;Acc:VGNC:36813]	-
ENSBTAG00000008692	2390.41	1686.53	2867.63	3142.5	3609.3	2903.8	2314.85	3218.53	-0.475625	0.00471686	0.0794663	UQCR11	7	43976251	43979203	-	390	protein_coding	ubiquinol-cytochrome c reductase, complex III subunit XI [Source:NCBI gene (formerly Entrezgene);Acc:281570]	-
ENSBTAG00000034182	3770.34	3083.91	3936.94	4302.36	4835.87	4510.07	3597.07	4549.43	-0.339028	0.00474019	0.0797517	-	1	40948983	40950338	+	1356	protein_coding	-	-
ENSBTAG00000021931	671.292	429.761	616.84	844.317	876.749	680.015	572.631	800.36	-0.483575	0.0047989	0.0806306	C19H17orf49	19	26803542	26807446	+	1668	protein_coding	chromosome 19 C17orf49 homolog [Source:NCBI gene (formerly Entrezgene);Acc:512885]	-
ENSBTAG00000006633	4414.38	3625.29	4337.21	5222.06	5442.01	4811.25	4125.63	5158.44	-0.32239	0.00484526	0.0813	IRF3	18	56062452	56068031	-	1548	protein_coding	interferon regulatory factor 3 [Source:VGNC Symbol;Acc:VGNC:30274]	IRF
ENSBTAG00000051831	188.769	254.869	174.997	130.309	114.406	164.795	206.212	136.503	0.59382	0.00485912	0.0813876	CHD2	21	14046892	14072783	-	1656	protein_coding	chromodomain helicase DNA binding protein 2 [Source:NCBI gene (formerly Entrezgene);Acc:535026]	-
ENSBTAG00000011143	564.289	606.412	543.36	428.62	410.323	484.913	571.354	441.285	0.371855	0.0048679	0.0813876	KPNA1	1	66875768	66944339	-	2707	protein_coding	karyopherin subunit alpha 1 [Source:VGNC Symbol;Acc:VGNC:30700]	-
ENSBTAG00000010773	833.816	841.945	859.515	718.316	664.437	644.025	845.092	675.593	0.32339	0.00487132	0.0813876	GNPAT	28	4004934	4045603	+	2497	protein_coding	glyceronephosphate O-acyltransferase [Source:VGNC Symbol;Acc:VGNC:58355]	-
novel.187	553.185	594.986	531.758	453.39	380.621	456.5	559.977	430.17	0.379984	0.0048766	0.0813876	-	17	51720409	51724213	+	3805	-	PF00096:Zinc finger, C2H2 type	zf-C2H2
ENSBTAG00000049347	117.098	97.5532	107.318	187.387	147.408	143.011	107.323	159.269	-0.569998	0.00490186	0.0816744	-	19	43247067	43285248	-	467	protein_coding	-	-
ENSBTAG00000053406	559.242	441.186	615.873	828.163	810.745	596.67	538.767	745.193	-0.467819	0.00491297	0.0816744	FMC1	4	102878437	102882754	+	441	protein_coding	formation of mitochondrial complex V assembly factor 1 homolog [Source:NCBI gene (formerly Entrezgene);Acc:767923]	-
ENSBTAG00000054636	71.6718	59.7623	91.8492	138.925	119.907	99.445	74.4278	119.425	-0.682336	0.00491886	0.0816744	-	2	118332557	118337153	+	219	protein_coding	-	-
ENSBTAG00000021467	6029.52	4292.34	5738.16	7013	7418.82	6481.92	5353.34	6971.25	-0.381078	0.00491998	0.0816744	IGFBP6	5	26878956	26883908	-	1736	protein_coding	insulin like growth factor binding protein 6 [Source:VGNC Symbol;Acc:VGNC:30088]	-
ENSBTAG00000052579	6.05677	3.51543	6.76783	11.8463	26.4015	17.0477	5.44668	18.4318	-1.76599	0.00492301	1	-	27	6023984	6025923	-	1019	protein_coding	-	-
ENSBTAG00000018322	267.508	311.994	275.547	232.618	180.41	207.414	285.016	206.814	0.463329	0.00492808	0.0817	SEC24A	7	46170428	46243671	+	6411	protein_coding	SEC24 homolog A, COPII coat complex component [Source:VGNC Symbol;Acc:VGNC:34413]	-
ENSBTAG00000015060	2077.47	2116.29	2246.92	2613.72	2577.44	2594.1	2146.89	2595.09	-0.273531	0.00493941	0.081779	GBP5	3	54094947	54111586	+	2134	protein_coding	guanylate binding protein 5 [Source:VGNC Symbol;Acc:VGNC:59183]	-
ENSBTAG00000038438	62.5867	58.0046	86.0482	99.078	123.207	107.969	68.8798	110.085	-0.677526	0.00498078	0.0823547	-	10	36644180	36675444	-	1344	protein_coding	-	-
ENSBTAG00000003161	321.009	227.624	360.629	442.62	493.928	366.526	303.087	434.358	-0.519637	0.00499049	0.0824058	YBEY	1	145972840	145977560	+	1335	protein_coding	ybeY metalloendoribonuclease [Source:VGNC Symbol;Acc:VGNC:54568]	-
ENSBTAG00000053399	11.1041	25.4869	16.4362	15.0771	63.8036	60.6141	17.6757	46.4983	-1.38968	0.00499875	0.0824331	-	23	27507452	27514505	+	1227	lncRNA	-	-
ENSBTAG00000020801	1149.78	1117.03	1103.16	1382.78	1404.78	1332.56	1123.32	1373.38	-0.289838	0.00502882	0.0828193	CYRIB	14	10694730	10778921	+	3259	protein_coding	CYFIP related Rac1 interactor B [Source:VGNC Symbol;Acc:VGNC:28819]	-
ENSBTAG00000006656	5976.02	4833.71	6069.78	7384.54	8070.05	6296.29	5626.5	7250.3	-0.3658	0.00504573	0.0829077	RANBP1	17	72995406	73000114	+	621	protein_coding	RAN binding protein 1 [Source:NCBI gene (formerly Entrezgene);Acc:533251]	-
ENSBTAG00000010478	924.667	741.756	952.331	1179.24	1277.17	993.503	872.918	1149.97	-0.39769	0.00504748	0.0829077	AIP	29	45366761	45375402	+	1373	protein_coding	aryl hydrocarbon receptor interacting protein [Source:VGNC Symbol;Acc:VGNC:25767]	-
ENSBTAG00000020447	1820.06	1532.73	1852.45	2280.95	2369.53	1966.17	1735.08	2205.55	-0.346132	0.00507011	0.0831698	VSIG10L	18	57407204	57436545	-	5428	protein_coding	V-set and immunoglobulin domain containing 10 like [Source:VGNC Symbol;Acc:VGNC:36839]	-
ENSBTAG00000012048	888.327	938.62	849.846	664.469	696.339	763.359	892.264	708.056	0.333174	0.00508004	0.0832232	CARM1	7	15319706	15362293	+	2444	protein_coding	coactivator associated arginine methyltransferase 1 [Source:VGNC Symbol;Acc:VGNC:26767]	-
ENSBTAG00000000251	703.595	566.863	696.12	925.087	920.752	742.523	655.526	862.787	-0.396343	0.00511073	0.083616	ALAD	8	102642378	102652291	-	1208	protein_coding	aminolevulinate dehydratase [Source:VGNC Symbol;Acc:VGNC:25802]	-
ENSBTAG00000005577	799.494	583.561	887.553	1041.4	1189.17	895.953	756.869	1042.17	-0.461695	0.00514398	0.0840497	RNASEH2C	29	43886441	43887760	-	784	protein_coding	ribonuclease H2 subunit C [Source:VGNC Symbol;Acc:VGNC:34001]	-
ENSBTAG00000008257	433.059	330.45	427.34	537.391	519.229	518.061	396.95	524.894	-0.404464	0.00516821	0.0843352	-	14	56948115	56949709	+	1595	protein_coding	-	-
ENSBTAG00000027991	419.936	529.072	370.297	330.619	293.716	338.113	439.769	320.816	0.455481	0.00519728	0.0846649	ANAPC1	11	528774	626099	+	6631	protein_coding	anaphase promoting complex subunit 1 [Source:VGNC Symbol;Acc:VGNC:25879]	-
ENSBTAG00000004085	490.599	482.493	516.289	616.007	673.238	602.353	496.46	630.533	-0.344547	0.005202	0.0846649	ASF1B	7	11577424	11589850	+	1735	protein_coding	anti-silencing function 1B histone chaperone [Source:VGNC Symbol;Acc:VGNC:50605]	-
ENSBTAG00000008140	620.819	674.962	730.926	921.857	762.343	929.101	675.569	871.1	-0.367062	0.00520956	0.0846775	FAP	2	34192288	34271400	+	3010	protein_coding	fibroblast activation protein alpha [Source:VGNC Symbol;Acc:VGNC:28862]	-
ENSBTAG00000054774	14744.2	13275.1	16566.7	19019.8	19103.7	17291.1	14862	18471.5	-0.313679	0.00522805	0.084867	-	14	41584140	41584922	+	783	processed_pseudogene	-	-
ENSBTAG00000007344	29.2744	23.7291	18.3698	54.9237	37.4021	49.249	23.7911	47.1916	-0.991381	0.00523484	0.084867	FRMD7	X	15981034	16038866	-	2145	protein_coding	FERM domain containing 7 [Source:VGNC Symbol;Acc:VGNC:29118]	-
ENSBTAG00000034776	137.287	126.555	109.252	71.0777	86.9049	86.1857	124.365	81.3894	0.610328	0.00526788	0.0852369	DDAH1	3	58618306	58775117	+	3884	protein_coding	dimethylarginine dimethylaminohydrolase 1 [Source:VGNC Symbol;Acc:VGNC:27939]	-
ENSBTAG00000004011	363.406	406.032	403.169	506.16	510.429	489.648	390.869	502.079	-0.360289	0.00527133	0.0852369	GALK2	10	60924617	61080535	-	2189	protein_coding	galactokinase 2 [Source:VGNC Symbol;Acc:VGNC:29220]	-
ENSBTAG00000049910	211.987	174.014	261.045	320.927	314.618	276.552	215.682	304.032	-0.496001	0.00528783	0.0853929	CHCHD7	14	23376061	23383133	+	1695	protein_coding	coiled-coil-helix-coiled-coil-helix domain containing 7 [Source:NCBI gene (formerly Entrezgene);Acc:616237]	-
ENSBTAG00000011256	2796.21	3287.8	2613.35	2361.72	1988.91	2442.56	2899.12	2264.4	0.356444	0.00532931	0.0859199	MYO1B	2	79795528	79994785	+	5072	protein_coding	myosin IB [Source:VGNC Symbol;Acc:VGNC:31817]	-
ENSBTAG00000048280	76.7191	58.8834	104.418	132.463	177.11	96.6038	80.0069	135.392	-0.758223	0.00533424	0.0859199	C5H12orf73	5	67619641	67626496	-	638	protein_coding	chromosome 5 C12orf73 homolog [Source:VGNC Symbol;Acc:VGNC:49165]	-
ENSBTAG00000020294	1484.92	1031.78	1749	2108.64	2204.52	1668.78	1421.9	1993.98	-0.487971	0.00539825	0.0867385	PTPN6	5	103502498	103518817	-	3079	protein_coding	protein tyrosine phosphatase non-receptor type 6 [Source:VGNC Symbol;Acc:VGNC:33541]	-
ENSBTAG00000024605	3910.66	2845.74	4479.34	5374.98	5791.82	4257.2	3745.24	5141.33	-0.457113	0.00539898	0.0867385	DYNLL1	17	62791053	62793922	+	1107	protein_coding	dynein light chain LC8-type 1 [Source:NCBI gene (formerly Entrezgene);Acc:404151]	-
ENSBTAG00000044033	675.33	781.304	791.836	575.083	553.331	629.819	749.49	586.078	0.354505	0.00540972	0.0867992	EDIL3	7	83846108	84324020	-	2447	protein_coding	EGF like repeats and discoidin domains 3 [Source:VGNC Symbol;Acc:VGNC:28326]	-
ENSBTAG00000004515	939.809	883.252	1032.58	1238.48	1219.97	1116.63	951.88	1191.69	-0.324094	0.00542447	0.0869239	KCNK1	28	6451737	6519065	+	1671	protein_coding	potassium two pore domain channel subfamily K member 1 [Source:VGNC Symbol;Acc:VGNC:30465]	-
ENSBTAG00000024272	1.00946	0	0	12.9232	5.50031	1.89419	0.336487	6.77257	-4.30638	0.00544642	1	-	3	54620770	54626951	+	594	protein_coding	-	-
ENSBTAG00000006027	527.949	721.542	585.901	413.543	386.122	533.215	611.797	444.293	0.460858	0.00544885	0.0872024	USP34	11	59860971	60057096	-	10960	protein_coding	ubiquitin specific peptidase 34 [Source:VGNC Symbol;Acc:VGNC:36724]	-
novel.80	21.1987	18.456	19.3367	50.616	50.6028	25.5716	19.6638	42.2635	-1.09919	0.00545583	0.0872024	-	11	63270538	63278524	-	781	-	-	-
ENSBTAG00000044194	455.267	372.635	437.975	313.388	327.818	320.118	421.959	320.442	0.396002	0.00546557	0.0872461	ZDHHC2	27	20011366	20073509	-	1248	protein_coding	zinc finger DHHC-type palmitoyltransferase 2 [Source:VGNC Symbol;Acc:VGNC:37135]	-
ENSBTAG00000015163	6341.44	5580.74	6283.45	7433.01	7763.14	6994.3	6068.54	7396.81	-0.285577	0.00548094	0.0873796	TM4SF1	1	118809503	118817968	+	1534	protein_coding	transmembrane 4 L six family member 1 [Source:VGNC Symbol;Acc:VGNC:35903]	-
ENSBTAG00000026266	433.059	325.177	439.909	547.083	570.932	489.648	399.382	535.888	-0.424887	0.0055046	0.0876447	MYL12B	24	37417773	37434615	+	959	protein_coding	myosin, light chain 12B, regulatory [Source:NCBI gene (formerly Entrezgene);Acc:614055]	-
ENSBTAG00000000545	605.677	797.124	727.059	516.929	473.027	608.035	709.953	532.664	0.414073	0.0055544	0.0883249	PPP4R3B	11	38244239	38297064	-	4278	protein_coding	protein phosphatase 4 regulatory subunit 3B [Source:VGNC Symbol;Acc:VGNC:58608]	-
ENSBTAG00000021569	3267.63	3721.08	2900.5	2615.88	2469.64	2768.36	3296.4	2617.96	0.332462	0.0055935	0.0888334	DDB1	29	39814479	39843236	-	5059	protein_coding	damage specific DNA binding protein 1 [Source:VGNC Symbol;Acc:VGNC:27941]	-
ENSBTAG00000032588	12.1135	8.78857	17.403	34.4619	27.5015	28.4129	12.7684	30.1254	-1.24367	0.00563071	0.0893105	TMEM150C	6	97276663	97388558	-	3189	protein_coding	transmembrane protein 150C [Source:VGNC Symbol;Acc:VGNC:35982]	-
ENSBTAG00000003636	329.085	336.602	347.093	450.159	420.224	433.77	337.593	434.717	-0.364745	0.00564026	0.0893483	LIPA	26	10952398	11082198	-	3018	protein_coding	lipase A, lysosomal acid type [Source:VGNC Symbol;Acc:VGNC:30904]	-
ENSBTAG00000008160	197.855	207.41	179.831	148.617	134.208	134.488	195.032	139.104	0.488657	0.00566356	0.0896035	MBOAT2	11	88363056	88464714	+	1703	protein_coding	membrane bound O-acyltransferase domain containing 2 [Source:VGNC Symbol;Acc:VGNC:31287]	-
ENSBTAG00000000253	1399.11	1573.15	1096.39	947.703	932.852	1162.09	1356.22	1014.21	0.418913	0.00568731	0.0898653	PTPRF	3	102414018	102498351	-	8092	protein_coding	protein tyrosine phosphatase receptor type F [Source:VGNC Symbol;Acc:VGNC:33550]	-
ENSBTAG00000053726	130.221	172.256	126.655	106.617	82.5046	93.7625	143.044	94.2946	0.603215	0.00570433	0.09002	EIF4EBP2	28	26606343	26631731	+	2375	protein_coding	eukaryotic translation initiation factor 4E binding protein 2 [Source:NCBI gene (formerly Entrezgene);Acc:782397]	-
ENSBTAG00000008557	842.901	816.458	570.432	977.857	947.153	1066.43	743.264	997.147	-0.424109	0.00573717	0.0904239	-	15	56338774	56340810	-	1125	protein_coding	-	-
ENSBTAG00000015486	1308.26	1090.66	1311.99	1542.17	1598.39	1498.31	1236.97	1546.29	-0.322351	0.00576593	0.0907625	CD2BP2	25	26540572	26542953	-	1236	protein_coding	CD2 cytoplasmic tail binding protein 2 [Source:VGNC Symbol;Acc:VGNC:27023]	-
ENSBTAG00000016042	293.754	239.928	275.547	366.158	354.22	350.425	269.743	356.934	-0.405405	0.0058092	0.0913188	TM6SF2	7	4000994	4007880	+	1530	protein_coding	transmembrane 6 superfamily member 2 [Source:VGNC Symbol;Acc:VGNC:35909]	-
ENSBTAG00000046120	81.7664	52.7314	109.252	135.694	126.507	132.593	81.25	131.598	-0.69974	0.00581593	0.0913188	-	9	95347831	95348106	+	276	processed_pseudogene	-	-
ENSBTAG00000017894	423.974	477.219	361.596	310.157	248.614	353.267	420.93	304.013	0.468225	0.00584354	0.091637	CAD	11	72393099	72414662	-	7137	protein_coding	carbamoyl-phosphate synthetase 2, aspartate transcarbamylase, and dihydroorotase [Source:VGNC Symbol;Acc:VGNC:59209]	-
ENSBTAG00000047998	852.996	1157.46	677.75	552.468	586.333	746.311	896.067	628.371	0.511807	0.00586904	0.0919213	COL5A1	11	105268089	105419303	+	8088	protein_coding	collagen type V alpha 1 chain [Source:VGNC Symbol;Acc:VGNC:58369]	-
ENSBTAG00000006175	222.082	262.778	224.305	183.079	154.009	175.213	236.388	170.767	0.469683	0.00588132	0.091998	KDM5B	16	79949862	80022792	+	5611	protein_coding	lysine demethylase 5B [Source:VGNC Symbol;Acc:VGNC:30531]	-
ENSBTAG00000016661	6365.67	5787.28	6515.49	7717.32	7559.62	7238.65	6222.81	7505.2	-0.270359	0.00589128	0.0920383	USP18	5	75988786	76019180	+	2752	protein_coding	ubiquitin specific peptidase 18 [Source:NCBI gene (formerly Entrezgene);Acc:515202]	-
ENSBTAG00000051254	28065.1	18676.6	32776.6	38655.5	41456.9	31151.9	26506.1	37088.1	-0.484642	0.00592095	0.0923361	RPL37A	2	104486567	104489680	+	1153	protein_coding	ribosomal protein L37a [Source:NCBI gene (formerly Entrezgene);Acc:504413]	-
ENSBTAG00000021288	9212.35	6688.1	9557.15	11397.2	12361.4	9833.69	8485.87	11197.4	-0.400065	0.00592515	0.0923361	PSMB4	3	19371017	19374091	-	1647	protein_coding	proteasome 20S subunit beta 4 [Source:VGNC Symbol;Acc:VGNC:33448]	-
ENSBTAG00000038619	306.877	401.638	313.254	431.851	444.425	490.596	340.589	455.624	-0.41882	0.0059546	0.0926791	-	23	28493346	28505219	+	2103	protein_coding	-	-
ENSBTAG00000021903	60.5677	83.4914	33.8392	33.385	26.4015	29.36	59.2994	29.7155	0.999979	0.00607568	0.0943899	KIAA0319	23	33101994	33175242	+	3832	protein_coding	KIAA0319 [Source:VGNC Symbol;Acc:VGNC:30548]	-
ENSBTAG00000001714	81.7664	87.0069	80.2472	54.9237	48.4027	51.1432	83.0068	51.4899	0.689553	0.00607966	0.0943899	MFSD9	11	7432259	7442878	-	1509	protein_coding	major facilitator superfamily domain containing 9 [Source:VGNC Symbol;Acc:VGNC:31444]	-
ENSBTAG00000000746	352.302	482.493	374.164	286.465	291.516	314.436	402.986	297.472	0.438821	0.00610547	0.0945908	KAT2B	1	157277141	157374828	+	4539	protein_coding	lysine acetyltransferase 2B [Source:VGNC Symbol;Acc:VGNC:30399]	-
ENSBTAG00000021242	222.082	194.227	279.415	334.927	315.718	307.806	231.908	319.484	-0.463106	0.00610777	0.0945908	COQ7	25	16902938	16916479	-	1014	protein_coding	coenzyme Q7, hydroxylase [Source:VGNC Symbol;Acc:VGNC:27615]	-
ENSBTAG00000017291	1771.61	1509	1840.85	2089.25	2223.22	2057.09	1707.15	2123.19	-0.31487	0.00612153	0.0946174	GPR108	7	17759546	17767568	+	2779	protein_coding	G protein-coupled receptor 108 [Source:VGNC Symbol;Acc:VGNC:29545]	-
ENSBTAG00000006420	654.132	772.516	613.939	566.468	487.327	519.008	680.195	524.268	0.37635	0.00612467	0.0946174	BMPR2	2	90864689	91017391	+	11120	protein_coding	bone morphotic protein receptor type 2 [Source:VGNC Symbol;Acc:VGNC:26526]	-
ENSBTAG00000006349	0	0.878857	0	8.61548	8.80049	1.89419	0.292952	6.43672	-4.23149	0.00616312	1	EXTL1	2	127052889	127070881	-	4273	protein_coding	exostosin like glycosyltransferase 1 [Source:VGNC Symbol;Acc:VGNC:28667]	-
ENSBTAG00000025752	5791.29	4612.24	6022.4	7044.23	7457.32	6356.91	5475.31	6952.82	-0.344705	0.00622923	0.0960713	P3H4	19	41998195	42004951	-	1728	protein_coding	prolyl 3-hydroxylase family member 4 (inactive) [Source:HGNC Symbol;Acc:HGNC:16946]	-
ENSBTAG00000018546	80.757	122.161	76.3798	49.539	55.0031	62.5083	93.0993	55.6835	0.742559	0.00623606	0.0960713	LRBA	17	6801065	7555668	+	9015	protein_coding	LPS responsive beige-like anchor protein [Source:VGNC Symbol;Acc:VGNC:30972]	-
novel.231	1473.81	1483.51	1728.7	1883.56	2173.72	1831.68	1562.01	1962.99	-0.329447	0.0062419	0.0960713	-	18	45708197	45718497	-	849	-	PF13499:EF-hand domain pair	-
ENSBTAG00000026369	495.646	623.989	447.644	423.236	352.02	388.309	522.426	387.855	0.430576	0.00631924	0.0971417	ENC1	20	6918477	6930788	+	4463	protein_coding	ectodermal-neural cortex 1 [Source:VGNC Symbol;Acc:VGNC:28489]	-
ENSBTAG00000007709	685.425	778.668	710.622	514.775	537.93	637.395	724.905	563.367	0.362994	0.00634709	0.0974111	SHOC2	26	31481196	31568116	+	3925	protein_coding	SHOC2 leucine rich repeat scaffold protein [Source:VGNC Symbol;Acc:VGNC:34605]	-
ENSBTAG00000015145	20521.4	16270.3	21404.7	24717.8	28195.7	22040.8	19398.8	24984.8	-0.365087	0.00635239	0.0974111	S100A11	3	18727498	18733580	+	1354	protein_coding	S100 calcium binding protein A11 [Source:VGNC Symbol;Acc:VGNC:34238]	-
ENSBTAG00000020126	792.428	957.954	678.717	669.854	470.826	631.713	809.7	590.798	0.454688	0.00639017	0.09787	MYO10	20	56233771	56495596	+	8107	protein_coding	myosin X [Source:VGNC Symbol;Acc:VGNC:31811]	-
ENSBTAG00000004912	1088.2	1389.47	1084.79	929.395	762.343	1007.71	1187.49	899.816	0.400048	0.00639899	0.097885	ANKRD17	6	88187894	88354991	-	10599	protein_coding	ankyrin repeat domain 17 [Source:VGNC Symbol;Acc:VGNC:50089]	-
ENSBTAG00000046000	21.1987	19.3349	21.2703	25.8464	56.1031	47.3548	20.6013	43.1015	-1.06699	0.00641075	0.0979123	-	2	8834495	8834995	-	501	protein_coding	-	-
ENSBTAG00000016007	2070.41	1715.53	1961.7	2406.95	2499.34	2225.67	1915.88	2377.32	-0.311462	0.00641648	0.0979123	ADH5	6	25528829	25543695	+	1465	protein_coding	alcohol dehydrogenase 5 (class III), chi polypeptide [Source:NCBI gene (formerly Entrezgene);Acc:505515]	-
ENSBTAG00000032477	1074.07	1594.25	1210.48	998.319	810.745	1056.96	1292.93	955.341	0.436652	0.00645567	0.0983898	HECTD1	21	41701589	41776463	-	7967	protein_coding	HECT domain E3 ubiquitin protein ligase 1 [Source:VGNC Symbol;Acc:VGNC:29800]	-
ENSBTAG00000008028	204.921	241.686	194.333	165.848	139.708	152.482	213.647	152.679	0.485878	0.00647218	0.098521	CHN1	2	21843101	22045348	+	2630	protein_coding	chimerin 1 [Source:VGNC Symbol;Acc:VGNC:27307]	-
ENSBTAG00000013496	124.164	158.194	128.589	192.771	177.11	214.991	136.982	194.957	-0.508349	0.00648139	0.0985409	CPM	5	44876588	44960458	+	4524	protein_coding	carboxypeptidase M [Source:VGNC Symbol;Acc:VGNC:27655]	-
ENSBTAG00000018281	732.87	550.165	849.846	983.242	1064.86	848.598	710.96	965.566	-0.441881	0.0065114	0.0988765	GPX7	3	93742043	93749741	-	1229	protein_coding	glutathione peroxidase 7 [Source:VGNC Symbol;Acc:VGNC:29621]	-
ENSBTAG00000051622	0	0	0	1.07694	6.60037	5.68257	0	4.45329	-4.67353	0.00652663	1	IFNB3	8	23206708	23207345	+	638	protein_coding	interferon, beta 3 [Source:NCBI gene (formerly Entrezgene);Acc:618946]	-
ENSBTAG00000015505	3797.6	3532.13	3094.83	2691.26	2816.16	2931.26	3474.85	2812.89	0.304756	0.00654491	0.0992644	FADS2	29	40350389	40387558	+	3109	protein_coding	fatty acid desaturase 2 [Source:VGNC Symbol;Acc:VGNC:28702]	-
ENSBTAG00000017355	1155.83	844.582	1289.76	1499.09	1700.7	1272.9	1096.72	1490.9	-0.443117	0.00657589	0.0994854	ERCC1	18	53024536	53039604	-	1612	protein_coding	ERCC excision repair 1, endonuclease non-catalytic subunit [Source:VGNC Symbol;Acc:VGNC:28568]	-
ENSBTAG00000053984	133.249	141.496	162.428	96.9242	97.9055	105.128	145.724	99.9858	0.54243	0.00658424	0.0994854	-	12	25346719	25593295	+	1041	protein_coding	-	-
ENSBTAG00000013072	564.289	609.048	529.825	430.774	442.225	465.024	567.721	446.008	0.348094	0.00658998	0.0994854	FUBP3	11	100882266	100931850	+	3193	protein_coding	far upstream element binding protein 3 [Source:VGNC Symbol;Acc:VGNC:59216]	-
ENSBTAG00000016260	136.277	162.589	127.622	99.078	82.5046	105.128	142.163	95.5701	0.572155	0.0065914	0.0994854	LRRK2	5	40461232	40666425	-	7847	protein_coding	leucine rich repeat kinase 2 [Source:VGNC Symbol;Acc:VGNC:31038]	-
ENSBTAG00000006487	27284.8	19779.6	30925.1	35771.5	38448.3	30290	25996.5	34836.6	-0.422296	0.00662567	0.0997697	RPS9	18	63196980	63204349	-	1310	protein_coding	ribosomal protein S9 [Source:VGNC Symbol;Acc:VGNC:34152]	-
ENSBTAG00000005100	696.529	772.516	809.239	610.622	603.934	602.353	759.428	605.636	0.326821	0.00663077	0.0997697	TMEM30A	9	14849783	14893385	-	1672	protein_coding	transmembrane protein 30A [Source:VGNC Symbol;Acc:VGNC:36074]	-
ENSBTAG00000047380	99.9368	65.9143	110.219	131.386	196.911	118.387	92.0233	148.895	-0.694887	0.00663424	0.0997697	CALCB	15	37508183	37513889	-	2064	protein_coding	calcitonin related polypeptide beta [Source:NCBI gene (formerly Entrezgene);Acc:514876]	-
ENSBTAG00000010324	476.466	509.737	422.506	578.314	575.332	662.02	469.57	605.222	-0.366407	0.00665875	0.100018	GTPBP1	5	110334791	110358382	+	3579	protein_coding	GTP binding protein 1 [Source:VGNC Symbol;Acc:VGNC:29708]	-
ENSBTAG00000005934	314.952	340.997	188.532	149.694	150.708	237.721	281.494	179.374	0.647796	0.00670762	0.10063	TTYH3	25	40725959	40751351	+	5426	protein_coding	tweety family member 3 [Source:VGNC Symbol;Acc:VGNC:36502]	-
ENSBTAG00000021779	286.687	257.505	349.027	427.543	414.723	361.791	297.74	401.352	-0.430815	0.00671756	0.100641	MGST2	17	18024427	18062255	-	1891	protein_coding	microsomal glutathione S-transferase 2 [Source:VGNC Symbol;Acc:VGNC:31452]	-
ENSBTAG00000002869	52.492	41.3063	58.01	87.2318	91.3051	71.0322	50.6028	83.1897	-0.71777	0.00672447	0.100641	ARL4A	4	20764660	20766198	+	1171	protein_coding	ADP ribosylation factor like GTPase 4A [Source:VGNC Symbol;Acc:VGNC:26144]	-
ENSBTAG00000009050	419.936	397.243	426.373	546.006	514.829	514.273	414.518	525.036	-0.341226	0.00676277	0.101093	ADIPOR2	5	108180786	108225416	+	1660	protein_coding	adiponectin receptor 2 [Source:VGNC Symbol;Acc:VGNC:25679]	-
ENSBTAG00000018496	910.535	631.898	922.359	1072.63	1201.27	1019.07	821.597	1097.66	-0.418474	0.00679201	0.101408	TIMM17B	X	87009815	87013605	-	801	protein_coding	translocase of inner mitochondrial membrane 17B [Source:VGNC Symbol;Acc:VGNC:49573]	-
ENSBTAG00000016990	414.889	582.682	468.914	374.773	268.415	401.569	488.828	348.252	0.488746	0.00681854	0.101683	USP24	3	91131528	91284630	+	8095	protein_coding	ubiquitin specific peptidase 24 [Source:VGNC Symbol;Acc:VGNC:36717]	-
ENSBTAG00000030855	135.268	115.13	151.793	206.772	203.511	165.742	134.064	192.008	-0.518067	0.00683377	0.101788	CHCHD6	22	60288809	60389500	-	2512	protein_coding	coiled-coil-helix-coiled-coil-helix domain containing 6 [Source:VGNC Symbol;Acc:VGNC:27274]	-
ENSBTAG00000002434	1132.62	1027.38	1137	1290.17	1476.28	1315.52	1099	1360.66	-0.308202	0.00686225	0.10209	WDR18	7	43504777	43512448	+	3754	protein_coding	WD repeat domain 18 [Source:VGNC Symbol;Acc:VGNC:36885]	-
ENSBTAG00000017925	878.232	853.37	807.306	641.853	607.234	751.047	846.303	666.711	0.342936	0.00688944	0.102373	LMF2	5	119807553	119812020	-	2626	protein_coding	lipase maturation factor 2 [Source:VGNC Symbol;Acc:VGNC:30927]	-
ENSBTAG00000017321	1362.77	1195.25	1372.9	1713.4	1670.99	1494.52	1310.31	1626.3	-0.311706	0.00690597	0.102496	SUMO3	1	144687135	144696665	-	1602	protein_coding	small ubiquitin like modifier 3 [Source:VGNC Symbol;Acc:VGNC:56237]	-
ENSBTAG00000020641	4894.88	4036.59	5507.08	6454.07	6670.77	5450.54	4812.85	6191.79	-0.363476	0.00692557	0.102665	PSMA5	3	34012638	34033681	+	988	protein_coding	proteasome 20S subunit alpha 5 [Source:VGNC Symbol;Acc:VGNC:33440]	-
ENSBTAG00000032603	308.895	398.122	301.652	238.003	235.413	268.028	336.223	247.148	0.444372	0.00696816	0.103006	-	12	69482002	69666089	-	4028	protein_coding	-	-
ENSBTAG00000009899	1732.24	1389.47	1965.57	2248.64	2365.13	1992.69	1695.76	2202.15	-0.377102	0.00697021	0.103006	CHID1	29	50492678	50515464	+	2475	protein_coding	chitinase domain containing 1 [Source:VGNC Symbol;Acc:VGNC:27294]	-
ENSBTAG00000000575	14181.9	17664.2	12117.3	11362.7	9964.36	12317	14654.5	11214.7	0.385949	0.0069734	0.103006	TNC	8	104208978	104311676	-	8105	protein_coding	tenascin C [Source:VGNC Symbol;Acc:VGNC:36152]	-
ENSBTAG00000006034	370.473	280.355	404.136	483.544	475.227	455.553	351.655	471.441	-0.424186	0.00699284	0.103171	RNF113A	X	4219166	4220445	-	1280	protein_coding	ring finger protein 113A [Source:NCBI gene (formerly Entrezgene);Acc:493640]	-
ENSBTAG00000011242	135.268	134.465	173.063	210.002	226.613	188.472	147.599	208.362	-0.496577	0.00702821	0.103571	MUTYH	3	100722449	100731011	+	1934	protein_coding	mutY DNA glycosylase [Source:VGNC Symbol;Acc:VGNC:31765]	-
ENSBTAG00000009200	345.236	187.197	369.33	434.005	491.728	411.987	300.588	445.906	-0.570482	0.00706054	0.103806	PAM16	25	3504908	3508444	-	391	protein_coding	presequence translocase associated motor 16 [Source:VGNC Symbol;Acc:VGNC:57355]	-
ENSBTAG00000015584	400.757	413.063	391.567	325.234	295.917	314.436	401.796	311.862	0.365545	0.00706085	0.103806	BMI1	13	23430468	23440823	+	3829	protein_coding	BMI1 proto-onco, polycomb ring finger [Source:NCBI gene (formerly Entrezgene);Acc:510666]	-
ENSBTAG00000017790	1079.12	713.632	1191.14	1374.17	1480.68	1239.75	994.629	1364.87	-0.456956	0.00708992	0.104111	B9D1	19	34106728	34115094	+	1777	protein_coding	B9 domain containing 1 [Source:VGNC Symbol;Acc:VGNC:26396]	-
novel.259	21.1987	12.304	14.5025	34.4619	39.6022	29.36	16.0017	34.4747	-1.11188	0.00711092	0.104225	-	19	14835389	14838031	-	1751	-	-	-
ENSBTAG00000038154	3.02839	4.39429	3.86733	20.4618	11.0006	11.3651	3.76334	14.2758	-1.91434	0.00711166	1	HSH2D	7	6861680	6870122	-	1908	protein_coding	hematopoietic SH2 domain containing [Source:VGNC Symbol;Acc:VGNC:29986]	-
ENSBTAG00000053911	76.7191	83.4914	81.214	43.0774	38.5022	62.5083	80.4749	48.0293	0.737796	0.00711439	0.104225	-	9	14662145	14662321	-	177	protein_coding	-	-
ENSBTAG00000050726	0	0	1.93367	6.46161	8.80049	7.57677	0.644555	7.61296	-3.58184	0.007135	1	CD300H	19	56866880	56875156	+	1193	protein_coding	CD300H molecule (gene/pseudogene) [Source:HGNC Symbol;Acc:HGNC:52292]	-
ENSBTAG00000011127	1432.43	1741.9	1327.46	1234.17	1017.56	1232.17	1500.59	1161.3	0.369853	0.00714306	0.104522	NUP205	4	99335497	99461007	+	7213	protein_coding	nucleoporin 205 [Source:VGNC Symbol;Acc:VGNC:32355]	-
ENSBTAG00000050579	1162.9	791.85	1370	1585.25	1737	1315.52	1108.25	1545.92	-0.480392	0.00717757	0.104904	-	2	23263241	23263462	-	222	protein_coding	-	-
ENSBTAG00000008423	365.425	301.448	362.562	474.928	489.527	396.833	343.145	453.763	-0.403063	0.00718672	0.104914	TIMM22	19	21863372	21870716	-	2845	protein_coding	translocase of inner mitochondrial membrane 22 [Source:VGNC Symbol;Acc:VGNC:49575]	-
ENSBTAG00000034220	1033.69	833.157	1402.88	1528.17	1743.6	1279.53	1089.91	1517.1	-0.477136	0.00719673	0.104938	-	8	22096824	22121619	+	941	protein_coding	-	-
ENSBTAG00000006342	4829.27	3525.1	5558.32	6248.38	6952.39	5455.27	4637.56	6218.68	-0.423293	0.00727003	0.105883	ATP5IF1	2	125145420	125147786	-	575	protein_coding	ATP synthase inhibitory factor subunit 1 [Source:VGNC Symbol;Acc:VGNC:103019]	-
ENSBTAG00000001471	592.554	535.224	561.73	717.239	821.746	634.554	563.17	724.513	-0.362884	0.00728442	0.105968	POC1A	22	48705195	48805972	+	3205	protein_coding	POC1 centriolar protein A [Source:VGNC Symbol;Acc:VGNC:50094]	-
ENSBTAG00000054952	61.5772	85.2492	59.9437	50.616	27.5015	37.8838	68.9233	38.6671	0.836076	0.00730137	0.106033	-	9	67602258	67688881	+	3102	protein_coding	-	-
ENSBTAG00000025968	12.1135	2.63657	8.7015	25.8464	22.0012	18.9419	7.81721	22.2632	-1.52684	0.00730591	0.106033	-	13	23162791	23164043	-	591	protein_coding	-	-
ENSBTAG00000018986	2070.41	2394.89	2161.84	1846.94	1593.99	1896.09	2209.04	1779.01	0.312276	0.00737817	0.106958	ACSL4	X	58035379	58110124	-	2710	protein_coding	acyl-CoA synthetase long chain family member 4 [Source:VGNC Symbol;Acc:VGNC:25566]	-
ENSBTAG00000012139	767.191	761.09	755.097	901.395	963.654	934.783	761.126	933.277	-0.294163	0.00739555	0.107085	SIX1	10	72817881	72821235	-	1342	protein_coding	SIX homeobox 1 [Source:VGNC Symbol;Acc:VGNC:54483]	Homeobox
ENSBTAG00000007595	416.908	447.338	448.611	324.157	345.419	355.161	437.619	341.579	0.357279	0.00741534	0.107247	BROX	16	26208022	26226551	+	3556	protein_coding	BRO1 domain and CAAX motif containing [Source:VGNC Symbol;Acc:VGNC:26571]	-
ENSBTAG00000004920	2270.28	1687.41	2642.36	3118.8	3431.09	2448.24	2200.01	2999.38	-0.447172	0.00748461	0.108124	-	20	24418261	24418708	+	448	protein_coding	-	-
ENSBTAG00000003239	423.974	558.074	420.572	362.927	321.218	366.526	467.54	350.224	0.417473	0.00750636	0.108312	UTP20	5	65183368	65269247	+	8479	protein_coding	UTP20 small subunit processome component [Source:VGNC Symbol;Acc:VGNC:36744]	-
ENSBTAG00000005075	316.971	315.51	355.795	444.774	385.022	454.606	329.425	428.134	-0.379142	0.00758815	0.109366	MRPL49	29	43328457	43332374	+	1729	protein_coding	mitochondrial ribosomal protein L49 [Source:VGNC Symbol;Acc:VGNC:31644]	-
ENSBTAG00000037811	8149.39	6381.38	8599.98	9846.42	10627.7	8965.21	7710.25	9813.11	-0.347969	0.00760063	0.109419	CCL2	19	15902777	15905368	-	1494	protein_coding	chemokine (C-C motif) ligand 2 [Source:NCBI gene (formerly Entrezgene);Acc:281043]	-
ENSBTAG00000006721	428.012	400.759	511.455	584.776	589.633	554.051	446.742	576.153	-0.367242	0.00763266	0.109754	POLR1F	4	28399526	28410479	-	1322	protein_coding	RNA polymerase I subunit F [Source:VGNC Symbol;Acc:VGNC:53681]	-
ENSBTAG00000034496	2153.18	1919.42	2979.78	3285.73	2962.47	3090.37	2350.8	3112.86	-0.405246	0.00765192	0.109904	-	22	22004736	22004948	-	213	protein_coding	-	-
ENSBTAG00000021336	24.2271	31.6389	21.2703	6.46161	12.1007	12.3122	25.7121	10.2915	1.31898	0.00766617	0.109982	KIF5A	5	55902461	55931562	-	4144	protein_coding	kinesin family member 5A [Source:VGNC Symbol;Acc:VGNC:30605]	-
ENSBTAG00000019854	1250.72	1386.84	1315.86	1101.7	1071.46	1074.01	1317.81	1082.39	0.284266	0.0076923	0.110148	ABCE1	17	13156554	13187394	-	2391	protein_coding	ATP binding cassette subfamily E member 1 [Source:VGNC Symbol;Acc:VGNC:25479]	-
ENSBTAG00000001273	311.924	362.968	296.818	236.926	253.014	243.404	323.903	244.448	0.407315	0.00769542	0.110148	NLRP3	7	40663606	40710647	+	3679	protein_coding	NLR family pyrin domain containing 3 [Source:VGNC Symbol;Acc:VGNC:32117]	-
ENSBTAG00000050896	5.04731	2.63657	5.801	12.9232	13.2007	19.889	4.49496	15.3377	-1.78755	0.00769759	1	-	27	13077499	13150709	-	1225	lncRNA	-	-
ENSBTAG00000032598	134.258	101.947	138.257	197.079	182.61	159.112	124.821	179.6	-0.526015	0.00772844	0.110459	RP9	4	63733826	63746286	+	1310	protein_coding	RP9 pre-mRNA splicing factor [Source:VGNC Symbol;Acc:VGNC:34093]	-
ENSBTAG00000018074	600.63	545.77	607.171	822.779	741.442	665.808	584.524	743.343	-0.346509	0.00773578	0.110459	VPS72	3	19623986	19636738	+	2260	protein_coding	vacuolar protein sorting 72 homolog [Source:VGNC Symbol;Acc:VGNC:36831]	-
ENSBTAG00000032518	305.867	381.424	295.851	233.695	257.414	241.509	327.714	244.206	0.426045	0.00774375	0.110459	SPRED1	10	33847959	33966943	+	3955	protein_coding	sprouty related EVH1 domain containing 1 [Source:VGNC Symbol;Acc:VGNC:35238]	-
ENSBTAG00000007113	382.586	515.01	373.198	318.773	306.917	320.118	423.598	315.269	0.42736	0.00775257	0.110459	TRRAP	25	37265876	37353871	-	12186	protein_coding	transformation/transcription domain associated protein [Source:VGNC Symbol;Acc:VGNC:36403]	-
ENSBTAG00000009686	131.23	93.1589	103.451	147.54	195.811	143.959	109.28	162.437	-0.5728	0.00777523	0.110655	FBXO15	24	4244211	4281871	+	1666	protein_coding	F-box protein 15 [Source:VGNC Symbol;Acc:VGNC:28893]	-
ENSBTAG00000008137	270.536	205.653	339.358	392.004	435.624	329.589	271.849	385.739	-0.505185	0.00783065	0.111299	-	5	75145365	75145619	+	255	protein_coding	-	-
ENSBTAG00000008083	864.1	1031.78	769.599	723.7	607.234	717.899	888.492	682.944	0.379733	0.0078383	0.111299	SEL1L	10	92758415	92823117	-	6582	protein_coding	SEL1L adaptor subunit of ERAD E3 ubiquitin ligase [Source:VGNC Symbol;Acc:VGNC:49962]	-
ENSBTAG00000004993	404.794	304.963	472.781	577.237	568.732	472.601	394.18	539.523	-0.453302	0.00785527	0.11131	NXT1	13	42019553	42022430	+	923	protein_coding	nuclear transport factor 2 like export factor 1 [Source:VGNC Symbol;Acc:VGNC:32384]	-
ENSBTAG00000022847	219.053	264.536	193.367	151.848	147.408	180.895	225.652	160.05	0.494877	0.00785941	0.11131	HEATR5A	21	41836061	41936150	-	6607	protein_coding	HEAT repeat containing 5A [Source:VGNC Symbol;Acc:VGNC:29794]	-
ENSBTAG00000015297	13.123	7.90972	8.7015	18.3079	26.4015	29.36	9.91141	24.6898	-1.32719	0.00787708	0.11131	BANK1	6	22695492	23016141	-	2997	protein_coding	B cell scaffold protein with ankyrin repeats 1 [Source:HGNC Symbol;Acc:HGNC:18233]	-
ENSBTAG00000019045	133.249	97.5532	127.622	177.694	147.408	195.102	119.475	173.401	-0.542066	0.00788888	0.11131	COMMD9	15	66742629	66755759	-	1368	protein_coding	COMM domain containing 9 [Source:VGNC Symbol;Acc:VGNC:27589]	-
ENSBTAG00000001782	1142.71	823.489	1358.4	1584.17	1684.19	1289	1108.2	1519.12	-0.455175	0.00789155	0.11131	MRPS12	18	48639276	48641169	+	751	protein_coding	mitochondrial ribosomal protein S12 [Source:VGNC Symbol;Acc:VGNC:31656]	-
ENSBTAG00000000371	772.239	806.791	724.158	633.238	596.233	625.083	767.729	618.185	0.31266	0.00789268	0.11131	DIS3L	10	13201806	13234117	+	3518	protein_coding	DIS3 like exosome 3'-5' exoribonuclease [Source:VGNC Symbol;Acc:VGNC:28073]	-
ENSBTAG00000005448	10.0946	17.5771	8.7015	38.7697	20.9012	28.4129	12.1244	29.3612	-1.26618	0.0079028	0.111327	-	25	34549739	34572255	+	3711	protein_coding	-	-
ENSBTAG00000016711	296.782	244.322	402.203	476.005	454.325	390.203	314.436	440.178	-0.485697	0.0079251	0.111515	PPIF	28	34966650	34973573	+	1463	protein_coding	peptidylprolyl isomerase F [Source:VGNC Symbol;Acc:VGNC:33198]	-
ENSBTAG00000010793	5287.56	5805.73	4721.05	4319.59	3960.22	4535.64	5271.45	4271.82	0.303319	0.00793688	0.111555	CCDC80	1	57364375	57478155	-	4666	protein_coding	coiled-coil domain containing 80 [Source:VGNC Symbol;Acc:VGNC:26918]	-
ENSBTAG00000008762	87.8232	106.342	94.7497	73.2316	45.1025	62.5083	96.3049	60.2808	0.67575	0.00794935	0.111604	HECTD4	17	61854475	62022631	+	13451	protein_coding	HECT domain E3 ubiquitin protein ligase 4 [Source:HGNC Symbol;Acc:HGNC:26611]	-
ENSBTAG00000024781	2298.55	1748.93	2638.49	2946.49	3214.38	2634.82	2228.65	2931.9	-0.395777	0.00818315	0.114757	MRPL17	15	46383577	46385081	+	861	protein_coding	mitochondrial ribosomal protein L17 [Source:NCBI gene (formerly Entrezgene);Acc:506988]	-
ENSBTAG00000015607	333.123	417.457	288.116	274.618	216.712	260.451	346.232	250.594	0.466969	0.00819435	0.114761	ERMP1	8	38886868	38948728	+	2933	protein_coding	endoplasmic reticulum metallopeptidase 1 [Source:VGNC Symbol;Acc:VGNC:28592]	-
ENSBTAG00000012657	429.021	464.915	321.955	233.695	250.814	363.685	405.297	282.731	0.517613	0.00820893	0.114761	ZSWIM8	28	29682252	29697213	+	7062	protein_coding	zinc finger SWIM-type containing 8 [Source:VGNC Symbol;Acc:VGNC:37388]	-
ENSBTAG00000040199	784.352	605.533	860.482	1006.93	1166.07	845.756	750.122	1006.25	-0.423812	0.00821792	0.114761	POLR2H	1	82824296	82829473	-	2642	protein_coding	RNA polymerase II, I and III subunit H [Source:VGNC Symbol;Acc:VGNC:33142]	-
ENSBTAG00000004371	2700.31	2852.77	2652.02	2318.64	2246.33	2305.23	2735.04	2290.07	0.256244	0.0082202	0.114761	CS	5	57042171	57065001	+	2943	protein_coding	citrate synthase [Source:VGNC Symbol;Acc:VGNC:27748]	-
ENSBTAG00000016908	797.475	604.654	748.329	961.703	1021.96	814.502	716.819	932.721	-0.380015	0.00824186	0.114934	METTL1	5	55693579	55697768	+	1877	protein_coding	methyltransferase like 1 [Source:VGNC Symbol;Acc:VGNC:31400]	-
ENSBTAG00000014204	5438.98	4189.51	5889.95	6921.46	7187.8	5910.82	5172.81	6673.36	-0.367505	0.00826991	0.115161	S100A16	3	16769716	16776627	+	1513	protein_coding	S100 calcium binding protein A16 [Source:VGNC Symbol;Acc:VGNC:34241]	-
ENSBTAG00000017815	948.895	785.698	1138.93	1263.25	1390.48	1124.2	957.841	1259.31	-0.394864	0.00827657	0.115161	STX8	19	28658444	28866846	-	1341	protein_coding	syntaxin 8 [Source:VGNC Symbol;Acc:VGNC:35444]	-
ENSBTAG00000048856	21.1987	21.9714	13.5357	29.0773	37.4021	51.1432	18.9019	39.2075	-1.05553	0.0083253	0.115631	C16H1orf115	16	24176353	24188885	+	2796	protein_coding	chromosome 16 C1orf115 homolog [Source:VGNC Symbol;Acc:VGNC:52640]	-
ENSBTAG00000009982	244.29	232.897	204.002	273.542	311.317	322.96	227.063	302.606	-0.415195	0.00832892	0.115631	IGSF8	3	9577152	9584516	+	2394	protein_coding	immunoglobulin superfamily member 8 [Source:VGNC Symbol;Acc:VGNC:30096]	-
ENSBTAG00000042226	4.03785	4.39429	12.5688	15.0771	16.5009	32.2013	7.00032	21.2598	-1.61339	0.00841749	0.11664	SNORA62	22	12686788	12686938	+	151	snoRNA	Small nucleolar RNA SNORA62/SNORA6 family [Source:RFAM;Acc:RF00091]	-
ENSBTAG00000021923	288.706	338.36	293.917	257.388	203.511	226.356	306.995	229.085	0.42324	0.00842031	0.11664	DSG2	24	25603584	25654023	-	4742	protein_coding	desmoglein 2 [Source:VGNC Symbol;Acc:VGNC:28221]	-
ENSBTAG00000055062	592.554	804.154	637.143	567.545	418.023	531.321	677.951	505.63	0.42341	0.00851189	0.117778	SMAD5	7	47561017	47623314	+	6869	protein_coding	SMAD family member 5 [Source:NCBI gene (formerly Entrezgene);Acc:768050]	-
ENSBTAG00000052700	332.113	249.595	371.264	440.467	477.427	382.627	317.658	433.507	-0.449125	0.00852445	0.117821	-	X	121155846	121156226	+	381	protein_coding	-	-
ENSBTAG00000020503	545.11	428.003	668.082	798.009	789.844	640.237	547.065	742.697	-0.441256	0.00855429	0.117972	C17H12orf65	17	52320433	52322700	-	539	protein_coding	chromosome 17 C12orf65 homolog [Source:VGNC Symbol;Acc:VGNC:52646]	-
ENSBTAG00000007933	487.57	543.134	523.057	411.389	399.322	420.51	517.92	410.407	0.335854	0.00855435	0.117972	DIPK2A	1	124866092	124888751	-	4568	protein_coding	divergent protein kinase domain 2A [Source:VGNC Symbol;Acc:VGNC:52667]	-
ENSBTAG00000020795	11125.3	7649.57	10247.5	13359.4	13913.6	10799.7	9674.11	12690.9	-0.39162	0.0085705	0.118065	RPS21	13	54866473	54867802	-	422	protein_coding	ribosomal protein S21 [Source:VGNC Symbol;Acc:VGNC:34134]	-
ENSBTAG00000019734	2048.2	2055.65	1896.93	2432.8	2457.54	2313.75	2000.26	2401.36	-0.263474	0.00859015	0.118109	CD276	10	20490779	20520933	+	4101	protein_coding	CD276 molecule [Source:VGNC Symbol;Acc:VGNC:27020]	-
ENSBTAG00000052504	207.949	239.928	185.632	141.079	147.408	166.689	211.17	151.725	0.476496	0.00860258	0.118109	KLF2	7	6685261	6687052	-	1077	protein_coding	Kruppel like factor 2 [Source:HGNC Symbol;Acc:HGNC:6347]	-
ENSBTAG00000011931	19819.8	15382.6	19957.4	23120.7	24837.2	21326.7	18386.6	23094.9	-0.328938	0.00861995	0.118109	CD63	5	57528943	57532768	+	992	protein_coding	CD63 molecule [Source:NCBI gene (formerly Entrezgene);Acc:404156]	-
ENSBTAG00000020829	541.072	691.661	547.228	452.313	440.025	482.072	593.32	458.136	0.373535	0.00862034	0.118109	PTPRK	9	66006739	66619640	-	6011	protein_coding	protein tyrosine phosphatase receptor type K [Source:VGNC Symbol;Acc:VGNC:33552]	-
ENSBTAG00000001368	2170.34	2350.94	1789.61	2517.87	2577.44	2836.55	2103.63	2643.96	-0.329797	0.00862561	0.118109	LGALS3BP	19	53416674	53427208	+	2914	protein_coding	galectin 3 binding protein [Source:VGNC Symbol;Acc:VGNC:30853]	-
ENSBTAG00000031789	227.129	197.743	139.224	108.77	114.406	151.535	188.032	124.904	0.586791	0.00863135	0.118109	FBRS	25	26783860	26794861	+	3946	protein_coding	fibrosin [Source:HGNC Symbol;Acc:HGNC:20442]	-
ENSBTAG00000017391	1060.94	1025.63	995.838	818.471	858.048	852.386	1027.47	842.968	0.28539	0.00865001	0.118109	HS3ST2	25	20473436	20590833	+	2388	protein_coding	heparan sulfate-glucosamine 3-sulfotransferase 2 [Source:VGNC Symbol;Acc:VGNC:29959]	-
ENSBTAG00000039662	309.905	399.001	347.093	275.695	244.214	275.605	352	265.171	0.409317	0.00865704	0.118109	-	16	51881399	51918806	-	3468	protein_coding	-	-
ENSBTAG00000017011	236.214	217.957	312.287	390.927	308.017	354.214	255.486	351.053	-0.459524	0.00866728	0.118109	CCDC125	20	10404727	10427800	+	1542	protein_coding	coiled-coil domain containing 125 [Source:VGNC Symbol;Acc:VGNC:26841]	-
ENSBTAG00000003147	1383.97	1603.04	1261.72	1089.86	1053.86	1223.65	1416.24	1122.46	0.335304	0.00867477	0.118109	JAK1	3	80444566	80584006	+	5078	protein_coding	Janus kinase 1 [Source:VGNC Symbol;Acc:VGNC:30364]	-
ENSBTAG00000001794	17332.5	12522	21070.2	23069	25896.6	19975.2	16974.9	22980.3	-0.437008	0.00867793	0.118109	RPL36	7	18608950	18610219	-	569	protein_coding	ribosomal protein L36 [Source:NCBI gene (formerly Entrezgene);Acc:768327]	-
ENSBTAG00000014579	555.204	395.486	650.679	733.393	793.144	661.073	533.79	729.203	-0.450641	0.00870045	0.118286	MRPL34	7	5819753	5821004	-	1043	protein_coding	mitochondrial ribosomal protein L34 [Source:VGNC Symbol;Acc:VGNC:55218]	-
ENSBTAG00000024851	236.214	259.263	213.67	304.773	282.716	368.42	236.382	318.636	-0.431718	0.00871809	0.11838	TRIM14	8	63216626	63241588	-	4229	protein_coding	tripartite motif containing 14 [Source:VGNC Symbol;Acc:VGNC:36315]	-
ENSBTAG00000009841	1624.22	1283.13	1572.07	1918.02	1922.91	1755.92	1493.14	1865.61	-0.321578	0.00872635	0.11838	CNDP2	24	4001720	4015956	-	2627	protein_coding	carnosine dipeptidase 2 [Source:VGNC Symbol;Acc:VGNC:27494]	-
ENSBTAG00000031441	1305.23	1092.42	1474.42	1748.94	1820.6	1438.64	1290.69	1669.39	-0.371139	0.00874239	0.118469	FXYD5	18	45875895	45890910	+	2714	protein_coding	FXYD domain containing ion transport regulator 5 [Source:VGNC Symbol;Acc:VGNC:29158]	-
ENSBTAG00000001840	455.267	362.968	464.08	546.006	579.733	530.374	427.438	552.037	-0.369915	0.00876838	0.118692	INO80B	11	10170214	10173993	-	2229	protein_coding	INO80 complex subunit B [Source:NCBI gene (formerly Entrezgene);Acc:509187]	-
ENSBTAG00000008122	2880	2009.07	3232.12	3781.12	4228.64	3047.75	2707.06	3685.84	-0.445318	0.00878478	0.118785	GNG5	3	59591885	59600029	+	552	protein_coding	G protein subunit gamma 5 [Source:NCBI gene (formerly Entrezgene);Acc:287018]	-
ENSBTAG00000027426	298.801	262.778	316.154	250.926	213.412	175.213	292.578	213.184	0.458271	0.00880574	0.11894	-	16	63365483	63366634	-	1152	protein_coding	-	-
ENSBTAG00000020958	361.387	397.243	321.955	276.772	271.715	278.446	360.195	275.645	0.386586	0.00882493	0.118985	LRRC8D	3	53313193	53443924	-	3020	protein_coding	leucine rich repeat containing 8 VRAC subunit D [Source:VGNC Symbol;Acc:VGNC:31032]	-
ENSBTAG00000000528	299.81	268.051	360.629	431.851	434.524	369.367	309.497	411.914	-0.412346	0.00882817	0.118985	MANBAL	13	66243119	66271549	+	1368	protein_coding	mannosidase beta like [Source:VGNC Symbol;Acc:VGNC:31168]	-
ENSBTAG00000014015	12.1135	20.2137	18.3698	30.1542	40.7023	35.0425	16.899	35.2997	-1.05578	0.00889049	0.119579	PLA2G6	5	109891806	109938952	-	3493	protein_coding	phospholipase A2 group VI [Source:VGNC Symbol;Acc:VGNC:32964]	-
ENSBTAG00000011963	26066.3	20010.7	28090.4	33181.5	33514.5	28287.9	24722.5	31661.3	-0.356906	0.00889512	0.119579	RPS19	18	51355174	51363304	-	1415	protein_coding	ribosomal protein S19 [Source:NCBI gene (formerly Entrezgene);Acc:516063]	-
ENSBTAG00000014805	2200.63	1924.7	2151.2	2643.88	2551.04	2415.09	2092.18	2536.67	-0.278044	0.00890102	0.119579	ENOPH1	6	97217195	97255729	+	1951	protein_coding	enolase-phosphatase 1 [Source:VGNC Symbol;Acc:VGNC:28500]	-
ENSBTAG00000038241	225.11	217.078	178.864	116.309	132.007	179.948	207.017	142.755	0.532397	0.00893186	0.119864	REPIN1	4	112782527	112787912	+	3186	protein_coding	replication initiator 1 [Source:VGNC Symbol;Acc:VGNC:33868]	zf-C2H2
ENSBTAG00000016177	46.4353	55.368	58.01	92.6164	77.0043	83.3444	53.2711	84.3217	-0.660975	0.00899703	0.120498	FGL1	27	19387846	19406133	+	1171	protein_coding	fibrinogen like 1 [Source:VGNC Symbol;Acc:VGNC:28992]	-
ENSBTAG00000000184	591.545	673.205	499.853	474.928	407.023	467.865	588.201	449.939	0.386754	0.00899841	0.120498	EIF2AK3	11	47433953	47515738	+	4542	protein_coding	eukaryotic translation initiation factor 2 alpha kinase 3 [Source:VGNC Symbol;Acc:VGNC:28382]	-
ENSBTAG00000021617	381.577	495.675	426.373	329.542	294.817	361.791	434.542	328.716	0.402533	0.00903502	0.120817	ZC3HAV1	4	102660085	102709502	-	4087	protein_coding	zinc finger CCCH-type containing, antiviral 1 [Source:VGNC Symbol;Acc:VGNC:37111]	-
ENSBTAG00000006082	2074.44	1741.9	2087.39	2469.41	2579.64	2248.41	1967.91	2432.49	-0.305848	0.00904168	0.120817	DNASE2	7	12676733	12679144	+	1362	protein_coding	deoxyribonuclease 2, lysosomal [Source:VGNC Symbol;Acc:VGNC:28136]	-
ENSBTAG00000040333	969.084	776.91	926.226	1138.32	1150.66	1056.01	890.74	1115	-0.324393	0.0090698	0.121063	QDPR	6	112919767	112939911	-	1470	protein_coding	quinoid dihydropteridine reductase [Source:VGNC Symbol;Acc:VGNC:33596]	-
ENSBTAG00000010812	465.362	401.638	407.037	529.852	576.432	513.326	424.679	539.87	-0.346453	0.00909609	0.121284	P2RX4	17	53925451	53941599	-	1739	protein_coding	purinergic receptor P2X 4 [Source:VGNC Symbol;Acc:VGNC:32520]	-
ENSBTAG00000012416	666.245	515.01	729.959	874.471	991.156	705.586	637.072	857.071	-0.427913	0.00910834	0.121318	ZNF511	26	25709778	25714347	-	2121	protein_coding	zinc finger protein 511 [Source:NCBI gene (formerly Entrezgene);Acc:616110]	-
ENSBTAG00000019867	695.52	559.832	800.538	950.934	1001.06	773.777	685.296	908.589	-0.406909	0.00916327	0.121919	COMMD1	11	60495828	60667407	+	833	protein_coding	copper metabolism domain containing 1 [Source:VGNC Symbol;Acc:VGNC:27581]	-
ENSBTAG00000050392	301.829	407.79	342.259	258.464	249.714	279.393	350.626	262.524	0.418126	0.00917903	0.121937	FAM171B	2	9553295	9633357	-	5692	protein_coding	family with sequence similarity 171 member B [Source:NCBI gene (formerly Entrezgene);Acc:614438]	-
ENSBTAG00000009051	1043.78	870.948	905.923	1210.48	1146.26	1132.73	940.218	1163.16	-0.307415	0.00919915	0.121937	MMP19	5	57426768	57433048	+	3272	protein_coding	matrix metallopeptidase 19 [Source:VGNC Symbol;Acc:VGNC:31523]	-
ENSBTAG00000013938	133.249	162.589	171.129	104.463	101.206	119.334	155.656	108.334	0.521855	0.00920315	0.121937	PHC3	1	97196214	97271658	+	3077	protein_coding	polyhomeotic homolog 3 [Source:VGNC Symbol;Acc:VGNC:50022]	-
ENSBTAG00000001578	1751.42	1707.62	1750.93	2105.41	2068.12	2034.36	1736.66	2069.3	-0.252826	0.00920368	0.121937	ADPGK	10	19545921	19578538	-	2600	protein_coding	ADP dependent glucokinase [Source:VGNC Symbol;Acc:VGNC:25689]	-
ENSBTAG00000014471	1064.98	1424.63	1089.62	899.241	897.65	991.609	1193.08	929.5	0.360448	0.00923389	0.122153	PALM2	8	99312764	99721951	+	8760	protein_coding	paralemmin 2 [Source:VGNC Symbol;Acc:VGNC:56978]	-
ENSBTAG00000013491	274.574	320.783	262.012	205.695	220.012	218.779	285.789	214.829	0.412758	0.00923965	0.122153	EML1	21	64706925	64908212	+	3930	protein_coding	EMAP like 1 [Source:VGNC Symbol;Acc:VGNC:53936]	-
ENSBTAG00000014662	69.6529	60.6412	75.413	116.309	112.206	87.1328	68.569	105.216	-0.616676	0.00926106	0.122307	-	10	22033232	22033713	-	447	pseudogene	-	-
ENSBTAG00000009852	597.602	764.606	563.664	497.544	419.124	536.056	641.957	484.241	0.406666	0.00928398	0.12248	NAV3	5	7300922	7681263	+	7624	protein_coding	neuron navigator 3 [Source:VGNC Symbol;Acc:VGNC:31892]	-
ENSBTAG00000015325	508.769	678.478	443.776	417.851	325.618	438.505	543.674	393.991	0.464569	0.0093038	0.122519	MTOR	16	42392180	42514910	+	7848	protein_coding	mechanistic target of rapamycin kinase [Source:VGNC Symbol;Acc:VGNC:31748]	-
ENSBTAG00000009077	1672.68	1347.29	1881.46	2235.72	2290.33	1828.84	1633.81	2118.3	-0.37469	0.00931191	0.122519	SNRPA	18	50021789	50032620	+	1149	protein_coding	small nuclear ribonucleoprotein polypeptide A [Source:VGNC Symbol;Acc:VGNC:35074]	-
ENSBTAG00000007187	178.675	218.835	121.821	96.9242	88.0049	143.959	173.11	109.629	0.656296	0.00931645	0.122519	-	21	69183853	69195007	+	3105	protein_coding	-	-
ENSBTAG00000013060	5461.19	7602.12	5450.04	5045.44	4248.44	4993.09	6171.12	4762.32	0.373939	0.00932987	0.122566	IQGAP1	21	22109271	22190576	-	4819	protein_coding	IQ motif containing GTPase activating protein 1 [Source:VGNC Symbol;Acc:VGNC:30258]	-
ENSBTAG00000006049	5230.02	4950.6	5610.53	4503.74	4443.15	4269.51	5263.72	4405.47	0.256788	0.00936707	0.122926	BZW1	2	89470523	89485958	+	5840	protein_coding	basic leucine zipper and W2 domains 1 [Source:VGNC Symbol;Acc:VGNC:26612]	-
ENSBTAG00000012447	2990.03	3319.44	3388.75	2767.72	2651.15	2659.44	3232.74	2692.77	0.263807	0.00938748	0.123064	PPP1CB	11	70976071	71012355	-	3033	protein_coding	protein phosphatase 1 catalytic subunit beta [Source:VGNC Symbol;Acc:VGNC:33220]	-
ENSBTAG00000005403	1161.89	891.161	1282.02	1491.56	1524.69	1310.78	1111.69	1442.34	-0.375917	0.00942883	0.123198	ADI1	8	111039144	111046449	+	2070	protein_coding	acireductone dioxygenase 1 [Source:VGNC Symbol;Acc:VGNC:25675]	-
ENSBTAG00000050114	400.757	341.875	330.657	249.849	247.514	307.806	357.763	268.39	0.411977	0.00942983	0.123198	SOX11	11	90953818	90955173	-	1356	protein_coding	SRY-box transcription factor 11 [Source:HGNC Symbol;Acc:HGNC:11191]	-
ENSBTAG00000048790	49.4637	68.5509	31.9055	32.3081	18.701	24.6245	49.9733	25.2112	0.990082	0.00943048	0.123198	-	16	43195235	43198500	-	585	protein_coding	-	-
ENSBTAG00000011190	11358.5	14622.4	9346.38	8366.71	8115.16	10187	11775.8	8889.61	0.405616	0.00943722	0.123198	FLNA	X	37397604	37422791	-	8924	protein_coding	filamin A [Source:VGNC Symbol;Acc:VGNC:29033]	-
ENSBTAG00000018320	57475.8	40815.9	67691.9	77307.8	83392.4	63211.1	55327.8	74637.1	-0.431891	0.00946571	0.12344	RPLP1	10	16343826	16345977	+	516	protein_coding	ribosomal protein lateral stalk subunit P1 [Source:VGNC Symbol;Acc:VGNC:55142]	-
ENSBTAG00000010493	3443.28	2740.28	3524.11	4279.74	4502.55	3562.97	3235.89	4115.09	-0.346771	0.00950294	0.123686	SERTAD1	18	49764725	49767618	-	1177	protein_coding	SERTA domain containing 1 [Source:VGNC Symbol;Acc:VGNC:34483]	-
ENSBTAG00000027024	277.602	335.723	325.823	225.079	228.813	255.716	313.049	236.536	0.404078	0.00950442	0.123686	ARHGAP5	21	42505542	42581786	+	5306	protein_coding	Rho GTPase activating protein 5 [Source:VGNC Symbol;Acc:VGNC:26098]	-
ENSBTAG00000015165	60.5677	80.8549	87.9818	40.9235	35.202	58.7199	76.4681	44.9485	0.760964	0.00954684	0.124025	DPY19L3	18	42918483	42989287	+	2396	protein_coding	dpy-19 like C-mannosyltransferase 3 [Source:VGNC Symbol;Acc:VGNC:49144]	-
ENSBTAG00000052977	53.5015	54.4891	38.6733	28.0003	22.0012	29.36	48.888	26.4538	0.883292	0.0095503	0.124025	-	X	89245181	89245990	+	810	protein_coding	-	-
ENSBTAG00000010242	2621.57	2500.35	2733.24	3022.96	3179.18	3159.51	2618.39	3120.55	-0.253256	0.00959007	0.124411	LAMP1	12	86593182	86605278	+	2177	protein_coding	lysosomal associated membrane protein 1 [Source:VGNC Symbol;Acc:VGNC:30775]	-
ENSBTAG00000011105	4780.81	6216.16	5022.7	4439.13	4028.43	4388.84	5339.89	4285.46	0.317469	0.00961224	0.124492	SLC38A2	5	33850777	33865222	+	4781	protein_coding	solute carrier family 38 member 2 [Source:VGNC Symbol;Acc:VGNC:34849]	-
ENSBTAG00000004211	593.564	616.079	606.204	732.316	716.14	791.772	605.282	746.743	-0.303391	0.00961628	0.124492	TNFRSF1A	5	104024027	104036846	+	2434	protein_coding	TNF receptor superfamily member 1A [Source:VGNC Symbol;Acc:VGNC:36164]	-
ENSBTAG00000052912	120.126	64.1566	103.451	56.0006	66.0037	52.0903	95.9112	58.0315	0.723297	0.00972278	0.125625	-	16	44282168	44283172	+	1005	lncRNA	-	-
ENSBTAG00000022635	1253.75	1482.63	1049.01	934.78	877.849	1092	1261.8	968.21	0.381887	0.00972394	0.125625	LAMB2	22	50883645	50897890	+	5583	protein_coding	laminin, beta 2 (laminin S) [Source:NCBI gene (formerly Entrezgene);Acc:520167]	-
ENSBTAG00000012170	386.624	444.702	443.776	337.081	282.716	357.055	425.034	325.617	0.38357	0.00974308	0.125742	UBL3	12	30806229	30854060	+	3389	protein_coding	ubiquitin like 3 [Source:VGNC Symbol;Acc:VGNC:36607]	-
ENSBTAG00000008937	249.337	271.567	223.338	203.541	165.009	180.895	248.081	183.148	0.438525	0.00975488	0.125764	CELF2	13	12875332	13197450	-	2556	protein_coding	CUGBP Elav-like family member 2 [Source:HGNC Symbol;Acc:HGNC:2550]	-
ENSBTAG00000010273	654.132	787.456	733.826	620.315	539.03	566.363	725.138	575.236	0.334797	0.00980108	0.126178	EREG	6	89306902	89325899	+	2193	protein_coding	epiregulin [Source:VGNC Symbol;Acc:VGNC:28575]	-
ENSBTAG00000013530	2949.65	2291.18	2877.3	3382.65	3609.3	3153.83	2706.04	3381.93	-0.321806	0.00980802	0.126178	DDAH2	23	27581609	27585128	+	1557	protein_coding	dimethylarginine dimethylaminohydrolase 2 [Source:VGNC Symbol;Acc:VGNC:27940]	-
ENSBTAG00000017019	269.526	395.486	273.614	200.31	199.111	263.293	312.875	220.905	0.501744	0.00982501	0.126178	PRKDC	14	19424288	19551028	-	13274	protein_coding	protein kinase, DNA-activated, catalytic subunit [Source:VGNC Symbol;Acc:VGNC:33339]	-
ENSBTAG00000051947	1267.88	1001.9	1489.89	1657.4	1607.19	1589.23	1253.22	1617.94	-0.368943	0.00982748	0.126178	PTMA	2	47896215	47896544	+	330	protein_coding	prothymosin, alpha sequence 28) [Source:NCBI gene (formerly Entrezgene);Acc:615626]	-
novel.66	89.8421	47.4583	67.6783	104.463	137.508	90.9212	68.3263	110.964	-0.702241	0.00986972	0.12659	-	11	30041972	30045271	+	583	-	-	-
ENSBTAG00000008287	167.571	191.591	137.29	116.309	96.8054	128.805	165.484	113.973	0.536696	0.00989836	0.126827	YLPM1	10	86019850	86083721	+	6606	protein_coding	YLP motif containing 1 [Source:VGNC Symbol;Acc:VGNC:37031]	-
ENSBTAG00000012213	503.722	612.564	524.024	436.159	379.521	457.447	546.77	424.376	0.365498	0.00991796	0.126867	WAPL	28	41162567	41235092	-	4139	protein_coding	WAPL cohesin release factor [Source:VGNC Symbol;Acc:VGNC:36862]	-
ENSBTAG00000027626	1157.85	1063.42	1259.78	1454.94	1419.08	1380.87	1160.35	1418.29	-0.289797	0.00992999	0.126867	GOLGA7	27	36419319	36436491	+	2153	protein_coding	golgin A7 [Source:VGNC Symbol;Acc:VGNC:29487]	-
ENSBTAG00000047319	1095.27	915.769	1254.95	1416.17	1631.39	1216.07	1088.66	1421.21	-0.384486	0.009932	0.126867	-	21	67884902	67885504	-	603	protein_coding	-	-
ENSBTAG00000020387	203.911	304.963	220.438	192.771	150.708	170.477	243.104	171.319	0.506852	0.00995665	0.127052	MARF1	25	14044148	14079166	-	7647	protein_coding	meiosis regulator and mRNA stability factor 1 [Source:VGNC Symbol;Acc:VGNC:31247]	-
ENSBTAG00000020619	368.454	533.466	269.746	199.233	265.115	313.489	390.556	259.279	0.590891	0.0100956	0.128546	PKD1	25	1627217	1665417	-	12921	pseudogene	polycystin 1, transient receptor potential channel interacting [Source:VGNC Symbol;Acc:VGNC:32933]	-
ENSBTAG00000001648	16169.6	11922.6	18031.4	20080.5	22160.7	17902	15374.5	20047.8	-0.382918	0.0101181	0.128546	RPL21	12	32614865	32621581	-	1802	protein_coding	ribosomal protein L21 [Source:NCBI gene (formerly Entrezgene);Acc:326584]	-
ENSBTAG00000019147	29996.2	20740.2	36319.1	40236.5	45288.4	33499.7	29018.5	39674.9	-0.451261	0.0101232	0.128546	RPS20	14	23278316	23279689	-	602	protein_coding	ribosomal protein S20 [Source:VGNC Symbol;Acc:VGNC:34133]	-
ENSBTAG00000002948	359.369	399.88	326.79	289.696	198.011	301.176	362.013	262.961	0.45986	0.0101236	0.128546	SETD2	22	52450147	52509045	+	7686	protein_coding	SET domain containing 2, histone lysine methyltransferase [Source:VGNC Symbol;Acc:VGNC:34493]	-
ENSBTAG00000033170	146.372	150.285	156.627	100.155	104.506	116.493	151.095	107.051	0.495332	0.0101253	0.128546	LRRC58	1	65078552	65096582	-	1556	protein_coding	leucine rich repeat containing 58 [Source:VGNC Symbol;Acc:VGNC:53587]	-
ENSBTAG00000021417	783.343	716.269	683.551	532.006	638.036	565.416	727.721	578.486	0.331204	0.010148	0.128703	DMWD	18	53321794	53328419	-	2450	protein_coding	DM1 locus, WD repeat containing [Source:VGNC Symbol;Acc:VGNC:97261]	-
ENSBTAG00000005893	406.813	428.003	429.274	334.927	332.219	332.431	421.364	333.192	0.339007	0.0101653	0.128791	TMEM68	14	23034280	23070124	-	2911	protein_coding	transmembrane protein 68 [Source:VGNC Symbol;Acc:VGNC:36107]	-
ENSBTAG00000001777	14255.6	13944.8	19100.8	20097.8	23892.2	17625.5	15767.1	20538.5	-0.381394	0.0101904	0.128979	RPLP2	29	50556688	50559203	-	835	protein_coding	ribosomal protein lateral stalk subunit P2 [Source:VGNC Symbol;Acc:VGNC:34119]	-
ENSBTAG00000002907	189.779	212.683	178.864	158.309	105.606	144.906	193.776	136.274	0.507159	0.0102433	0.129247	C2CD3	15	53454345	53526389	-	6251	protein_coding	C2 domain containing 3 centriole elongation regulator [Source:VGNC Symbol;Acc:VGNC:26633]	-
ENSBTAG00000030208	8.0757	14.0617	2.9005	26.9234	22.0012	19.889	8.34597	22.9379	-1.44306	0.0102458	0.129247	ERFE	3	117490251	117498544	+	1014	protein_coding	erythroferrone [Source:VGNC Symbol;Acc:VGNC:28577]	-
ENSBTAG00000023730	393.69	341.875	352.894	416.774	499.428	481.125	362.82	465.776	-0.361375	0.0102474	0.129247	TUBB3	18	14708940	14717352	+	1831	protein_coding	tubulin beta 3 class III [Source:NCBI gene (formerly Entrezgene);Acc:768070]	-
ENSBTAG00000038051	145.363	160.831	143.091	86.1548	108.906	117.44	149.762	104.167	0.522365	0.0102563	0.129247	-	18	14742474	14762933	+	2328	protein_coding	-	-
ENSBTAG00000012102	1297.16	1240.07	1349.7	1482.94	1701.8	1541.87	1295.64	1575.54	-0.282176	0.0102634	0.129247	TCF25	18	14681557	14704281	+	4650	protein_coding	transcription factor 25 [Source:VGNC Symbol;Acc:VGNC:35692]	-
ENSBTAG00000000505	252.366	220.593	212.703	291.849	341.019	278.446	228.554	303.772	-0.410084	0.0102997	0.129572	KYAT3	3	54928686	54989008	+	1646	protein_coding	kynurenine aminotransferase 3 [Source:VGNC Symbol;Acc:VGNC:30758]	-
ENSBTAG00000017010	683.406	590.592	886.586	917.549	1069.26	875.116	720.195	953.975	-0.405689	0.0103328	0.129858	FAM207A	1	144809574	144833722	+	915	protein_coding	family with sequence similarity 207 member A [Source:VGNC Symbol;Acc:VGNC:28782]	-
ENSBTAG00000022731	4527.44	4683.43	4222.16	3748.81	3826.01	3746.71	4477.68	3773.85	0.246796	0.0103457	0.129889	SSR1	23	48004741	48039719	+	3845	protein_coding	signal sequence receptor subunit 1 [Source:VGNC Symbol;Acc:VGNC:35319]	-
ENSBTAG00000020252	177.665	220.593	132.456	103.386	85.8048	151.535	176.905	113.575	0.636208	0.010357	0.1299	NLGN2	19	27087314	27098969	+	4554	protein_coding	neuroligin 2 [Source:VGNC Symbol;Acc:VGNC:55861]	-
ENSBTAG00000012072	3350.41	2390.49	3932.11	4509.13	4891.97	3651.05	3224.34	4350.72	-0.432301	0.0103974	0.130275	NDUFS8	29	45559236	45563283	+	1675	protein_coding	NADH:ubiquinone oxidoreductase core subunit S8 [Source:VGNC Symbol;Acc:VGNC:31973]	-
ENSBTAG00000007616	65.615	104.584	82.1808	59.2314	47.3027	49.249	84.1266	51.9277	0.700382	0.0104245	0.130484	TMED6	18	36484583	36489822	-	937	protein_coding	transmembrane p24 trafficking protein 6 [Source:NCBI gene (formerly Entrezgene);Acc:533277]	-
ENSBTAG00000018348	134.258	165.225	138.257	100.155	107.806	99.445	145.914	102.469	0.51255	0.0104463	0.130516	CBLL1	4	48759142	48773761	+	1919	protein_coding	Cbl proto-onco like 1 [Source:VGNC Symbol;Acc:VGNC:53630]	-
ENSBTAG00000004602	280.631	228.503	331.624	376.927	379.521	364.632	280.252	373.693	-0.416349	0.010448	0.130516	PITX1	7	46474432	46481011	-	2334	protein_coding	paired like homeodomain 1 [Source:VGNC Symbol;Acc:VGNC:32924]	Homeobox
ENSBTAG00000001473	29.2744	27.2446	20.3035	9.69242	6.60037	15.1535	25.6075	10.4821	1.27399	0.0104716	0.130641	ARVCF	17	72915295	72932721	-	4336	protein_coding	ARVCF delta catenin family member [Source:VGNC Symbol;Acc:VGNC:49535]	-
ENSBTAG00000014912	11469.5	11417.2	10742.5	13123.5	12997.2	13348.4	11209.7	13156.4	-0.231018	0.0104789	0.130641	FMOD	16	1122157	1132658	-	3150	protein_coding	fibromodulin [Source:VGNC Symbol;Acc:VGNC:29054]	-
novel.169	376.529	253.99	409.937	477.082	530.23	425.246	346.819	477.519	-0.462242	0.0105194	0.131014	-	16	73022164	73034095	+	464	-	-	-
ENSBTAG00000002476	277.602	340.118	249.443	213.233	229.913	198.89	289.054	214.012	0.436212	0.0105554	0.131332	DNAJC16	16	51959038	51998821	-	5621	protein_coding	DnaJ heat shock protein family (Hsp40) member C16 [Source:NCBI gene (formerly Entrezgene);Acc:514510]	-
ENSBTAG00000009036	848.958	1062.54	816.974	708.623	651.237	771.883	909.49	710.581	0.356109	0.0106527	0.13241	SUPT6H	19	20098012	20129719	+	6429	protein_coding	SPT6 homolog, histone chaperone and transcription elongation factor [Source:VGNC Symbol;Acc:VGNC:50619]	-
ENSBTAG00000014880	59.5583	60.6412	60.9105	102.309	82.5046	91.8683	60.37	92.2273	-0.611434	0.0106653	0.132434	-	1	144225436	144234833	-	3875	protein_coding	-	-
ENSBTAG00000020663	1323.41	1044.08	1295.56	1626.17	1668.79	1354.35	1221.01	1549.77	-0.344032	0.0106816	0.132505	ORMDL2	5	57446157	57449119	-	879	protein_coding	ORMDL sphingolipid biosynthesis regulator 2 [Source:VGNC Symbol;Acc:VGNC:32453]	-
ENSBTAG00000020053	361.387	489.523	355.795	305.85	216.712	338.113	402.235	286.892	0.486826	0.0107119	0.132576	ZEB1	13	33771235	33968002	-	5302	protein_coding	zinc finger E-box binding homeobox 1 [Source:VGNC Symbol;Acc:VGNC:37147]	zf-C2H2
ENSBTAG00000007414	185.741	219.714	188.532	145.386	136.408	152.482	197.996	144.759	0.452058	0.0107156	0.132576	PAPOLG	11	43514061	43544017	+	2834	protein_coding	poly(A) polymerase gamma [Source:NCBI gene (formerly Entrezgene);Acc:529071]	-
ENSBTAG00000011562	82.7759	66.7932	109.252	61.3853	47.3027	50.1961	86.2737	52.9613	0.702632	0.0107276	0.132576	STK32C	26	51855015	51927423	-	1901	protein_coding	serine/threonine kinase 32C [Source:VGNC Symbol;Acc:VGNC:35395]	-
ENSBTAG00000006758	58.5488	45.7006	57.0432	65.693	112.206	84.2915	53.7642	87.397	-0.702428	0.0107366	0.132576	-	17	44271152	44272435	-	1116	protein_coding	-	-
ENSBTAG00000016874	3071.79	2858.04	3214.72	3742.35	3797.41	3434.17	3048.19	3657.98	-0.263063	0.0107405	0.132576	DNAJB1	7	11269404	11273083	+	2236	protein_coding	DnaJ heat shock protein family (Hsp40) member B1 [Source:NCBI gene (formerly Entrezgene);Acc:538426]	-
ENSBTAG00000026809	2256.15	1782.32	2310.73	1829.71	1711.7	1429.17	2116.4	1656.86	0.353274	0.0107704	0.132814	-	11	21011494	21014844	-	687	pseudogene	-	-
ENSBTAG00000014943	1034.7	1219.85	896.254	764.624	728.241	930.995	1050.27	807.953	0.37803	0.0107872	0.132887	KDM5C	X	90644022	90675643	-	6376	protein_coding	lysine demethylase 5C [Source:VGNC Symbol;Acc:VGNC:49972]	-
ENSBTAG00000017095	311.924	447.338	322.922	281.08	233.213	278.446	360.728	264.246	0.449911	0.0108109	0.132887	DENND4A	10	12556380	12638806	-	6302	protein_coding	DENN domain containing 4A [Source:VGNC Symbol;Acc:VGNC:27999]	-
ENSBTAG00000001609	148.391	109.857	111.186	186.31	168.309	166.689	123.145	173.769	-0.498841	0.0108246	0.132887	MAP2K6	19	61130415	61236793	-	2253	protein_coding	mitogen-activated protein kinase kinase 6 [Source:VGNC Symbol;Acc:VGNC:31187]	-
ENSBTAG00000007931	310.914	286.507	318.088	383.389	402.623	380.732	305.17	388.915	-0.350223	0.0108252	0.132887	SLC38A6	10	73121780	73210131	+	1745	protein_coding	solute carrier family 38 member 6 [Source:VGNC Symbol;Acc:VGNC:34853]	-
ENSBTAG00000016822	14304.1	10776.5	15169.6	17157.7	19114.7	15323.1	13416.7	17198.5	-0.358265	0.0108354	0.132887	PPIB	10	45818677	45824619	+	888	protein_coding	peptidylprolyl isomerase B [Source:VGNC Symbol;Acc:VGNC:33195]	-
ENSBTAG00000018796	456.277	439.429	481.483	568.622	592.933	553.104	459.063	571.553	-0.316137	0.0108493	0.132887	RABGGTA	10	20893324	20899745	+	1930	protein_coding	Rab geranylgeranyltransferase subunit alpha [Source:VGNC Symbol;Acc:VGNC:33670]	-
ENSBTAG00000018883	2296.53	1710.26	2454.79	2839.88	3072.47	2459.61	2153.86	2790.65	-0.373783	0.010851	0.132887	DCTN3	8	75981882	75990372	-	874	protein_coding	dynactin subunit 3 [Source:VGNC Symbol;Acc:VGNC:27930]	-
ENSBTAG00000025848	9968.44	7658.36	10387.7	11987.4	12819	10640.6	9338.15	11815.7	-0.33952	0.0108624	0.132896	RBM3	X	86690453	86694645	+	1610	protein_coding	RNA binding motif protein 3 [Source:VGNC Symbol;Acc:VGNC:52813]	-
ENSBTAG00000055124	16.1514	10.5463	12.5688	29.0773	29.7017	26.5187	13.0888	28.4325	-1.12417	0.0108799	0.132981	-	18	14792613	14795659	-	1092	protein_coding	-	-
ENSBTAG00000000561	231.167	214.441	223.338	312.311	280.516	280.34	222.982	291.056	-0.384591	0.0109225	0.133207	OCLN	20	10230183	10276416	-	2287	protein_coding	occludin [Source:VGNC Symbol;Acc:VGNC:32397]	-
novel.508	93.88	128.313	139.224	85.0779	67.1038	86.1857	120.472	79.4558	0.600001	0.0109282	0.133207	-	5	87554842	87558435	-	3594	-	-	-
ENSBTAG00000027201	37.3501	38.6697	30.9387	16.154	18.701	18.9419	35.6528	17.9323	0.990853	0.0109305	0.133207	RAPH1	2	91652748	91750016	-	4109	protein_coding	Ras association (RalGDS/AF-6) and pleckstrin homology domains 1 [Source:VGNC Symbol;Acc:VGNC:54621]	-
ENSBTAG00000017938	38.3596	45.7006	54.1427	51.6929	92.4052	89.9741	46.0676	78.0241	-0.760823	0.0109788	0.133604	-	13	43419524	43424890	+	570	protein_coding	-	-
ENSBTAG00000005550	154.448	186.318	123.755	106.617	79.2044	123.122	154.84	102.981	0.586372	0.0109845	0.133604	SOS2	10	43053808	43157640	-	4057	protein_coding	SOS Ras/Rho guanine nucleotide exchange factor 2 [Source:VGNC Symbol;Acc:VGNC:54490]	-
ENSBTAG00000017409	13.123	11.4251	11.602	29.0773	27.5015	23.6774	12.0501	26.7521	-1.15037	0.0110334	0.134068	DLX3	19	36662421	36667620	+	2587	protein_coding	distal-less homeobox 3 [Source:VGNC Symbol;Acc:VGNC:55816]	Homeobox
ENSBTAG00000005933	203.911	142.375	205.935	256.311	261.815	241.509	184.074	253.212	-0.462157	0.0110461	0.134091	CTNNBIP1	16	43628175	43675419	+	1249	protein_coding	catenin beta interacting protein 1 [Source:VGNC Symbol;Acc:VGNC:27803]	-
ENSBTAG00000003897	173.628	166.983	250.41	245.541	475.227	215.938	197.007	312.235	-0.66314	0.0111437	0.135145	SMIM20	6	45403482	45416234	+	941	protein_coding	small integral membrane protein 20 [Source:NCBI gene (formerly Entrezgene);Acc:615093]	-
ENSBTAG00000009207	817.664	1018.6	844.045	636.469	541.23	830.603	893.435	669.434	0.415559	0.0111558	0.135159	KMT2E	4	46202241	46292635	+	6308	protein_coding	lysine methyltransferase 2E (inactive) [Source:VGNC Symbol;Acc:VGNC:30694]	-
ENSBTAG00000009562	621.829	430.64	691.286	785.086	894.35	687.591	581.252	789.009	-0.441296	0.0112018	0.135586	ZNF593	2	126929533	126930613	-	748	protein_coding	zinc finger protein 593 [Source:VGNC Symbol;Acc:VGNC:56158]	-
ENSBTAG00000015593	180.694	191.591	142.124	109.847	106.706	141.117	171.47	119.224	0.521749	0.0112233	0.135714	KIAA0753	19	25244080	25297667	+	4284	protein_coding	KIAA0753 [Source:VGNC Symbol;Acc:VGNC:30555]	-
ENSBTAG00000017942	371.482	398.122	406.07	314.465	288.216	319.171	391.891	307.284	0.350501	0.0112924	0.136417	CRTC2	3	16477455	16487230	+	2826	protein_coding	CREB regulated transcription coactivator 2 [Source:VGNC Symbol;Acc:VGNC:97256]	-
ENSBTAG00000006957	367.444	308.479	359.662	231.541	271.715	284.129	345.195	262.462	0.393271	0.0113376	0.13683	SLC2A8	11	98149418	98158448	+	2001	protein_coding	solute carrier family 2 member 8 [Source:VGNC Symbol;Acc:VGNC:34803]	-
ENSBTAG00000006104	2370.22	1845.6	2645.26	3198.5	3159.38	2533.48	2287.02	2963.79	-0.374006	0.0113668	0.136986	SNU13	5	112734335	112743206	-	1492	protein_coding	small nuclear ribonucleoprotein 13 [Source:VGNC Symbol;Acc:VGNC:35087]	-
ENSBTAG00000012995	1720.12	1390.35	1911.43	2138.79	2370.63	1906.5	1673.97	2138.64	-0.353485	0.0113724	0.136986	MCUB	6	15717981	15813728	-	1797	protein_coding	mitochondrial calcium uniporter dominant negative subunit beta [Source:VGNC Symbol;Acc:VGNC:31326]	-
ENSBTAG00000053552	573.375	484.25	656.48	763.547	832.747	641.184	571.368	745.826	-0.384283	0.011439	0.1375	-	10	43891033	43892020	-	916	protein_coding	-	-
ENSBTAG00000011456	405.804	312.873	434.108	546.006	543.43	439.452	384.262	509.63	-0.407611	0.0114481	0.1375	NT5C3B	19	42015614	42041251	-	2368	protein_coding	5'-nucleotidase, cytosolic IIIB [Source:VGNC Symbol;Acc:VGNC:32293]	-
ENSBTAG00000000576	67.634	95.7954	70.5788	53.8468	44.0025	47.3548	78.0027	48.4013	0.691851	0.0114497	0.1375	ADGRG2	X	124420342	124463689	+	4509	protein_coding	adhesion G protein-coupled receptor G2 [Source:VGNC Symbol;Acc:VGNC:25666]	-
ENSBTAG00000008309	74.7002	95.7954	48.3417	38.7697	46.2026	42.6193	72.9458	42.5305	0.781378	0.0114593	0.1375	ATP13A2	2	135586322	135606413	+	4124	protein_coding	ATPase cation transporting 13A2 [Source:VGNC Symbol;Acc:VGNC:26278]	-
ENSBTAG00000025130	317.981	352.422	276.514	238.003	251.914	230.144	315.639	240.02	0.396723	0.0115165	0.137826	HIC1	19	23073729	23079162	+	2854	protein_coding	HIC ZBTB transcriptional repressor 1 [Source:VGNC Symbol;Acc:VGNC:29845]	ZBTB
ENSBTAG00000034662	245.299	220.593	233.007	302.619	335.519	277.499	232.966	305.212	-0.38918	0.0115203	0.137826	-	9	18251228	18252589	+	1362	protein_coding	-	-
ENSBTAG00000005620	38544.3	27843.1	41503.3	48755	51022	40531	35963.5	46769.3	-0.379034	0.0115305	0.137826	RPS3	15	54593621	54598584	+	853	protein_coding	ribosomal protein S3 [Source:VGNC Symbol;Acc:VGNC:34138]	-
ENSBTAG00000007077	8.0757	7.90972	15.4693	28.0003	35.202	15.1535	10.4849	26.1186	-1.31249	0.0115349	0.137826	ABHD1	11	72504307	72515568	-	5603	protein_coding	abhydrolase domain containing 1 [Source:VGNC Symbol;Acc:VGNC:25487]	-
ENSBTAG00000036262	1125.55	1305.98	1186.3	1013.4	875.649	1035.18	1205.95	974.74	0.306984	0.0115417	0.137826	GBE1	1	29107326	29419066	-	2962	protein_coding	1,4-alpha-glucan branching enzyme 1 [Source:VGNC Symbol;Acc:VGNC:53570]	-
ENSBTAG00000015333	302.839	433.277	345.159	272.465	250.814	284.129	360.425	269.136	0.422284	0.011572	0.138055	TAF2	14	81173271	81261605	-	5120	protein_coding	TATA-box binding protein associated factor 2 [Source:VGNC Symbol;Acc:VGNC:35573]	-
ENSBTAG00000006111	260.441	232.018	204.969	179.848	154.009	179.948	232.476	171.268	0.439205	0.0116207	0.138504	EXOC8	28	4062692	4065152	-	2461	protein_coding	exocyst complex component 8 [Source:VGNC Symbol;Acc:VGNC:28653]	-
ENSBTAG00000017994	241.261	208.289	198.201	268.157	312.418	276.552	215.917	285.709	-0.404431	0.0116354	0.138538	MAX	10	77203357	77226739	-	1322	protein_coding	MYC associated factor X [Source:VGNC Symbol;Acc:VGNC:31269]	bHLH
ENSBTAG00000050925	256.403	263.657	235.907	174.464	176.01	214.044	251.989	188.172	0.419246	0.0116458	0.138538	-	16	1624495	1625414	+	920	protein_coding	-	-
ENSBTAG00000017125	3285.8	3533.01	3211.82	2792.49	2735.85	2911.37	3343.54	2813.24	0.249138	0.0116731	0.138731	PABPC4	3	106494310	106507737	+	2405	protein_coding	poly(A) binding protein cytoplasmic 4 [Source:VGNC Symbol;Acc:VGNC:55644]	-
ENSBTAG00000013065	439.116	473.704	466.98	604.161	545.631	567.31	459.934	572.367	-0.31509	0.0117117	0.139036	HFE	23	31855234	31864562	-	3384	protein_coding	homeostatic iron regulator [Source:VGNC Symbol;Acc:VGNC:29831]	-
ENSBTAG00000009384	652.113	512.374	739.627	829.24	888.85	756.729	634.705	824.94	-0.378593	0.0117359	0.139036	AGTRAP	16	41927836	41947957	-	2265	protein_coding	angiotensin II receptor associated protein [Source:VGNC Symbol;Acc:VGNC:25747]	-
ENSBTAG00000025233	29.2744	21.9714	19.3367	11.8463	6.60037	10.4181	23.5275	9.62157	1.2838	0.0117584	0.139036	CBARP	7	43673071	43679019	-	2580	protein_coding	CACN subunit beta associated regulatory protein [Source:VGNC Symbol;Acc:VGNC:26806]	-
ENSBTAG00000015264	103.975	96.6743	80.2472	56.0006	72.6041	53.0374	93.632	60.5474	0.63213	0.0117598	0.139036	ITGAE	19	24392539	24437306	-	4275	protein_coding	integrin subunit alpha E [Source:VGNC Symbol;Acc:VGNC:30321]	-
ENSBTAG00000037404	276.593	208.289	219.471	137.848	174.91	191.313	234.784	168.024	0.479417	0.0117607	0.139036	LRFN4	29	44871011	44874127	+	2510	protein_coding	leucine rich repeat and fibronectin type III domain containing 4 [Source:VGNC Symbol;Acc:VGNC:30978]	-
ENSBTAG00000019525	443.154	459.642	438.942	328.465	341.019	387.362	447.246	352.282	0.343209	0.0117657	0.139036	PPP3CB	28	29426059	29473891	-	3225	protein_coding	protein phosphatase 3 catalytic subunit beta [Source:VGNC Symbol;Acc:VGNC:33266]	-
ENSBTAG00000019612	568.327	439.429	625.541	740.931	693.039	679.068	544.432	704.346	-0.372396	0.0117949	0.139249	RNASE4	10	26391241	26412980	-	1993	protein_coding	ribonuclease A family member 4 [Source:VGNC Symbol;Acc:VGNC:33998]	-
ENSBTAG00000013757	912.554	1073.08	899.155	788.317	721.64	811.661	961.598	773.873	0.313468	0.0118718	0.139976	CTCF	18	35149908	35189850	+	3541	protein_coding	CCCTC-binding factor [Source:VGNC Symbol;Acc:VGNC:27788]	zf-C2H2
ENSBTAG00000027075	3189.9	2109.26	3937.91	4165.59	4956.88	3667.15	3079.02	4263.21	-0.469549	0.0118789	0.139976	-	21	13957423	13957794	+	372	protein_coding	-	-
ENSBTAG00000020031	682.396	796.245	630.375	532.006	568.732	572.993	703.005	557.91	0.33401	0.0119012	0.140106	PKD2	6	36613501	36672493	-	5256	protein_coding	polycystin 2, transient receptor potential cation channel [Source:VGNC Symbol;Acc:VGNC:32935]	-
ENSBTAG00000006813	775.267	527.314	874.017	987.55	1095.66	863.751	725.533	982.321	-0.437556	0.0119232	0.140232	-	1	76472929	76473141	-	213	processed_pseudogene	-	-
ENSBTAG00000032719	609.715	807.67	660.347	574.006	487.327	554.998	692.577	538.777	0.362859	0.0119507	0.140424	TFRC	1	70652654	70679923	-	2598	protein_coding	transferrin receptor [Source:VGNC Symbol;Acc:VGNC:35797]	-
ENSBTAG00000012253	324.037	374.393	316.154	244.464	242.014	287.917	338.195	258.132	0.388984	0.0119705	0.140438	AGO1	3	109877713	109914109	-	8724	protein_coding	argonaute RISC component 1 [Source:VGNC Symbol;Acc:VGNC:25732]	-
ENSBTAG00000000638	379.558	355.937	411.871	471.698	511.529	465.024	382.455	482.75	-0.336066	0.0119856	0.140438	CDT1	18	14008412	14012515	+	2128	protein_coding	chromatin licensing and DNA replication factor 1 [Source:VGNC Symbol;Acc:VGNC:27158]	-
ENSBTAG00000026422	667.255	609.048	804.405	830.317	1032.96	823.973	693.569	895.749	-0.368976	0.0119877	0.140438	MPG	25	145229	152472	+	971	protein_coding	N-methylpurine DNA glycosylase [Source:VGNC Symbol;Acc:VGNC:58391]	-
ENSBTAG00000049546	13.123	6.152	8.7015	20.4618	29.7017	18.9419	9.3255	23.0351	-1.31184	0.011997	0.140438	-	13	41891924	41892355	+	432	processed_pseudogene	-	-
ENSBTAG00000010403	431.04	311.115	441.843	575.083	533.53	464.077	394.666	524.23	-0.410245	0.0120587	0.141028	FAAP24	18	43398418	43401991	+	1360	protein_coding	FA core complex associated protein 24 [Source:VGNC Symbol;Acc:VGNC:28694]	-
ENSBTAG00000034433	1206.31	887.646	1327.46	1488.32	1564.29	1378.97	1140.47	1477.19	-0.373603	0.0120848	0.141051	-	19	12541822	12542451	-	630	protein_coding	-	-
ENSBTAG00000015012	674.321	548.407	757.03	866.933	936.153	756.729	659.919	853.272	-0.370833	0.0120873	0.141051	PTRHD1	11	74432443	74436977	+	1495	protein_coding	peptidyl-tRNA hydrolase domain containing 1 [Source:VGNC Symbol;Acc:VGNC:33563]	-
ENSBTAG00000001086	6922.89	5374.21	7273.49	8480.86	9221.82	7203.61	6523.53	8302.1	-0.347837	0.0120946	0.141051	FHL2	11	9268665	9316088	-	1255	protein_coding	four and a half LIM domains 2 [Source:VGNC Symbol;Acc:VGNC:29000]	-
ENSBTAG00000005197	684.415	904.344	649.712	498.621	501.628	672.438	746.157	557.562	0.419838	0.0121088	0.141085	BAZ1B	25	33673612	33729479	+	6223	protein_coding	bromodomain adjacent to zinc finger domain 1B [Source:VGNC Symbol;Acc:VGNC:26429]	-
ENSBTAG00000006824	334.132	466.673	388.667	277.849	305.817	316.33	396.491	299.999	0.403265	0.0121291	0.141189	APPL1	22	43851906	43882728	-	2404	protein_coding	adaptor protein, phosphotyrosine interacting with PH domain and leucine zipper 1 [Source:VGNC Symbol;Acc:VGNC:26040]	-
ENSBTAG00000006951	85.8043	58.8834	85.0813	131.386	128.707	91.8683	76.5897	117.321	-0.615784	0.0121643	0.14138	LMO2	15	64472394	64485114	-	1808	protein_coding	LIM domain only 2 [Source:VGNC Symbol;Acc:VGNC:30934]	-
ENSBTAG00000011226	1622.21	1645.22	1330.36	1064.01	1190.27	1376.13	1532.6	1210.14	0.340363	0.0121682	0.14138	SLC4A2	4	113636352	113654163	+	7097	protein_coding	solute carrier family 4 member 2 [Source:VGNC Symbol;Acc:VGNC:34892]	-
ENSBTAG00000018904	129.211	87.8857	95.7165	157.233	174.91	126.911	104.271	153.018	-0.554043	0.0121819	0.141382	ENKD1	18	35216700	35220143	-	1364	protein_coding	enkurin domain containing 1 [Source:VGNC Symbol;Acc:VGNC:28495]	-
ENSBTAG00000009956	803.532	585.319	865.316	992.934	1120.96	864.698	751.389	992.865	-0.402289	0.0121911	0.141382	CENPM	5	112916658	112928741	-	1173	protein_coding	centromere protein M [Source:VGNC Symbol;Acc:VGNC:27181]	-
ENSBTAG00000020938	862.081	907.86	1086.72	715.085	748.042	812.608	952.22	758.578	0.327505	0.0122156	0.141424	TWF1	5	36650631	36662898	+	2132	protein_coding	twinfilin actin binding protein 1 [Source:VGNC Symbol;Acc:VGNC:36524]	-
ENSBTAG00000017380	297.791	350.664	219.471	174.464	160.609	258.557	289.309	197.877	0.545826	0.0122278	0.141424	MYO18A	19	20436390	20467849	-	2862	protein_coding	myosin XVIIIA [Source:VGNC Symbol;Acc:VGNC:31813]	-
ENSBTAG00000004991	392.681	457.006	353.861	296.157	313.518	319.171	401.183	309.615	0.374446	0.0122287	0.141424	ELP1	8	98474958	98536474	-	4715	protein_coding	elongator acetyltransferase complex subunit 1 [Source:VGNC Symbol;Acc:VGNC:28454]	-
ENSBTAG00000002034	1.00946	0	0	3.23081	6.60037	5.68257	0.336487	5.17125	-3.92591	0.0122545	1	MFSD2B	11	75034973	75047562	-	1473	protein_coding	major facilitator superfamily domain containing 2B [Source:VGNC Symbol;Acc:VGNC:31436]	-
ENSBTAG00000002658	491.608	553.68	524.024	445.851	383.922	417.669	523.104	415.814	0.331529	0.0122701	0.141766	STAM	13	32099284	32155816	+	2353	protein_coding	signal transducing adaptor molecule [Source:VGNC Symbol;Acc:VGNC:35355]	-
ENSBTAG00000018979	603.658	711.874	612.005	500.775	440.025	566.363	642.513	502.388	0.354299	0.0122957	0.141766	PUM1	2	122527753	122653986	+	5720	protein_coding	pumilio RNA binding family member 1 [Source:VGNC Symbol;Acc:VGNC:33569]	-
ENSBTAG00000010336	8618.79	6784.78	9816.26	10878.1	11659.6	9633.86	8406.61	10723.8	-0.351251	0.0123016	0.141766	TALDO1	29	50591285	50598649	-	1238	protein_coding	transaldolase 1 [Source:VGNC Symbol;Acc:VGNC:35590]	-
ENSBTAG00000012070	285.678	319.904	257.178	220.772	148.508	245.298	287.587	204.859	0.487341	0.0123076	0.141766	INTS2	19	11169421	11225797	+	6110	protein_coding	integrator complex subunit 2 [Source:VGNC Symbol;Acc:VGNC:30228]	-
ENSBTAG00000011384	9.08516	15.8194	7.73467	24.7695	23.1013	28.4129	10.8798	25.4279	-1.21619	0.012324	0.141766	TBX5	17	60228521	60317552	+	2810	protein_coding	T-box transcription factor 5 [Source:VGNC Symbol;Acc:VGNC:35671]	T-box
ENSBTAG00000006869	273.564	309.358	278.448	217.541	163.909	249.086	287.123	210.179	0.447922	0.0123265	0.141766	PHF20L1	14	8470928	8543137	-	3698	protein_coding	PHD finger protein 20 like 1 [Source:VGNC Symbol;Acc:VGNC:32820]	-
novel.127	72.6813	58.0046	91.8492	124.924	105.606	106.075	74.1783	112.202	-0.599208	0.0123426	0.14182	-	14	26722247	26726972	+	808	-	-	-
ENSBTAG00000001778	358.359	323.419	364.496	420.005	456.526	444.188	348.758	440.239	-0.336883	0.0123801	0.14212	NFKBIB	18	48614217	48624966	+	1305	protein_coding	NFKB inhibitor beta [Source:VGNC Symbol;Acc:VGNC:32046]	-
ENSBTAG00000051467	164.542	99.3109	145.992	205.695	222.212	166.689	136.615	198.199	-0.53846	0.0124046	0.142271	COA6	28	7188629	7197112	+	718	protein_coding	cytochrome c oxidase assembly factor 6 homolog (S. cerevisiae) [Source:NCBI gene (formerly Entrezgene);Acc:768072]	-
ENSBTAG00000009159	239.243	314.631	202.068	127.078	144.108	231.091	251.981	167.426	0.587285	0.0124275	0.142402	PLXNA1	22	60240226	60280068	-	7252	protein_coding	plexin A1 [Source:VGNC Symbol;Acc:VGNC:33059]	-
ENSBTAG00000021144	13.123	14.0617	8.7015	23.6926	28.6016	27.4658	11.9621	26.5867	-1.14984	0.0124619	0.142665	PSTPIP1	21	32115815	32160464	+	2309	protein_coding	proline-serine-threonine phosphatase interacting protein 1 [Source:VGNC Symbol;Acc:VGNC:33486]	-
ENSBTAG00000000974	1306.24	1610.95	1192.11	1067.24	987.855	1178.19	1369.76	1077.76	0.345889	0.0124873	0.142825	IARS1	8	83837389	83918620	-	4403	protein_coding	isoleucyl-tRNA synthetase 1 [Source:VGNC Symbol;Acc:VGNC:30018]	-
ENSBTAG00000003536	404.794	511.495	374.164	348.927	268.415	346.637	430.151	321.326	0.420879	0.0125325	0.143211	MARCHF6	20	62822982	62899935	-	2971	protein_coding	membrane associated ring-CH-type finger 6 [Source:VGNC Symbol;Acc:VGNC:31241]	-
ENSBTAG00000020547	4109.52	3292.2	4479.34	4923.75	5327.6	4616.14	3960.35	4955.83	-0.323577	0.0126057	0.14381	BCAP31	X	36926664	36955731	-	1301	protein_coding	B cell receptor associated protein 31 [Source:VGNC Symbol;Acc:VGNC:26436]	-
ENSBTAG00000001660	174.637	227.624	205.935	140.002	133.107	166.689	202.732	146.599	0.466854	0.012608	0.14381	SPTY2D1	29	26103453	26119994	+	2648	protein_coding	SPT2 chromatin protein domain containing 1 [Source:VGNC Symbol;Acc:VGNC:35261]	-
ENSBTAG00000038831	294.763	325.177	291.017	373.697	350.92	467.865	303.652	397.494	-0.389644	0.0126717	0.144404	PHYHD1	11	99424317	99441357	+	1456	protein_coding	phytanoyl-CoA dioxygenase domain containing 1 [Source:NCBI gene (formerly Entrezgene);Acc:540828]	-
ENSBTAG00000002028	252.366	281.234	289.083	184.156	226.613	212.149	274.228	207.639	0.401748	0.0127195	0.144816	DIPK1A	3	50499733	50629771	+	2580	protein_coding	divergent protein kinase domain 1A [Source:VGNC Symbol;Acc:VGNC:28824]	-
ENSBTAG00000015283	26196.6	18509.6	31151.4	33686.5	38668.3	29127.9	25285.8	33827.6	-0.419879	0.0127313	0.144819	RPL32	22	56344620	56348415	+	535	protein_coding	ribosomal protein L32 [Source:VGNC Symbol;Acc:VGNC:55077]	-
ENSBTAG00000016936	271.545	197.743	278.448	185.233	207.912	126.911	249.245	173.352	0.525811	0.012797	0.145433	MISP3	7	11623511	11626222	-	2175	protein_coding	MISP family member 3 [Source:VGNC Symbol;Acc:VGNC:55217]	-
ENSBTAG00000012800	113.06	99.3109	108.285	146.463	149.608	149.641	106.885	148.571	-0.476629	0.0128383	0.145615	MMAA	17	12653032	12681867	-	1616	protein_coding	metabolism of cobalamin associated A [Source:VGNC Symbol;Acc:VGNC:57121]	-
ENSBTAG00000017945	45.4258	28.1234	37.7065	62.4622	66.0037	57.7728	37.0852	62.0796	-0.747743	0.0128425	0.145615	TCEANC	X	129855113	129866210	-	1323	protein_coding	transcription elongation factor A N-terminal and central domain containing [Source:NCBI gene (formerly Entrezgene);Acc:504389]	-
ENSBTAG00000013414	1183.09	1011.56	1297.49	1540.02	1481.78	1329.72	1164.05	1450.51	-0.317515	0.012848	0.145615	BLVRA	4	77284046	77335575	-	2429	protein_coding	biliverdin reductase A [Source:VGNC Symbol;Acc:VGNC:26510]	-
ENSBTAG00000005835	73.6907	101.947	113.119	129.232	150.708	141.117	96.2526	140.353	-0.541941	0.0128886	0.145942	PYCR2	16	28945398	28949586	-	1906	protein_coding	pyrroline-5-carboxylate reductase 2 [Source:NCBI gene (formerly Entrezgene);Acc:504987]	-
ENSBTAG00000004138	33.3123	34.2754	37.7065	17.231	15.4009	20.8361	35.0981	17.8226	0.972238	0.0129342	0.146144	BICRA	18	54601126	54622191	+	4768	protein_coding	BRD4 interacting chromatin remodeling complex associated protein [Source:VGNC Symbol;Acc:VGNC:26494]	-
ENSBTAG00000015000	7453.87	7927.29	6874.18	6171.92	6111.94	6452.56	7418.45	6245.47	0.248308	0.012943	0.146144	VCP	8	59321791	59336523	-	3343	protein_coding	valosin containing protein [Source:VGNC Symbol;Acc:VGNC:36780]	-
ENSBTAG00000022069	255.394	318.146	257.178	210.002	162.809	233.933	276.906	202.248	0.452114	0.0129627	0.146144	ATXN2	17	55178853	55280779	-	5362	protein_coding	ataxin 2 [Source:VGNC Symbol;Acc:VGNC:26340]	-
ENSBTAG00000000405	1499.05	1197	1815.71	1857.71	2215.52	1804.22	1503.92	1959.15	-0.381641	0.0129632	0.146144	VKORC1	25	27201063	27204251	-	1716	protein_coding	vitamin K epoxide reductase complex subunit 1 [Source:NCBI gene (formerly Entrezgene);Acc:445422]	-
novel.108	740.945	1017.72	791.836	653.7	628.135	707.48	850.166	663.105	0.358907	0.0129712	0.146144	-	13	65178888	65182030	+	3143	-	-	-
ENSBTAG00000019725	828.769	1005.41	795.704	660.161	669.938	756.729	876.628	695.609	0.333699	0.0129768	0.146144	UBE4A	15	29039838	29082456	+	6133	protein_coding	ubiquitination factor E4A [Source:VGNC Symbol;Acc:VGNC:36603]	-
ENSBTAG00000004073	363.406	327.814	392.534	289.696	251.914	294.547	361.251	278.719	0.37248	0.0129956	0.146201	MTA3	11	24886922	25096963	+	2754	protein_coding	metastasis associated 1 family member 3 [Source:VGNC Symbol;Acc:VGNC:31715]	zf-GATA
ENSBTAG00000017490	69.6529	99.3109	68.6452	117.386	110.006	126.911	79.203	118.101	-0.573455	0.013012	0.146201	PLD1	1	95742044	95963408	+	4914	protein_coding	phospholipase D1 [Source:VGNC Symbol;Acc:VGNC:50244]	-
ENSBTAG00000003036	52.492	57.1257	46.408	36.6158	24.2014	28.4129	52.0086	29.7433	0.80767	0.013017	0.146201	PPFIA2	5	10849058	11349736	-	4871	protein_coding	PTPRF interacting protein alpha 2 [Source:VGNC Symbol;Acc:VGNC:56228]	-
ENSBTAG00000052904	131.23	151.163	145.025	95.8472	93.5052	112.704	142.473	100.686	0.499234	0.0130297	0.146212	MEX3B	21	23867853	23873169	-	3552	protein_coding	mex-3 RNA binding family member B [Source:HGNC Symbol;Acc:HGNC:25297]	-
ENSBTAG00000005501	125.173	163.467	122.788	84.0009	82.5046	112.704	137.143	93.07	0.557348	0.0131188	0.146954	COBLL1	2	31429997	31587069	+	4657	protein_coding	cordon-bleu WH2 repeat protein like 1 [Source:HGNC Symbol;Acc:HGNC:23571]	-
ENSBTAG00000009912	303.848	353.301	299.718	222.926	220.012	279.393	318.956	240.777	0.404284	0.0131298	0.146954	PAN3	12	31834570	31957265	-	6441	protein_coding	poly(A) specific ribonuclease subunit PAN3 [Source:VGNC Symbol;Acc:VGNC:53830]	-
ENSBTAG00000012928	2516.59	1908	2463.49	2978.8	3075.77	2595.04	2296.03	2883.21	-0.328656	0.0131526	0.146954	PPP4C	25	26202157	26210403	-	1472	protein_coding	protein phosphatase 4 catalytic subunit [Source:VGNC Symbol;Acc:VGNC:33268]	-
ENSBTAG00000009768	29826.6	28599.8	29807.5	34590.1	34752	33344.4	29411.3	34228.8	-0.218843	0.013153	0.146954	IFIT3	26	11043454	11054461	+	2709	protein_coding	interferon induced protein with tetratricopeptide repeats 3 [Source:VGNC Symbol;Acc:VGNC:30050]	-
ENSBTAG00000015989	25120.5	18039.4	27998.5	31052.3	35665.1	26757.3	23719.5	31158.3	-0.393551	0.0131548	0.146954	RPS5	18	65660240	65665846	+	730	protein_coding	ribosomal protein S5 [Source:VGNC Symbol;Acc:VGNC:34139]	-
ENSBTAG00000019593	90.8516	99.3109	104.418	132.463	149.608	133.54	98.1935	138.537	-0.495075	0.0132037	0.147369	KNOP1	25	17301393	17314330	-	2241	protein_coding	lysine rich nucleolar protein 1 [Source:VGNC Symbol;Acc:VGNC:30697]	-
ENSBTAG00000009366	807.57	600.26	883.686	1013.4	1015.36	930.048	763.838	986.267	-0.369298	0.0132227	0.147448	ARF5	4	91819098	91822148	+	1128	protein_coding	ADP ribosylation factor 5 [Source:VGNC Symbol;Acc:VGNC:26060]	-
ENSBTAG00000009552	346.246	445.581	366.43	301.542	223.313	330.536	386.085	285.13	0.436437	0.0133006	0.147908	ATP2B1	5	19476824	19607517	-	4999	protein_coding	ATPase plasma membrane Ca2+ transporting 1 [Source:VGNC Symbol;Acc:VGNC:26293]	-
ENSBTAG00000001938	2512.55	1993.25	2853.12	3370.81	3350.79	2721.01	2452.97	3147.53	-0.359723	0.0133024	0.147908	CKS2	8	88791395	88796446	-	781	protein_coding	CDC28 protein kinase regulatory subunit 2 [Source:VGNC Symbol;Acc:VGNC:27388]	-
ENSBTAG00000018590	387.634	437.671	367.397	303.696	265.115	345.69	397.567	304.834	0.382072	0.0133092	0.147908	STRN	11	19304941	19423575	-	4293	protein_coding	striatin [Source:VGNC Symbol;Acc:VGNC:35424]	-
ENSBTAG00000053097	1888.7	1672.47	2175.37	2450.03	2531.24	2154.64	1912.18	2378.64	-0.314904	0.013325	0.147908	-	7	4878614	4879670	-	924	protein_coding	-	-
ENSBTAG00000020776	1502.08	1232.16	1639.75	1827.56	2095.62	1634.69	1458	1852.62	-0.345592	0.0133252	0.147908	POLR2E	7	43579125	43583576	-	1297	protein_coding	RNA polymerase II, I and III subunit E [Source:VGNC Symbol;Acc:VGNC:33139]	-
ENSBTAG00000015958	740.945	831.399	794.737	941.241	996.656	939.519	789.027	959.139	-0.280993	0.0133357	0.147908	GOSR2	19	45277559	45298155	-	3373	protein_coding	golgi SNAP receptor complex member 2 [Source:NCBI gene (formerly Entrezgene);Acc:506198]	-
ENSBTAG00000017525	716.718	594.986	758.964	849.702	925.152	821.132	690.223	865.329	-0.326581	0.013347	0.147908	ATG12	10	4680316	4702801	-	1680	protein_coding	autophagy related 12 [Source:VGNC Symbol;Acc:VGNC:26250]	-
ENSBTAG00000031764	454.258	348.906	524.99	630.007	635.836	504.802	442.718	590.215	-0.415068	0.0133761	0.147988	-	13	54235833	54238433	-	273	protein_coding	-	-
ENSBTAG00000020733	18569.1	13114.3	21294.5	22577.9	26902	20616.4	17659.3	23365.4	-0.403964	0.0134134	0.147988	RPS15A	25	16423491	16429311	-	459	protein_coding	ribosomal protein S15a [Source:NCBI gene (formerly Entrezgene);Acc:337888]	-
ENSBTAG00000011204	198.864	159.073	220.438	236.926	259.615	284.129	192.792	260.223	-0.435576	0.0134252	0.147988	NINJ1	8	84504860	84516124	-	1125	protein_coding	ninjurin 1 [Source:VGNC Symbol;Acc:VGNC:32078]	-
ENSBTAG00000052518	7866.74	6103.66	8457.86	9405.95	9914.86	8748.32	7476.09	9356.38	-0.323722	0.0134539	0.147988	TUBB4B	11	106254513	106259949	+	4563	protein_coding	tubulin beta 4B class IVb [Source:NCBI gene (formerly Entrezgene);Acc:539149]	-
ENSBTAG00000003014	203.911	186.318	160.494	101.232	140.808	146.8	183.574	129.613	0.499983	0.0134583	0.147988	TRPV2	19	33213076	33230717	-	2553	protein_coding	transient receptor potential cation channel subfamily V member 2 [Source:VGNC Symbol;Acc:VGNC:36398]	-
ENSBTAG00000026327	44662.6	33980.1	49235	56123.4	60412.1	47426.8	42625.9	54654.1	-0.358601	0.0134685	0.147988	RPL8	14	321231	324177	-	1193	protein_coding	ribosomal protein L8 [Source:NCBI gene (formerly Entrezgene);Acc:535056]	-
ENSBTAG00000008014	893.374	785.698	833.41	998.319	1049.46	1001.08	837.494	1016.29	-0.27953	0.0134691	0.147988	PPP5C	18	53592617	53613177	+	2015	protein_coding	protein phosphatase 5 catalytic subunit [Source:VGNC Symbol;Acc:VGNC:33272]	-
ENSBTAG00000004881	1037.73	1032.66	860.482	1223.4	1185.87	1182.92	976.955	1197.4	-0.293366	0.013486	0.147988	MTHFD2	11	10424409	10446337	-	1714	protein_coding	methylenetetrahydrofolate dehydrogenase (NADP+ dependent) 2, methenyltetrahydrofolate cyclohydrolase [Source:VGNC Symbol;Acc:VGNC:102828]	-
ENSBTAG00000012194	247.318	274.203	253.31	205.695	182.61	202.678	258.277	196.994	0.390845	0.0134864	0.147988	DENND2C	3	28661323	28753483	+	4012	protein_coding	DENN domain containing 2C [Source:VGNC Symbol;Acc:VGNC:27996]	-
ENSBTAG00000002211	119.117	136.223	113.119	89.3856	92.4052	72.9264	122.82	84.9057	0.537188	0.0134948	0.147988	MAPK8IP3	25	1305450	1349482	+	5676	protein_coding	mitogen-activated protein kinase 8 interacting protein 3 [Source:VGNC Symbol;Acc:VGNC:31226]	-
ENSBTAG00000013406	605.677	528.193	685.485	768.932	858.048	692.327	606.452	773.102	-0.350185	0.0135169	0.147988	CSRP2	5	6281008	6300975	-	1171	protein_coding	cysteine and glycine rich protein 2 [Source:VGNC Symbol;Acc:VGNC:27774]	-
ENSBTAG00000013168	442.144	408.669	608.138	626.776	761.243	570.152	486.317	652.724	-0.424339	0.0135283	0.147988	RPA3	4	15692488	15695690	-	675	protein_coding	replication protein A3 [Source:VGNC Symbol;Acc:VGNC:34096]	-
ENSBTAG00000010451	5616.65	5167.68	5808.73	6706.08	6688.38	6255.57	5531.02	6550.01	-0.243964	0.0135536	0.147988	PA2G4	5	57208094	57214801	-	1615	protein_coding	proliferation-associated 2G4 [Source:VGNC Symbol;Acc:VGNC:82306]	-
ENSBTAG00000004961	434.069	408.669	494.052	581.545	576.432	523.744	445.596	560.574	-0.331065	0.0135585	0.147988	GOSR1	19	21541950	21577471	+	1294	protein_coding	golgi SNAP receptor complex member 1 [Source:VGNC Symbol;Acc:VGNC:29500]	-
ENSBTAG00000009177	3179.81	3183.22	2748.71	3568.96	3662.11	3661.47	3037.24	3630.85	-0.257513	0.013565	0.147988	PLEKHA4	18	55447604	55471328	-	2814	protein_coding	pleckstrin homology domain containing A4 [Source:VGNC Symbol;Acc:VGNC:33006]	-
ENSBTAG00000012383	2072.43	1806.05	2285.59	2598.64	2705.05	2305.23	2054.69	2536.31	-0.303813	0.0135727	0.147988	CHMP5	8	75033192	75047111	+	1338	protein_coding	charged multivesicular body protein 5 [Source:VGNC Symbol;Acc:VGNC:27304]	-
ENSBTAG00000003822	73.6907	92.28	69.612	30.1542	50.6028	60.6141	78.5276	47.1237	0.733286	0.0136008	0.147988	CROCC	2	135617021	135668617	-	6692	protein_coding	ciliary rootlet coiled-coil, rootletin [Source:VGNC Symbol;Acc:VGNC:55340]	-
ENSBTAG00000032684	182.713	118.646	204.969	246.618	279.416	203.626	168.776	243.22	-0.528174	0.0136097	0.147988	DYNLT2B	1	70881969	70909767	-	1028	protein_coding	dynein light chain Tctex-type 2B [Source:NCBI gene (formerly Entrezgene);Acc:504554]	-
ENSBTAG00000019754	9090.21	6977.25	9824.96	11252.9	12010.5	9650.91	8630.8	10971.4	-0.346204	0.0136102	0.147988	CAVIN3	15	46710950	46712568	+	1039	protein_coding	caveolae associated protein 3 [Source:VGNC Symbol;Acc:VGNC:26804]	-
ENSBTAG00000005040	927.696	992.23	911.724	754.932	666.637	852.386	943.883	757.985	0.315662	0.0136104	0.147988	PPP4R3A	21	56210637	56245304	-	3685	protein_coding	protein phosphatase 4 regulatory subunit 3A [Source:VGNC Symbol;Acc:VGNC:33271]	-
ENSBTAG00000005865	996.339	1220.73	1047.08	899.241	807.445	925.312	1088.05	877.333	0.310688	0.0136244	0.147988	MAPK6	10	58334675	58366916	-	3056	protein_coding	mitogen-activated protein kinase 6 [Source:VGNC Symbol;Acc:VGNC:31221]	-
ENSBTAG00000009523	79.7475	87.8857	141.158	51.6929	62.7035	76.7148	102.93	63.7037	0.688466	0.0136405	0.147988	SLC9A6	NKLS02002208.1	8850651	8902731	-	5889	protein_coding	solute carrier family 9 member A6 [Source:VGNC Symbol;Acc:VGNC:34945]	-
ENSBTAG00000021048	1201.26	1073.96	1109.92	1375.25	1402.58	1299.42	1128.38	1359.08	-0.268453	0.0136475	0.147988	ADM	15	42377564	42380500	-	2233	protein_coding	adrenomedullin [Source:VGNC Symbol;Acc:VGNC:25681]	-
ENSBTAG00000002391	972.112	983.441	958.132	1131.86	1196.87	1160.19	971.228	1162.97	-0.259818	0.0136536	0.147988	TGFB1I1	25	27503118	27510659	+	3199	protein_coding	transforming growth factor beta 1 induced transcript 1 [Source:VGNC Symbol;Acc:VGNC:35801]	-
ENSBTAG00000030169	2333.88	1816.6	2688.76	2862.49	3216.58	2690.7	2279.75	2923.26	-0.358828	0.0136575	0.147988	SUMO2	19	56285455	56294354	+	1010	protein_coding	small ubiquitin like modifier 2 [Source:NCBI gene (formerly Entrezgene);Acc:286807]	-
ENSBTAG00000011070	2227.88	2182.2	2139.6	2616.95	2571.94	2522.12	2183.23	2570.34	-0.235454	0.0136628	0.147988	RTCB	5	71017594	71038972	-	2563	protein_coding	RNA 2',3'-cyclic phosphate and 5'-OH ligase [Source:VGNC Symbol;Acc:VGNC:34194]	-
ENSBTAG00000011415	2302.58	2663.82	2448.02	2051.56	1992.21	2143.28	2471.47	2062.35	0.26115	0.0137033	0.14822	ETF1	7	49858047	49886144	-	2381	protein_coding	eukaryotic translation termination factor 1 [Source:VGNC Symbol;Acc:VGNC:28617]	-
ENSBTAG00000014775	806.56	670.568	878.851	987.55	1050.56	920.577	785.327	986.229	-0.328908	0.013708	0.14822	GUK1	7	2983133	2993613	-	1577	protein_coding	guanylate kinase 1 [Source:VGNC Symbol;Acc:VGNC:29725]	-
ENSBTAG00000019589	128.202	80.8549	104.418	178.771	147.408	132.593	104.492	152.924	-0.551613	0.013734	0.148268	CFAP410	1	144341397	144352212	-	1298	protein_coding	cilia and flagella associated protein 410 [Source:VGNC Symbol;Acc:VGNC:53514]	-
ENSBTAG00000003339	115.079	153.8	119.887	86.1548	70.4039	105.128	129.589	87.2288	0.569013	0.0137462	0.148268	ZBTB10	14	43668517	43696284	+	2812	protein_coding	zinc finger and BTB domain containing 10 [Source:VGNC Symbol;Acc:VGNC:37058]	ZBTB
ENSBTAG00000020596	271.545	242.565	283.282	210.002	201.311	197.943	265.797	203.086	0.387717	0.0137525	0.148268	TMEM126B	29	9925891	9932507	-	865	protein_coding	transmembrane protein 126B [Source:VGNC Symbol;Acc:VGNC:35959]	-
ENSBTAG00000009542	31017.7	21931.9	36603.3	41810.9	43772.6	33561.3	29851	39714.9	-0.411909	0.01376	0.148268	ZC3H10	5	57197914	57205232	-	3437	protein_coding	zinc finger CCCH-type containing 10 [Source:VGNC Symbol;Acc:VGNC:37096]	-
ENSBTAG00000000644	201.892	150.285	175.964	264.926	291.516	187.525	176.047	247.989	-0.49363	0.0137762	0.148314	S100A5	3	16829295	16832678	+	1142	protein_coding	S100 calcium binding protein A5 [Source:VGNC Symbol;Acc:VGNC:34245]	-
ENSBTAG00000018910	551.166	566.863	461.179	380.158	419.124	442.294	526.403	413.858	0.346656	0.0138592	0.149079	WDR6	22	50975112	50983657	-	4081	protein_coding	WD repeat domain 6 [Source:VGNC Symbol;Acc:VGNC:36908]	-
ENSBTAG00000017419	729.841	841.945	819.875	620.315	573.132	715.057	797.22	636.168	0.324897	0.013883	0.149206	ZZZ3	3	66975443	67094023	+	4260	protein_coding	zinc finger ZZ-type containing 3 [Source:VGNC Symbol;Acc:VGNC:37397]	MYB
ENSBTAG00000011228	179.684	165.225	162.428	113.078	143.008	109.863	169.112	121.983	0.473163	0.0138952	0.149206	FASTK	4	113651548	113656055	-	1799	protein_coding	Fas activated serine/threonine kinase [Source:VGNC Symbol;Acc:VGNC:28872]	-
ENSBTAG00000054467	101.956	100.19	99.5838	138.925	145.208	136.382	100.576	140.172	-0.478484	0.0139176	0.149206	-	29	25435564	25435866	+	264	pseudogene	-	-
ENSBTAG00000005574	2372.24	1954.58	2343.6	2750.49	2782.06	2570.42	2223.47	2700.99	-0.280851	0.0139253	0.149206	CLU	8	11176838	11194518	+	1952	protein_coding	clusterin [Source:NCBI gene (formerly Entrezgene);Acc:280750]	-
ENSBTAG00000011762	120.126	136.223	77.3467	74.3085	51.7029	83.3444	111.232	69.7853	0.670191	0.0139308	0.149206	ANKRD52	5	57074995	57086731	+	3579	protein_coding	ankyrin repeat domain 52 [Source:VGNC Symbol;Acc:VGNC:25935]	-
ENSBTAG00000006130	23.2176	31.6389	34.806	42.0005	59.4033	55.8786	29.8875	52.4275	-0.808731	0.0139476	0.149257	CLEC14A	21	48394033	48395926	-	1894	protein_coding	C-type lectin domain containing 14A [Source:VGNC Symbol;Acc:VGNC:27425]	-
ENSBTAG00000010904	439.116	338.36	478.582	613.853	504.928	524.691	418.686	547.824	-0.388861	0.0141115	0.150882	PAGR1	25	26423976	26431502	-	2198	protein_coding	PAXIP1 associated glutamate rich protein 1 [Source:VGNC Symbol;Acc:VGNC:97294]	-
ENSBTAG00000021754	1034.7	807.67	1139.9	1207.24	1339.88	1235.96	994.088	1261.03	-0.343667	0.0141354	0.151008	DUSP12	3	7851912	7861112	-	2445	protein_coding	dual specificity phosphatase 12 [Source:VGNC Symbol;Acc:VGNC:28251]	-
ENSBTAG00000002605	356.34	297.054	323.889	402.774	441.125	398.727	325.761	414.209	-0.347213	0.0141584	0.151097	TRIM16	19	33033891	33049418	-	2518	protein_coding	tripartite motif containing 16 [Source:HGNC Symbol;Acc:HGNC:17241]	-
ENSBTAG00000017846	204.921	181.923	194.333	248.772	240.914	270.869	193.726	253.518	-0.390196	0.0141781	0.151097	F11R	3	8464412	8488977	+	2797	protein_coding	F11 receptor [Source:VGNC Symbol;Acc:VGNC:50010]	-
ENSBTAG00000038635	137.287	179.287	150.826	103.386	99.0056	126.911	155.8	109.767	0.504115	0.0141801	0.151097	-	18	64948170	65182761	-	8872	protein_coding	-	zf-C2H2
ENSBTAG00000014583	5586.36	4294.1	6290.22	7030.23	7243.91	6254.62	5390.23	6842.92	-0.344326	0.0142435	0.151643	CALM3	18	53736653	53746134	+	2514	protein_coding	calmodulin 3 [Source:NCBI gene (formerly Entrezgene);Acc:520277]	-
ENSBTAG00000048538	11192.9	8219.07	13533.7	15248.3	15965.2	12350.1	10981.9	14521.2	-0.403048	0.0142717	0.151813	-	3	21179410	21179622	+	213	processed_pseudogene	-	-
novel.51	1808.96	1783.2	1614.61	2106.49	2003.21	2100.66	1735.59	2070.12	-0.254345	0.0143092	0.151956	-	10	20521324	20522748	-	1425	-	-	-
ENSBTAG00000011831	1268.89	1336.74	1521.8	1737.1	1723.8	1566.5	1375.81	1675.8	-0.284265	0.0143095	0.151956	SPPL2A	10	59575781	59628437	+	4053	protein_coding	signal peptide peptidase like 2A [Source:VGNC Symbol;Acc:VGNC:35234]	-
ENSBTAG00000048228	728.832	587.077	1040.31	1038.17	1189.17	975.509	785.407	1067.61	-0.443108	0.0144018	0.152613	-	2	124850784	124854007	+	1096	protein_coding	-	-
ENSBTAG00000000343	1438.48	1017.72	1748.03	2046.18	2177.02	1520.09	1401.41	1914.43	-0.450079	0.0144075	0.152613	ZNHIT1	25	35473349	35479721	-	832	protein_coding	zinc finger HIT-type containing 1 [Source:VGNC Symbol;Acc:VGNC:37358]	-
ENSBTAG00000015889	171.609	155.558	105.385	61.3853	101.206	114.599	144.184	92.3965	0.638959	0.0144156	0.152613	CLCN7	25	1138152	1158761	-	3567	protein_coding	chloride voltage-gated channel 7 [Source:VGNC Symbol;Acc:VGNC:27401]	-
ENSBTAG00000010899	13345.1	10725.6	14647.5	16272.5	18159.8	14341.9	12906.1	16258.1	-0.333112	0.0144203	0.152613	TIMP2	19	53460671	53514937	+	1577	protein_coding	TIMP metallopeptidase inhibitor 2 [Source:VGNC Symbol;Acc:VGNC:35871]	-
ENSBTAG00000023734	49.4637	30.76	35.7728	56.0006	80.3045	58.7199	38.6655	65.0084	-0.752646	0.0144363	0.152652	PARD6A	18	35214540	35216499	+	1340	protein_coding	par-6 family cell polarity regulator alpha [Source:VGNC Symbol;Acc:VGNC:32583]	-
ENSBTAG00000022825	3343.34	2573.29	4057.8	4378.82	4740.17	3854.68	3324.81	4324.55	-0.379342	0.014453	0.1527	BRI3	25	37736099	37744499	-	1168	protein_coding	brain protein I3 [Source:VGNC Symbol;Acc:VGNC:26564]	-
ENSBTAG00000004442	393.69	378.787	325.823	271.388	297.017	287.917	366.1	285.44	0.359017	0.01449	0.152883	AGPAT1	23	27214132	27221612	+	2948	protein_coding	1-acylglycerol-3-phosphate O-acyltransferase 1 [Source:VGNC Symbol;Acc:VGNC:25734]	-
ENSBTAG00000003208	278.612	307.6	266.846	212.156	234.313	210.255	284.353	218.908	0.37901	0.0144949	0.152883	RAB33B	17	18245545	18266086	-	3628	protein_coding	RAB33B, member RAS onco family [Source:VGNC Symbol;Acc:VGNC:33643]	-
ENSBTAG00000019787	3428.13	2548.69	3802.56	4178.51	4731.37	3721.14	3259.79	4210.34	-0.369223	0.014525	0.153023	PAFAH1B3	18	50978701	50981956	+	1238	protein_coding	platelet activating factor acetylhydrolase 1b catalytic subunit 3 [Source:VGNC Symbol;Acc:VGNC:32551]	-
ENSBTAG00000010431	480.504	387.576	510.488	583.699	608.334	558.786	459.523	583.606	-0.345621	0.0145371	0.153023	LURAP1L	8	31503232	31557952	-	1739	protein_coding	leucine rich adaptor protein 1 like [Source:VGNC Symbol;Acc:VGNC:31083]	-
novel.107	158.486	159.073	161.461	115.232	77.0043	136.382	159.673	109.539	0.539046	0.014545	0.153023	-	13	64035228	64036591	+	1364	-	-	-
ENSBTAG00000012939	289.716	268.93	344.193	406.005	443.325	338.113	300.946	395.814	-0.394547	0.0146006	0.153412	DTNBP1	23	41382797	41484256	+	1423	protein_coding	dystrobrevin binding protein 1 [Source:VGNC Symbol;Acc:VGNC:28233]	-
ENSBTAG00000003577	2337.91	2465.19	2351.34	2079.56	2028.51	1951.96	2384.82	2020.01	0.239777	0.0146146	0.153412	GSPT1	25	10560415	10590303	-	3035	protein_coding	G1 to S phase transition 1 [Source:VGNC Symbol;Acc:VGNC:29681]	-
ENSBTAG00000002238	1453.63	1131.09	1568.2	1827.56	1855.8	1576.91	1384.31	1753.43	-0.34118	0.0146308	0.153412	ARL2	29	43227243	43235042	+	1197	protein_coding	ADP ribosylation factor like GTPase 2 [Source:VGNC Symbol;Acc:VGNC:97240]	-
ENSBTAG00000011505	706.624	947.408	845.012	627.853	622.635	718.846	833.015	656.445	0.343744	0.0146311	0.153412	RABEP1	19	26149862	26246571	-	5365	protein_coding	rabaptin, RAB GTPase binding effector protein 1 [Source:VGNC Symbol;Acc:VGNC:33667]	-
ENSBTAG00000000696	11896.5	9859.9	11833.1	13738.5	14477.9	12518.7	11196.5	13578.4	-0.278279	0.0146521	0.153502	ILK	15	46455063	46462510	-	1744	protein_coding	integrin linked kinase [Source:VGNC Symbol;Acc:VGNC:30177]	-
ENSBTAG00000004788	169.59	163.467	171.129	241.233	279.416	178.054	168.062	232.901	-0.468198	0.0147988	0.15491	SDR39U1	10	20731298	20734731	+	1339	protein_coding	short chain dehydrogenase/reductase family 39U member 1 [Source:VGNC Symbol;Acc:VGNC:34396]	-
ENSBTAG00000015253	269.526	214.441	281.348	340.312	336.619	320.118	255.105	332.35	-0.382914	0.0148259	0.155062	COX19	25	41758511	41764100	+	2607	protein_coding	cytochrome c oxidase assembly factor COX19 [Source:VGNC Symbol;Acc:VGNC:27632]	-
ENSBTAG00000019785	221.072	324.298	174.03	164.771	148.508	181.842	239.8	165.041	0.539786	0.0148562	0.155249	CIC	18	50982245	51009752	-	9210	protein_coding	capicua transcriptional repressor [Source:VGNC Symbol;Acc:VGNC:27363]	HMG
ENSBTAG00000037527	631.923	523.799	471.815	732.316	688.639	644.972	542.512	688.642	-0.344305	0.0148735	0.1553	OAS1Z	17	61394801	61402638	-	1584	protein_coding	2',5'-oligoadenylate synthetase 1, 40/46kDa [Source:NCBI gene (formerly Entrezgene);Acc:519922]	-
ENSBTAG00000007841	208.959	166.983	185.632	129.232	149.608	132.593	187.191	137.145	0.448082	0.0149383	0.155846	WTIP	18	44881373	44907012	+	2363	protein_coding	WT1 interacting protein [Source:VGNC Symbol;Acc:VGNC:52261]	-
novel.38	50.4731	58.8834	71.5457	84.0009	97.9055	92.8154	60.3007	91.5739	-0.601989	0.014958	0.15592	-	10	36761529	36770230	+	539	-	-	-
ENSBTAG00000051287	3973.24	2669.09	4790.66	5311.44	5667.52	4436.2	3811	5138.39	-0.431221	0.0150043	0.156152	NDUFB11	X	85528354	85531959	-	1955	protein_coding	NADH:ubiquinone oxidoreductase subunit B11 [Source:NCBI gene (formerly Entrezgene);Acc:404161]	-
ENSBTAG00000000222	286.687	379.666	344.193	235.849	213.412	300.229	336.849	249.83	0.429834	0.0150053	0.156152	ARID4B	28	7927929	8066468	-	6059	protein_coding	AT-rich interaction domain 4B [Source:VGNC Symbol;Acc:VGNC:26130]	ARID
ENSBTAG00000014469	45.4258	58.0046	34.806	16.154	22.0012	34.0954	46.0788	24.0836	0.928982	0.0150193	0.156168	NBEAL1	2	91317091	91471377	+	10998	protein_coding	neurobeachin like 1 [Source:VGNC Symbol;Acc:VGNC:31894]	-
ENSBTAG00000003832	1922.02	1494.06	1967.51	2246.49	2401.43	2065.62	1794.53	2237.85	-0.318688	0.0151154	0.15685	MFAP2	2	135611507	135616267	+	1805	protein_coding	microfibril associated protein 2 [Source:VGNC Symbol;Acc:VGNC:31422]	-
ENSBTAG00000000134	1225.49	1086.27	1276.22	1489.4	1620.39	1312.67	1195.99	1474.16	-0.301523	0.0151437	0.15685	MPDU1	19	27315837	27319239	+	1333	protein_coding	mannose-P-dolichol utilization defect 1 [Source:VGNC Symbol;Acc:VGNC:31571]	-
ENSBTAG00000010181	1168.96	896.434	1189.2	1449.55	1430.08	1228.38	1084.87	1369.34	-0.336191	0.0151487	0.15685	GRPEL1	6	113520832	113543245	-	1933	protein_coding	GrpE like 1, mitochondrial [Source:VGNC Symbol;Acc:VGNC:29665]	-
ENSBTAG00000011785	477.476	618.716	457.312	390.927	368.521	436.611	517.834	398.686	0.377396	0.0151516	0.15685	WDR26	16	27556059	27591825	-	2687	protein_coding	WD repeat domain 26 [Source:VGNC Symbol;Acc:VGNC:36889]	-
ENSBTAG00000007272	375.52	479.856	396.402	326.311	337.719	312.542	417.259	325.524	0.360044	0.0151632	0.15685	ATP6V0A2	17	51954039	51993763	-	4440	protein_coding	ATPase H+ transporting V0 subunit a2 [Source:VGNC Symbol;Acc:VGNC:26308]	-
ENSBTAG00000009988	1070.03	955.318	1186.3	1326.78	1331.07	1265.32	1070.55	1307.73	-0.288956	0.0151654	0.15685	SMARCB1	17	71241945	71259042	+	1874	protein_coding	SWI/SNF related, matrix associated, actin dependent regulator of chromatin, subfamily b, member 1 [Source:VGNC Symbol;Acc:VGNC:34991]	-
ENSBTAG00000009151	168.58	190.712	161.461	138.925	130.907	108.916	173.584	126.249	0.4631	0.0151729	0.15685	PYGO1	10	54810099	54830804	+	1833	protein_coding	pygopus family PHD finger 1 [Source:VGNC Symbol;Acc:VGNC:33590]	-
ENSBTAG00000009435	1214.38	1210.19	907.856	844.317	828.346	954.672	1110.81	875.779	0.342601	0.0151957	0.156951	SMG5	3	14517240	14544995	+	4641	protein_coding	SMG5 nonsense mediated mRNA decay factor [Source:VGNC Symbol;Acc:VGNC:55683]	-
ENSBTAG00000045914	189.779	107.221	235.907	287.542	268.415	234.88	177.636	263.612	-0.571355	0.0152079	0.156951	-	7	20022563	20022973	-	411	protein_coding	-	-
ENSBTAG00000054865	90.8516	96.6743	67.6783	37.6927	36.302	75.7677	85.0681	49.9208	0.76037	0.0152335	0.157085	-	7	7881051	7888045	+	3471	protein_coding	-	-
ENSBTAG00000052974	20.1892	20.2137	28.0382	6.46161	11.0006	11.3651	22.8137	9.60913	1.24195	0.0153246	0.157894	-	10	7581958	7582209	+	252	protein_coding	-	-
ENSBTAG00000004787	337.16	330.45	284.249	385.543	404.823	415.775	317.287	402.047	-0.341831	0.015421	0.158757	METRNL	19	49624451	49639773	-	1690	protein_coding	meteorin like, glial cell differentiation regulator [Source:VGNC Symbol;Acc:VGNC:31399]	-
ENSBTAG00000016744	3995.45	4589.39	3883.77	3545.27	3228.68	3594.23	4156.2	3456.06	0.266176	0.0154917	0.159352	CAPRIN1	15	64661600	64697021	+	3404	protein_coding	cell cycle associated protein 1 [Source:VGNC Symbol;Acc:VGNC:26751]	-
ENSBTAG00000021487	114.069	88.7646	144.058	160.463	182.61	153.43	115.631	165.501	-0.518705	0.0155121	0.159431	CIART	3	20357248	20360783	-	2030	protein_coding	circadian associated repressor of transcription [Source:VGNC Symbol;Acc:VGNC:27358]	-
ENSBTAG00000015905	90.8516	92.28	73.4793	53.8468	56.1031	58.7199	85.537	56.2233	0.604945	0.0155505	0.15969	ARHGAP32	29	32330486	32459266	-	7308	protein_coding	Rho GTPase activating protein 32 [Source:VGNC Symbol;Acc:VGNC:26090]	-
novel.246	24.2271	20.2137	11.602	5.38468	8.80049	6.62967	18.6809	6.93828	1.431	0.0155602	1	-	19	27083941	27085393	+	1453	-	-	-
ENSBTAG00000001740	917.601	772.516	813.107	1074.78	982.355	1000.13	834.408	1019.09	-0.288984	0.0155708	0.15969	HAPLN3	21	20449001	20463676	-	1863	protein_coding	hyaluronan and proteoglycan link protein 3 [Source:VGNC Symbol;Acc:VGNC:29751]	-
ENSBTAG00000020735	343.217	449.096	315.188	281.08	264.015	292.653	369.167	279.249	0.403571	0.0155838	0.15969	SMG1	25	16448218	16543421	-	11702	protein_coding	SMG1 nonsense mediated mRNA decay associated PI3K related kinase [Source:VGNC Symbol;Acc:VGNC:35010]	-
ENSBTAG00000054322	50.4731	53.6103	56.0763	24.7695	29.7017	38.8309	53.3866	31.1007	0.773482	0.0156155	0.15969	-	18	59444868	59447261	-	2394	protein_coding	-	-
ENSBTAG00000014827	1058.93	1267.31	1138.93	995.088	929.552	920.577	1155.06	948.406	0.285065	0.015621	0.15969	UBQLN1	8	76869555	76925625	-	2379	protein_coding	ubiquilin 1 [Source:VGNC Symbol;Acc:VGNC:36613]	-
ENSBTAG00000017665	360.378	311.994	412.838	450.159	489.527	447.976	361.737	462.554	-0.355332	0.0156261	0.15969	DHRS4	10	21088232	21100627	-	1486	protein_coding	dehydrogenase/reductase (SDR family) member 4 [Source:NCBI gene (formerly Entrezgene);Acc:281360]	-
ENSBTAG00000016746	1936.15	1506.36	2196.65	2448.95	2530.14	2181.16	1879.72	2386.75	-0.344686	0.015637	0.15969	UBE2C	13	74586517	74593327	+	2768	protein_coding	ubiquitin conjugating enzyme E2 C [Source:VGNC Symbol;Acc:VGNC:36578]	-
ENSBTAG00000021188	1887.69	1368.38	2071.92	2347.72	2599.45	1993.64	1776	2313.6	-0.381611	0.0156398	0.15969	MRPL16	15	83015663	83019903	-	987	protein_coding	mitochondrial ribosomal protein L16 [Source:VGNC Symbol;Acc:VGNC:31620]	-
ENSBTAG00000017847	309.905	337.481	319.055	219.695	271.715	257.61	322.147	249.673	0.367975	0.0156695	0.159863	PPP1R12C	18	62291434	62309936	+	2912	protein_coding	protein phosphatase 1 regulatory subunit 12C [Source:VGNC Symbol;Acc:VGNC:52229]	-
ENSBTAG00000003653	623.848	580.046	706.755	763.547	807.445	782.301	636.883	784.431	-0.301035	0.0157136	0.160181	LYAR	6	104819025	104839735	+	1562	protein_coding	Ly1 antibody reactive [Source:VGNC Symbol;Acc:VGNC:31095]	-
ENSBTAG00000015820	504.731	364.726	555.929	635.392	784.344	519.956	475.129	646.564	-0.444494	0.0157374	0.160293	UXT	X	86023688	86030097	-	541	protein_coding	ubiquitously expressed prefoldin like chaperone [Source:VGNC Symbol;Acc:VGNC:36754]	-
ENSBTAG00000006142	516.845	536.103	570.432	439.39	392.722	467.865	541.126	433.326	0.319514	0.0158043	0.160791	DHX36	1	113326569	113371550	+	3596	protein_coding	DEAH-box helicase 36 [Source:VGNC Symbol;Acc:VGNC:28054]	-
ENSBTAG00000005119	2539.81	2696.33	2445.12	2202.33	1919.61	2264.51	2560.42	2128.82	0.266168	0.0158121	0.160791	PSMD1	2	118865174	118946608	+	3161	protein_coding	proteasome 26S subunit, non-ATPase 1 [Source:VGNC Symbol;Acc:VGNC:33461]	-
ENSBTAG00000015188	4086.3	4513.81	3942.75	3501.12	3333.19	3698.41	4180.95	3510.9	0.251966	0.0158842	0.161392	KLF6	13	44597240	44605699	+	5707	protein_coding	Kruppel like factor 6 [Source:VGNC Symbol;Acc:VGNC:56191]	-
ENSBTAG00000018188	669.273	462.279	792.803	876.625	998.856	738.735	641.452	871.405	-0.442287	0.0159336	0.161607	NDUFC2	29	17978587	17987849	+	1717	protein_coding	NADH:ubiquinone oxidoreductase subunit C2 [Source:NCBI gene (formerly Entrezgene);Acc:338046]	-
ENSBTAG00000048958	257.413	372.635	261.045	203.541	205.712	244.351	297.031	217.868	0.447575	0.0159423	0.161607	-	10	37950148	38016333	+	13249	protein_coding	-	-
ENSBTAG00000015116	769.21	732.967	904.956	957.395	1010.96	988.768	802.378	985.707	-0.29719	0.0159442	0.161607	RAD23A	7	12610348	12616382	-	1876	protein_coding	RAD23 homolog A, nucleotide excision repair protein [Source:VGNC Symbol;Acc:VGNC:33682]	-
ENSBTAG00000053219	41.388	65.9143	45.4412	33.385	29.7017	23.6774	50.9145	28.9213	0.824603	0.0159706	0.161743	-	8	2416094	2419112	-	267	protein_coding	-	-
ENSBTAG00000032347	310.914	237.291	299.718	358.619	407.023	340.007	282.641	368.55	-0.383676	0.0160416	0.162182	-	22	47588803	47589179	+	375	pseudogene	-	-
ENSBTAG00000048824	388.643	243.443	516.289	563.237	592.933	483.019	382.792	546.396	-0.514172	0.0160496	0.162182	PET100	7	16474631	16476389	+	1040	protein_coding	PET100 cytochrome c oxidase chaperone [Source:HGNC Symbol;Acc:HGNC:40038]	-
ENSBTAG00000032503	428.012	584.44	425.407	342.465	324.518	417.669	479.286	361.551	0.406449	0.016053	0.162182	ITPRIPL2	25	16864860	16866458	-	1599	protein_coding	ITPRIP like 2 [Source:VGNC Symbol;Acc:VGNC:30351]	-
ENSBTAG00000039453	233.186	232.018	196.267	143.232	187.01	161.006	220.49	163.75	0.430107	0.0160881	0.162405	-	18	65712918	65718607	+	3382	protein_coding	-	zf-C2H2
ENSBTAG00000014405	92.8705	93.1589	79.2803	49.539	66.0037	59.667	88.4366	58.4033	0.598955	0.0161077	0.162466	OSBPL6	2	18481775	18696841	-	4622	protein_coding	oxysterol binding protein like 6 [Source:VGNC Symbol;Acc:VGNC:32464]	-
ENSBTAG00000048431	214.006	193.349	281.348	285.388	367.421	284.129	229.568	312.312	-0.443997	0.0161202	0.162466	-	3	28765542	28765868	-	327	protein_coding	-	-
ENSBTAG00000011529	190.788	250.474	210.77	148.617	141.908	185.631	217.344	158.719	0.452392	0.0161349	0.162483	ATR	1	126471505	126591861	+	8632	protein_coding	ATR serine/threonine kinase [Source:VGNC Symbol;Acc:VGNC:26334]	-
ENSBTAG00000002962	577.412	511.495	483.417	667.7	628.135	645.919	524.108	647.251	-0.304993	0.0161729	0.162617	PPM1M	22	48649439	48658495	-	1709	protein_coding	protein phosphatase, Mg2+/Mn2+ dependent 1M [Source:VGNC Symbol;Acc:VGNC:33217]	-
ENSBTAG00000012509	95.8989	115.13	101.517	68.9239	67.1038	77.6618	104.182	71.2298	0.54802	0.0161947	0.162617	DYRK1B	18	49368217	49388224	-	3494	protein_coding	dual specificity tyrosine phosphorylation regulated kinase 1B [Source:VGNC Symbol;Acc:VGNC:28280]	-
ENSBTAG00000010619	497.665	537.861	390.601	371.543	315.718	401.569	475.375	362.943	0.388694	0.0161976	0.162617	PPP3R1	11	66604007	66667996	-	3283	protein_coding	protein phosphatase 3 regulatory subunit B, alpha [Source:VGNC Symbol;Acc:VGNC:50247]	-
ENSBTAG00000021960	3097.03	2444.1	3379.08	3594.81	4059.23	3497.62	2973.4	3717.22	-0.322228	0.01621	0.162617	GPX8	20	23951563	23956371	-	1085	protein_coding	glutathione peroxidase 8 (putative) [Source:NCBI gene (formerly Entrezgene);Acc:511575]	-
ENSBTAG00000013300	361.387	462.279	354.828	311.234	283.816	314.436	392.831	303.162	0.374635	0.0162134	0.162617	KCNMA1	28	32616314	33387186	-	4957	protein_coding	potassium calcium-activated channel subfamily M alpha 1 [Source:VGNC Symbol;Acc:VGNC:30479]	-
ENSBTAG00000020056	992.301	1432.54	1032.58	861.548	759.043	1015.29	1152.47	878.626	0.39135	0.0162454	0.162807	COL12A1	9	14663442	14776366	-	9198	protein_coding	collagen type XII alpha 1 chain [Source:VGNC Symbol;Acc:VGNC:52756]	-
ENSBTAG00000017809	799.494	982.562	785.069	743.085	589.633	696.115	855.708	676.278	0.339802	0.0162895	0.163118	PDS5A	6	58887610	59020226	-	5433	protein_coding	PDS5 cohesin associated factor A [Source:VGNC Symbol;Acc:VGNC:32717]	-
ENSBTAG00000015878	305.867	326.056	353.861	424.312	391.622	424.299	328.595	413.411	-0.331435	0.0163043	0.163123	RHNO1	5	106876984	106886490	-	1620	protein_coding	RAD9-HUS1-RAD1 interacting nuclear orphan 1 [Source:VGNC Symbol;Acc:VGNC:33941]	-
ENSBTAG00000012003	13127	9828.26	14569.2	16550.3	17243.5	14062.5	12508.2	15952.1	-0.350894	0.0163162	0.163123	PPIA	4	76709520	76713230	-	519	protein_coding	peptidylprolyl isomerase A [Source:NCBI gene (formerly Entrezgene);Acc:281418]	-
ENSBTAG00000014628	1573.75	2039.83	1467.65	2166.79	2006.51	2200.1	1693.74	2124.47	-0.326541	0.0163394	0.163224	OAS2	17	61338202	61357849	-	2155	protein_coding	2'-5'-oligoadenylate synthetase 2 [Source:VGNC Symbol;Acc:VGNC:32391]	-
ENSBTAG00000007737	33526.3	23575.3	39388.8	46232.8	45962.8	35552.1	32163.5	42582.6	-0.404846	0.0163806	0.163505	UBA52	7	4603746	4606130	-	525	protein_coding	ubiquitin A-52 residue ribosomal protein fusion product 1 [Source:VGNC Symbol;Acc:VGNC:49988]	-
ENSBTAG00000010871	173.628	247.838	160.494	138.925	129.807	144.906	193.987	137.879	0.494133	0.0164311	0.163878	-	7	51705072	51715786	+	2838	protein_coding	-	-
ENSBTAG00000021190	422.965	515.889	432.174	364.004	308.017	393.045	457.009	355.022	0.363907	0.0164853	0.164179	CDH2	24	28655047	28904115	+	5111	protein_coding	cadherin 2 [Source:VGNC Symbol;Acc:VGNC:27098]	-
ENSBTAG00000000737	113.06	174.893	144.058	103.386	102.306	95.6567	144.004	100.449	0.523408	0.0164877	0.164179	DMXL2	10	58738961	58904048	+	9430	protein_coding	Dmx like 2 [Source:VGNC Symbol;Acc:VGNC:55110]	-
ENSBTAG00000008173	399.747	382.303	375.131	485.698	531.33	435.664	385.727	484.231	-0.327175	0.0165124	0.164294	TRIM13	12	19448143	19461103	+	1633	protein_coding	tripartite motif containing 13 [Source:VGNC Symbol;Acc:VGNC:36314]	-
ENSBTAG00000021653	1299.18	1616.22	1251.08	1142.63	935.052	1210.39	1388.83	1096.02	0.341494	0.016555	0.164586	TRIP12	2	117811397	117918447	-	6342	protein_coding	thyroid hormone receptor interactor 12 [Source:VGNC Symbol;Acc:VGNC:36358]	-
ENSBTAG00000008237	634.952	544.013	507.587	392.004	459.826	475.442	562.184	442.424	0.34449	0.0165774	0.164678	TOLLIP	29	50169950	50185623	+	2676	protein_coding	toll interacting protein [Source:VGNC Symbol;Acc:VGNC:36216]	-
ENSBTAG00000032024	424.984	437.671	422.506	310.157	358.62	356.108	428.387	341.628	0.326228	0.0165955	0.164726	KATNA1	9	86816821	86851320	-	1981	protein_coding	katanin catalytic subunit A1 [Source:VGNC Symbol;Acc:VGNC:30405]	-
ENSBTAG00000037533	19.1798	6.152	3.86733	21.5387	17.601	36.9367	9.73304	25.3588	-1.40066	0.0166087	0.164726	C4A	23	27372094	27386883	-	5519	protein_coding	complement component 4A [Source:NCBI gene (formerly Entrezgene);Acc:280678]	-
ENSBTAG00000002000	306.877	171.377	326.79	403.851	411.423	329.589	268.348	381.621	-0.509341	0.0166239	0.164735	TIMM8B	15	22395340	22397325	-	507	protein_coding	translocase of inner mitochondrial membrane 8 homolog B [Source:VGNC Symbol;Acc:VGNC:54899]	-
novel.313	457.286	351.543	524.024	588.007	623.735	527.532	444.284	579.758	-0.384499	0.0166361	0.164735	-	21	33242010	33255465	+	1925	-	PF01479:S4 domain|PF00163:Ribosomal protein S4/S9 N-terminal domain	S4
ENSBTAG00000016328	2421.7	2677	2185.04	1898.64	1975.71	2136.65	2427.91	2003.67	0.277044	0.0166825	0.164884	SFPQ	3	110557888	110571478	+	2883	protein_coding	splicing factor proline and glutamine rich [Source:VGNC Symbol;Acc:VGNC:34518]	-
ENSBTAG00000005362	557.223	586.198	520.156	473.851	394.922	462.183	554.526	443.652	0.321509	0.0166892	0.164884	RAB23	23	3019707	3038485	+	1779	protein_coding	RAB23, member RAS onco family [Source:VGNC Symbol;Acc:VGNC:33630]	-
ENSBTAG00000019748	623.848	790.093	702.888	505.083	487.327	651.602	705.609	548.004	0.363918	0.016695	0.164884	TASOR	22	44353226	44404518	+	7683	protein_coding	transcription activation suppressor [Source:VGNC Symbol;Acc:VGNC:28783]	-
ENSBTAG00000018803	1006.43	834.914	1030.64	1186.78	1261.77	1092.95	957.331	1180.5	-0.302495	0.0167039	0.164884	SNF8	19	37587425	37596407	+	2481	protein_coding	SNF8 subunit of ESCRT-II [Source:VGNC Symbol;Acc:VGNC:35064]	-
ENSBTAG00000011812	593.564	564.226	642.944	743.085	881.149	652.549	600.245	758.928	-0.337702	0.0167609	0.165315	DIMT1	20	17003461	17018595	+	1537	protein_coding	DIMT1 rRNA methyltransferase and ribosome maturation factor [Source:VGNC Symbol;Acc:VGNC:28065]	-
ENSBTAG00000012637	228.138	177.529	303.586	320.927	334.419	314.436	236.418	323.26	-0.452706	0.0168135	0.165702	ECRG4	11	45829019	45838416	-	749	protein_coding	ECRG4 augurin [Source:VGNC Symbol;Acc:VGNC:59206]	-
ENSBTAG00000008054	1504.1	1113.51	1685.19	1977.25	2043.91	1578.81	1434.27	1866.66	-0.380229	0.0168472	0.165904	ZNF706	14	63150498	63158673	+	1367	protein_coding	zinc finger protein 706 [Source:VGNC Symbol;Acc:VGNC:37336]	-
ENSBTAG00000004875	525.93	393.728	428.307	565.391	616.035	535.109	449.322	572.178	-0.349404	0.0168983	0.166275	NAA60	25	2859806	2888334	+	3333	protein_coding	N-alpha-acetyltransferase 60, NatF catalytic subunit [Source:VGNC Symbol;Acc:VGNC:84247]	-
ENSBTAG00000019563	1.00946	0	5.801	7.53855	11.0006	13.2593	2.27015	10.5995	-2.24458	0.0169305	1	C5H22orf23	5	109738012	109745876	-	1491	protein_coding	chromosome 5 C22orf23 homolog [Source:VGNC Symbol;Acc:VGNC:49167]	-
ENSBTAG00000054535	0	0	0.966833	2.15387	7.70043	4.73548	0.322278	4.86326	-3.83489	0.0169974	1	-	6	115723785	115724003	-	219	protein_coding	-	-
ENSBTAG00000017530	712.68	522.041	792.803	864.779	939.453	820.185	675.842	874.806	-0.37287	0.0170246	0.167313	PLGRKT	8	39279965	39316564	+	1550	protein_coding	plasminogen receptor with a C-terminal lysine [Source:VGNC Symbol;Acc:VGNC:33028]	-
ENSBTAG00000008412	2226.87	1632.04	2427.72	2766.65	2936.06	2367.74	2095.54	2690.15	-0.360478	0.0170412	0.167313	BCL7C	25	26938951	26969724	-	1104	protein_coding	BAF chromatin remodeling complex subunit BCL7C [Source:VGNC Symbol;Acc:VGNC:58362]	-
ENSBTAG00000035147	78.7381	66.7932	81.214	104.463	135.308	94.7096	75.5817	111.493	-0.559923	0.017044	0.167313	C19H17orf67	19	7612667	7637250	-	273	protein_coding	chromosome 19 C17orf67 homolog [Source:VGNC Symbol;Acc:VGNC:52657]	-
ENSBTAG00000018416	108.012	79.0972	103.451	142.155	162.809	114.599	96.8536	139.854	-0.530166	0.0170821	0.167555	CCDC42	19	28254408	28267375	-	1526	protein_coding	coiled-coil domain containing 42 [Source:VGNC Symbol;Acc:VGNC:26896]	-
novel.241	11.1041	14.9406	14.5025	22.6156	24.2014	38.8309	13.5157	28.5493	-1.08168	0.0171491	0.167975	-	19	6100881	6101201	+	321	-	-	-
ENSBTAG00000004802	126.183	146.769	89.9155	56.0006	77.0043	100.392	120.956	77.799	0.633659	0.0171631	0.167975	CEP170B	21	69312292	69336738	+	7325	protein_coding	centrosomal protein 170B [Source:VGNC Symbol;Acc:VGNC:50066]	-
ENSBTAG00000017382	1210.35	1240.07	1245.28	1382.78	1515.89	1493.57	1231.9	1464.08	-0.249122	0.0171707	0.167975	P3H1	3	103472227	103491724	+	2716	protein_coding	prolyl 3-hydroxylase 1 [Source:VGNC Symbol;Acc:VGNC:32532]	-
ENSBTAG00000001081	1784.73	1981.82	1645.55	1421.55	1432.28	1605.33	1804.03	1486.39	0.2793	0.0171788	0.167975	PALLD	8	702606	1069003	+	6969	protein_coding	palladin, cytoskeletal associated protein [Source:VGNC Symbol;Acc:VGNC:32557]	-
ENSBTAG00000011145	3920.75	2782.46	4204.76	4695.44	5139.49	4178.59	3635.99	4671.17	-0.361528	0.0171945	0.167975	NDUFA4	4	19041321	19049196	-	1046	protein_coding	NDUFA4 mitochondrial complex associated [Source:VGNC Symbol;Acc:VGNC:31947]	-
ENSBTAG00000015099	611.734	529.072	761.865	838.933	881.149	728.317	634.224	816.133	-0.363843	0.0172057	0.167975	RPL26L1	20	4716985	4723653	+	700	protein_coding	ribosomal protein L26 like 1 [Source:NCBI gene (formerly Entrezgene);Acc:534970]	-
ENSBTAG00000014984	207.949	289.144	210.77	182.002	138.608	190.366	235.954	170.325	0.470191	0.0172294	0.168013	RPRD2	3	20203827	20302019	-	6072	protein_coding	regulation of nuclear pre-mRNA domain containing 2 [Source:VGNC Symbol;Acc:VGNC:34128]	-
ENSBTAG00000000977	316.971	289.144	318.088	401.697	396.022	364.632	308.068	387.45	-0.330758	0.0172366	0.168013	CADM1	15	25721022	26071036	-	1347	protein_coding	cell adhesion molecule 1 [Source:VGNC Symbol;Acc:VGNC:26694]	-
ENSBTAG00000012293	753.059	1032.66	824.709	640.776	650.136	758.624	870.142	683.179	0.349094	0.0172633	0.168031	SPAG9	19	35645114	35794345	+	5655	protein_coding	sperm associated antigen 9 [Source:VGNC Symbol;Acc:VGNC:35170]	-
ENSBTAG00000006270	10293.5	11235.3	10213.6	9156.1	8757.59	9224.71	10580.8	9046.14	0.226096	0.0172654	0.168031	HSP90AA1	21	66936747	66945064	-	6035	protein_coding	heat shock protein 90 alpha family class A member 1 [Source:VGNC Symbol;Acc:VGNC:53940]	-
ENSBTAG00000003191	1638.36	1777.05	1533.4	1369.86	1333.27	1429.17	1649.6	1377.43	0.260151	0.0173509	0.168731	FSCN1	25	38748352	38757857	-	2744	protein_coding	fascin actin-bundling protein 1 [Source:VGNC Symbol;Acc:VGNC:29126]	-
ENSBTAG00000013145	369.463	425.367	334.524	294.003	298.117	292.653	376.451	294.924	0.353265	0.01743	0.169358	DDHD2	27	33387283	33416172	+	4307	protein_coding	DDHD domain containing 2 [Source:VGNC Symbol;Acc:VGNC:27944]	-
ENSBTAG00000007163	1276.97	1644.34	1275.25	1123.24	1079.16	1180.08	1398.85	1127.5	0.311422	0.0174425	0.169358	SLC44A1	8	95034378	95265375	+	2660	protein_coding	solute carrier family 44 member 1 [Source:VGNC Symbol;Acc:VGNC:56984]	-
ENSBTAG00000010830	2807.31	3651.65	2417.08	2260.49	2092.32	2562.84	2958.68	2305.22	0.360069	0.0174591	0.169387	LRP1	5	56230519	56310118	-	13638	protein_coding	LDL receptor related protein 1 [Source:VGNC Symbol;Acc:VGNC:30986]	-
ENSBTAG00000014877	826.75	732.088	947.497	1041.4	1079.16	978.35	835.445	1032.97	-0.306373	0.0174893	0.169477	UNC50	11	3824075	3834738	+	2789	protein_coding	unc-50 inner nuclear membrane RNA binding protein [Source:VGNC Symbol;Acc:VGNC:36669]	-
ENSBTAG00000008079	200.883	216.199	208.836	147.54	169.41	157.218	208.639	158.056	0.401467	0.0175	0.169477	NRBP2	14	961099	968482	+	3938	protein_coding	nuclear receptor binding protein 2 [Source:VGNC Symbol;Acc:VGNC:32256]	-
ENSBTAG00000007696	798.485	1035.29	842.112	745.239	609.434	756.729	891.963	703.801	0.341918	0.0175091	0.169477	TRAPPC8	24	25259960	25343059	+	5129	protein_coding	trafficking protein particle complex 8 [Source:VGNC Symbol;Acc:VGNC:97321]	-
ENSBTAG00000001543	402.775	344.512	397.368	484.621	499.428	447.976	381.552	477.342	-0.323471	0.0175718	0.169884	BRI3BP	17	50813518	50834720	-	975	protein_coding	BRI3 binding protein [Source:VGNC Symbol;Acc:VGNC:26565]	-
ENSBTAG00000039671	609.715	680.236	580.1	529.852	493.928	493.437	623.35	505.739	0.30247	0.0175785	0.169884	-	26	36956649	36959030	+	2382	protein_coding	-	-
ENSBTAG00000004578	3.02839	3.51543	3.86733	0	0	0	3.47038	0	4.18306	0.0175985	1	LGI3	8	69462493	69468447	-	1647	protein_coding	leucine rich repeat LGI family member 3 [Source:VGNC Symbol;Acc:VGNC:30858]	-
ENSBTAG00000004990	539.053	636.293	470.848	394.158	374.021	494.384	548.731	420.854	0.381967	0.0176038	0.169997	NEO1	10	19888399	20126828	+	5830	protein_coding	neogenin 1 [Source:VGNC Symbol;Acc:VGNC:32007]	-
ENSBTAG00000019246	820.693	760.212	817.941	628.93	673.238	679.068	799.615	660.412	0.275353	0.0176562	0.170371	SC5D	15	31876181	31922303	+	2663	protein_coding	sterol-C5-desaturase [Source:VGNC Symbol;Acc:VGNC:34312]	-
ENSBTAG00000004672	1361.76	1607.43	1443.48	1236.32	1078.06	1296.57	1470.89	1203.65	0.289163	0.0177396	0.170874	RDX	15	20275874	20359908	-	4392	protein_coding	radixin [Source:VGNC Symbol;Acc:VGNC:33845]	-
ENSBTAG00000000152	1496.02	2178.69	1622.35	1482.94	1185.87	1445.27	1765.69	1371.36	0.364851	0.0177511	0.170874	RANBP2	11	44646703	44708627	-	10217	protein_coding	RAN binding protein 2 [Source:NCBI gene (formerly Entrezgene);Acc:785768]	-
ENSBTAG00000018101	3672.42	3179.71	3354.91	3974.97	4256.14	3885.93	3402.35	4039.01	-0.247543	0.0177521	0.170874	AHCY	13	63686723	63702437	-	2153	protein_coding	adenosylhomocysteinase [Source:VGNC Symbol;Acc:VGNC:25750]	-
ENSBTAG00000000827	74.7002	85.2492	55.1095	35.5389	45.1025	52.0903	71.6863	44.2439	0.694275	0.0177631	0.170874	TAOK1	19	20700379	20801731	+	3788	protein_coding	TAO kinase 1 [Source:VGNC Symbol;Acc:VGNC:35595]	-
ENSBTAG00000020989	11.1041	6.152	8.7015	1.07694	1.10006	2.84129	8.65253	1.67276	2.33647	0.0177861	1	SUSD4	16	26686341	26820061	-	3315	protein_coding	sushi domain containing 4 [Source:VGNC Symbol;Acc:VGNC:35489]	-
ENSBTAG00000015892	874.194	653.87	1070.28	1277.25	1259.57	939.519	866.116	1158.78	-0.42002	0.0178691	0.171761	NDUFB4	1	65318371	65324506	+	471	protein_coding	NADH:ubiquinone oxidoreductase subunit B4 [Source:NCBI gene (formerly Entrezgene);Acc:327706]	-
ENSBTAG00000015388	20600.1	15753.5	25154.1	27434.9	29767.7	22758.7	20502.6	26653.8	-0.37854	0.0178971	0.171897	RPL18	18	55260023	55263921	-	1167	protein_coding	ribosomal protein L18 [Source:VGNC Symbol;Acc:VGNC:34111]	-
ENSBTAG00000048664	360.378	447.338	369.33	295.08	288.216	334.325	392.349	305.874	0.359164	0.0179178	0.171964	CDK14	4	7937943	8616503	+	6186	protein_coding	cyclin dependent kinase 14 [Source:NCBI gene (formerly Entrezgene);Acc:784403]	-
ENSBTAG00000015859	151.419	149.406	177.897	201.387	236.513	200.784	159.574	212.895	-0.415343	0.0179679	0.172312	WRAP73	16	49406150	49418212	+	1703	protein_coding	WD repeat containing, antisense to TP73 [Source:VGNC Symbol;Acc:VGNC:36969]	-
ENSBTAG00000021988	165.552	214.441	211.736	146.463	125.407	161.006	197.243	144.292	0.450181	0.0180131	0.172613	SOCS4	10	67504612	67518536	+	2213	protein_coding	suppressor of cytokine signaling 4 [Source:VGNC Symbol;Acc:VGNC:35122]	-
ENSBTAG00000016760	1144.73	1135.48	1137.96	1000.47	922.952	946.149	1139.39	956.524	0.252402	0.0180557	0.172736	LRRFIP2	22	10347060	10455986	+	2656	protein_coding	LRR binding FLII interacting protein 2 [Source:VGNC Symbol;Acc:VGNC:31035]	LRRFIP
ENSBTAG00000009245	593.564	643.324	637.143	474.928	562.132	480.178	624.677	505.746	0.305716	0.01806	0.172736	PPP2CB	27	26900099	26924571	-	2439	protein_coding	protein phosphatase 2 catalytic subunit beta [Source:VGNC Symbol;Acc:VGNC:33252]	-
ENSBTAG00000013953	4229.65	4987.51	4052	3605.58	3371.69	3949.39	4423.05	3642.22	0.280201	0.0180688	0.172736	CALD1	4	98573632	98679000	+	2036	protein_coding	caldesmon 1 [Source:VGNC Symbol;Acc:VGNC:26706]	-
ENSBTAG00000003455	212.997	260.142	232.04	160.463	179.31	193.208	235.059	177.66	0.403873	0.0180814	0.172736	ANKRD6	9	60560040	60742901	-	4450	protein_coding	ankyrin repeat domain 6 [Source:VGNC Symbol;Acc:VGNC:53781]	-
ENSBTAG00000014653	626.876	651.233	561.73	450.159	476.327	547.421	613.28	491.302	0.319071	0.0181429	0.172963	SPNS1	25	25867538	25876113	-	2191	protein_coding	sphingolipid transporter 1 (putative) [Source:NCBI gene (formerly Entrezgene);Acc:505997]	-
ENSBTAG00000014601	263.47	338.36	317.121	217.541	224.413	260.451	306.317	234.135	0.38735	0.0181654	0.172963	SGCB	6	67878832	67905884	-	4380	protein_coding	sarcoglycan beta [Source:VGNC Symbol;Acc:VGNC:34536]	-
ENSBTAG00000004913	357.35	313.752	333.557	408.158	414.723	429.981	334.886	417.621	-0.319786	0.0181714	0.172963	RNF167	19	26450718	26455554	-	2242	protein_coding	ring finger protein 167 [Source:VGNC Symbol;Acc:VGNC:57151]	-
ENSBTAG00000004472	318.99	251.353	497.919	582.622	522.529	416.722	356.087	507.291	-0.51076	0.0182015	0.172963	-	9	95047811	95055302	-	1401	protein_coding	-	-
ENSBTAG00000011971	571.356	776.91	580.1	473.851	405.923	580.57	642.788	486.781	0.400562	0.0182134	0.172963	NRP2	2	94028625	94145404	+	3529	protein_coding	neuropilin 2 [Source:VGNC Symbol;Acc:VGNC:32267]	-
ENSBTAG00000021364	284.668	307.6	186.599	171.233	190.311	199.837	259.622	187.127	0.47248	0.0182139	0.172963	TNK2	1	70600179	70627585	-	4916	protein_coding	tyrosine kinase non receptor 2 [Source:VGNC Symbol;Acc:VGNC:36183]	-
ENSBTAG00000031295	759.116	760.212	833.41	959.549	919.652	948.043	784.246	942.415	-0.265223	0.0182206	0.172963	HSDL2	8	101747810	101808119	+	1904	protein_coding	hydroxysteroid dehydrogenase like 2 [Source:VGNC Symbol;Acc:VGNC:29980]	-
ENSBTAG00000016006	454.258	638.05	407.037	342.465	359.72	418.616	499.782	373.601	0.4201	0.0182279	0.172963	ANKRD11	18	14327315	14446553	-	9272	protein_coding	ankyrin repeat domain 11 [Source:VGNC Symbol;Acc:VGNC:25910]	-
ENSBTAG00000015390	298.801	248.717	258.144	345.696	316.818	367.473	268.554	343.329	-0.356544	0.01823	0.172963	FN3KRP	19	49934833	49943162	-	1980	protein_coding	fructosamine 3 kinase related protein [Source:VGNC Symbol;Acc:VGNC:29058]	-
ENSBTAG00000020807	12981.7	9285.13	15435.5	17737.1	17892.5	13911.9	12567.4	16513.8	-0.393999	0.0182515	0.173035	FAU	29	43326671	43328299	-	559	protein_coding	FAU ubiquitin like and ribosomal protein S30 fusion [Source:NCBI gene (formerly Entrezgene);Acc:282847]	-
ENSBTAG00000021039	4455.77	4784.5	3877	3390.19	3469.59	3951.28	4372.42	3603.69	0.278863	0.0182665	0.173046	HNRNPM	7	17058539	17098633	+	2574	protein_coding	heteroous nuclear ribonucleoprotein M [Source:VGNC Symbol;Acc:VGNC:55212]	-
ENSBTAG00000010957	127.192	100.19	135.357	184.156	138.608	183.737	120.913	168.833	-0.485352	0.0183759	0.17395	LHPP	26	44097496	44224863	+	4026	protein_coding	phospholysine phosphohistidine inorganic pyrophosphate phosphatase [Source:VGNC Symbol;Acc:VGNC:30870]	-
ENSBTAG00000000014	1637.35	1216.34	1580.77	1893.25	1920.71	1701.93	1478.15	1838.63	-0.315127	0.018459	0.174604	TXN2	5	74883636	74893752	-	1180	protein_coding	thioredoxin 2 [Source:VGNC Symbol;Acc:VGNC:36533]	-
ENSBTAG00000007116	259.432	354.179	299.718	238.003	210.112	246.245	304.443	231.453	0.39608	0.0185192	0.175041	ARRDC3	7	90839565	90853620	-	4149	protein_coding	arrestin domain containing 3 [Source:VGNC Symbol;Acc:VGNC:26173]	-
ENSBTAG00000003639	1406.18	1469.45	1272.35	1640.17	1612.69	1696.25	1382.66	1649.7	-0.254707	0.0185567	0.17517	ELMO2	13	75092070	75130281	-	3628	protein_coding	engulfment and cell motility 2 [Source:VGNC Symbol;Acc:VGNC:28439]	-
ENSBTAG00000031718	1069.02	934.225	1003.57	1176.01	1287.07	1159.25	1002.27	1207.44	-0.268843	0.018561	0.17517	OGFR	13	54566977	54575829	-	3192	protein_coding	opioid growth factor receptor [Source:VGNC Symbol;Acc:VGNC:32411]	-
ENSBTAG00000010485	623.848	786.577	653.579	534.16	523.629	593.829	688.001	550.539	0.321719	0.0186841	0.176199	MFN1	1	87721169	87765315	-	3335	protein_coding	mitofusin 1 [Source:VGNC Symbol;Acc:VGNC:31427]	-
ENSBTAG00000007934	250.347	184.56	308.42	343.542	368.521	300.229	247.775	337.431	-0.44634	0.0187296	0.176404	MRPS17	25	27653220	27658120	+	1374	protein_coding	mitochondrial ribosomal protein S17 [Source:NCBI gene (formerly Entrezgene);Acc:508143]	-
ENSBTAG00000004351	0	0	0	1.07694	4.40025	4.73548	0	3.40422	-4.28785	0.0187339	1	IL31RA	20	23285000	23352421	-	2261	protein_coding	interleukin 31 receptor A [Source:VGNC Symbol;Acc:VGNC:30154]	-
ENSBTAG00000011207	318.99	234.655	283.282	183.079	251.914	181.842	278.976	205.612	0.440615	0.0187342	0.176404	CNN1	7	15883405	15891295	+	1525	protein_coding	calponin 1 [Source:VGNC Symbol;Acc:VGNC:27508]	-
ENSBTAG00000008439	353.312	270.688	397.368	460.928	449.925	416.722	340.456	442.525	-0.379295	0.0187815	0.176616	AP5S1	13	51378950	51383204	-	1519	protein_coding	adaptor related protein complex 5 subunit sigma 1 [Source:VGNC Symbol;Acc:VGNC:25997]	-
ENSBTAG00000000363	109.022	137.981	125.688	76.4624	69.3039	107.969	124.23	84.5784	0.550736	0.0187877	0.176616	BDP1	20	10017703	10086104	-	8220	protein_coding	B double prime 1, subunit of RNA polymerase III transcription initiation factor IIIB [Source:VGNC Symbol;Acc:VGNC:26462]	-
ENSBTAG00000011843	23727.4	18577.3	24504.4	28281.4	29237.4	24746.7	22269.7	27421.8	-0.300254	0.0188404	0.176616	EEF1G	29	40915995	40927583	-	3413	protein_coding	eukaryotic translation elongation factor 1 gamma [Source:VGNC Symbol;Acc:VGNC:28334]	-
ENSBTAG00000001987	1122.52	1324.44	1169.87	957.395	974.655	1055.06	1205.61	995.705	0.276048	0.0188406	0.176616	SWAP70	15	42918200	43062549	-	3238	protein_coding	switching B cell complex subunit SWAP70 [Source:VGNC Symbol;Acc:VGNC:54893]	-
ENSBTAG00000003806	89.8421	97.5532	84.1145	120.617	118.807	142.064	90.5033	127.163	-0.491552	0.0188409	0.176616	ECM1	3	20183480	20191176	-	4219	protein_coding	extracellular matrix protein 1 [Source:VGNC Symbol;Acc:VGNC:28311]	-
ENSBTAG00000005650	592.554	638.929	611.039	751.701	711.74	764.306	614.174	742.582	-0.27382	0.0188417	0.176616	SKAP2	4	69125496	69297030	+	3745	protein_coding	src kinase associated phosphoprotein 2 [Source:VGNC Symbol;Acc:VGNC:34646]	-
ENSBTAG00000014387	255.394	246.959	184.665	193.848	156.209	155.324	229.006	168.46	0.444075	0.018862	0.176674	PRKAB2	3	22528348	22542857	+	3160	protein_coding	protein kinase AMP-activated non-catalytic subunit beta 2 [Source:VGNC Symbol;Acc:VGNC:33320]	-
ENSBTAG00000046358	5584.35	6477.18	5029.47	4727.75	4642.26	4795.15	5697	4721.72	0.270978	0.0189568	0.177095	PABPC1	14	63625556	63643551	+	3157	protein_coding	poly(A) binding protein cytoplasmic 1 [Source:VGNC Symbol;Acc:VGNC:53870]	-
ENSBTAG00000007390	9781.69	8702.44	9095	7677.47	8194.36	7652.53	9193.04	7841.45	0.229402	0.0189641	0.177095	VAT1	19	43044124	43051001	-	2733	protein_coding	vesicle amine transport 1 [Source:VGNC Symbol;Acc:VGNC:36770]	-
ENSBTAG00000016710	738.926	506.222	718.357	852.933	866.849	795.56	654.502	838.447	-0.358177	0.0189728	0.177095	PTRH2	19	10665274	10674104	-	857	protein_coding	peptidyl-tRNA hydrolase 2 [Source:VGNC Symbol;Acc:VGNC:33562]	-
ENSBTAG00000019847	45.4258	81.7337	41.5738	26.9234	24.2014	41.6722	56.2445	30.9323	0.859797	0.0189737	0.177095	CPEB2	6	110152224	110215989	+	2082	protein_coding	cytoplasmic polyadenylation element binding protein 2 [Source:HGNC Symbol;Acc:HGNC:21745]	-
ENSBTAG00000012587	1568.7	1333.23	1559.5	1839.41	1903.11	1655.52	1487.14	1799.35	-0.274983	0.0189974	0.177095	BABAM1	7	5837516	5843414	-	1934	protein_coding	BRISC and BRCA1 A complex member 1 [Source:VGNC Symbol;Acc:VGNC:55198]	-
ENSBTAG00000017133	226.12	166.104	179.831	243.387	244.214	268.975	190.685	252.192	-0.40639	0.019009	0.177095	GINS4	27	36454819	36470324	+	2808	protein_coding	GINS complex subunit 4 [Source:VGNC Symbol;Acc:VGNC:29363]	-
ENSBTAG00000009580	1274.95	1228.64	1253.98	1471.09	1434.48	1532.4	1252.53	1479.32	-0.240454	0.0190126	0.177095	SH3BGRL3	2	126837552	126839005	-	763	protein_coding	SH3 domain binding glutamate rich protein like 3 [Source:NCBI gene (formerly Entrezgene);Acc:614672]	-
ENSBTAG00000021338	1198.23	968.501	1178.57	1339.71	1423.48	1313.62	1115.1	1358.94	-0.285717	0.0190513	0.177095	OAF	15	30784117	30802070	+	849	protein_coding	out at first homolog [Source:VGNC Symbol;Acc:VGNC:32389]	-
ENSBTAG00000020174	1023.59	1148.67	1063.52	921.857	873.449	905.423	1078.59	900.243	0.26108	0.0190594	0.177095	HBS1L	9	73010914	73096052	-	2916	protein_coding	HBS1 like translational GTPase [Source:VGNC Symbol;Acc:VGNC:29768]	-
ENSBTAG00000005905	830.787	878.857	906.89	700.008	724.941	750.1	872.178	725.016	0.266455	0.0190704	0.177095	TOPORS	8	11522164	11532925	+	3789	protein_coding	TOP1 binding arginine/serine rich protein, E3 ubiquitin ligase [Source:VGNC Symbol;Acc:VGNC:36222]	-
ENSBTAG00000006672	2877.98	3277.26	2939.17	2637.41	2502.64	2555.26	3031.47	2565.11	0.241192	0.0190788	0.177095	SYNCRIP	9	63819985	63842196	+	1988	protein_coding	synaptotagmin binding cytoplasmic RNA interacting protein [Source:VGNC Symbol;Acc:VGNC:35518]	-
ENSBTAG00000012443	770.22	1052.87	699.987	654.777	644.636	660.126	841.026	653.179	0.365454	0.0190893	0.177095	DIAPH3	12	2180988	2743479	+	3546	protein_coding	diaphanous related formin 3 [Source:VGNC Symbol;Acc:VGNC:28062]	-
ENSBTAG00000001283	332.113	416.578	277.481	275.695	222.212	268.975	342.058	255.628	0.420698	0.019112	0.177095	RIC1	8	38949554	39091202	-	4353	protein_coding	RIC1 homolog, RAB6A GEF complex partner 1 [Source:VGNC Symbol;Acc:VGNC:33959]	-
ENSBTAG00000013866	15448.8	10714.1	18920.9	21053	22432.5	16650.9	15028	20045.5	-0.415637	0.0191129	0.177095	RPS27	3	16447956	16449471	-	372	protein_coding	ribosomal protein S27 [Source:NCBI gene (formerly Entrezgene);Acc:615638]	-
ENSBTAG00000048426	911.544	845.461	804.405	708.623	753.542	632.66	853.803	698.275	0.290777	0.01912	0.177095	-	28	4262952	4264377	-	645	protein_coding	-	-
ENSBTAG00000021720	628.895	522.92	672.916	805.548	776.644	695.168	608.244	759.12	-0.31994	0.0192846	0.178486	MRPL27	19	36304898	36309727	+	663	protein_coding	mitochondrial ribosomal protein L27 [Source:VGNC Symbol;Acc:VGNC:31628]	-
ENSBTAG00000010740	1507.13	1168.88	1739.33	1835.1	2042.81	1729.4	1471.78	1869.1	-0.344987	0.019332	0.178792	CLTB	7	37857326	37879421	-	3294	protein_coding	clathrin light chain B [Source:VGNC Symbol;Acc:VGNC:27470]	-
ENSBTAG00000010718	78.7381	86.128	77.3467	48.4621	59.4033	53.0374	80.7376	53.6343	0.591766	0.0193664	0.178978	RALGPS2	16	60124735	60284409	+	3020	protein_coding	Ral GEF with PH domain and SH3 binding motif 2 [Source:VGNC Symbol;Acc:VGNC:33705]	-
ENSBTAG00000018638	125.173	182.802	137.29	103.386	79.2044	123.122	148.422	101.904	0.541117	0.0194021	0.179174	CC2D2A	6	110630319	110751110	+	4945	protein_coding	coiled-coil and C2 domain containing 2A [Source:VGNC Symbol;Acc:VGNC:26826]	-
novel.649	2.01892	0.878857	2.9005	9.69242	8.80049	7.57677	1.93276	8.68989	-2.18246	0.019438	1	-	X	138689364	138690249	-	886	-	-	-
ENSBTAG00000019214	785.362	985.199	899.155	677.392	732.641	758.624	889.905	722.886	0.300211	0.0194742	0.179707	USP14	24	35149151	35184341	+	2454	protein_coding	ubiquitin specific peptidase 14 [Source:VGNC Symbol;Acc:VGNC:36712]	-
ENSBTAG00000018093	84.7948	107.221	93.7828	72.1547	57.2032	64.4025	95.2661	64.5868	0.562417	0.0195182	0.17994	KMT2A	15	29140936	29188682	+	11466	protein_coding	lysine methyltransferase 2A [Source:VGNC Symbol;Acc:VGNC:30690]	-
ENSBTAG00000004540	1277.98	1385.96	1382.57	1562.63	1600.59	1618.59	1348.84	1593.94	-0.240739	0.0195383	0.17994	NUB1	4	113890451	113925971	+	2398	protein_coding	negative regulator of ubiquitin like proteins 1 [Source:VGNC Symbol;Acc:VGNC:32314]	-
ENSBTAG00000019695	241.261	264.536	209.803	160.463	170.51	205.52	238.533	178.831	0.414094	0.0195427	0.17994	RLF	3	105894662	105974325	-	6529	protein_coding	RLF zinc finger [Source:VGNC Symbol;Acc:VGNC:33990]	zf-C2H2
ENSBTAG00000033731	281.64	323.419	312.287	399.543	387.222	365.579	305.782	384.115	-0.327526	0.0195768	0.180121	PRCP	29	12744375	12830803	+	2876	protein_coding	prolylcarboxypeptidase [Source:VGNC Symbol;Acc:VGNC:33287]	-
ENSBTAG00000012107	2409.59	2111.89	2326.2	2581.41	2859.06	2686.91	2282.56	2709.13	-0.247357	0.0195945	0.18015	SLC25A28	26	20596417	20607094	-	1519	protein_coding	solute carrier family 25 member 28 [Source:VGNC Symbol;Acc:VGNC:34754]	-
ENSBTAG00000008338	52.492	46.5794	45.4412	31.2311	28.6016	25.5716	48.1709	28.4681	0.76055	0.0196335	0.180377	PLCB1	13	933264	1794219	+	4694	protein_coding	phospholipase C beta 1 [Source:VGNC Symbol;Acc:VGNC:32980]	-
ENSBTAG00000000236	3595.7	3656.93	3631.43	3343.88	3011.97	2858.33	3628.02	3071.4	0.24048	0.0197448	0.181258	YWHAZ	14	63393855	63427371	+	1740	protein_coding	tyrosine 3-monooxygenase/tryptophan 5-monooxygenase activation protein zeta [Source:VGNC Symbol;Acc:VGNC:53885]	-
ENSBTAG00000013531	372.492	355.937	414.771	463.082	545.631	435.664	381.067	481.459	-0.336736	0.0197771	0.181258	CENPS	16	43134178	43148824	-	766	protein_coding	apoptosis-inducing, TAF9-like domain 1 [Source:NCBI gene (formerly Entrezgene);Acc:613732]	-
ENSBTAG00000004593	582.46	732.088	516.289	428.62	418.023	552.157	610.279	466.267	0.387757	0.0197813	0.181258	TOP2B	27	40151096	40196738	+	5033	protein_coding	DNA topoisomerase II beta [Source:VGNC Symbol;Acc:VGNC:49158]	-
ENSBTAG00000019366	1310.28	1587.22	1262.68	1159.86	1031.86	1191.45	1386.73	1127.72	0.298388	0.0197876	0.181258	POLR2B	6	72361660	72405612	+	3867	protein_coding	RNA polymerase II subunit B [Source:VGNC Symbol;Acc:VGNC:33136]	-
ENSBTAG00000002182	815.646	591.471	973.601	1067.24	1152.86	914.894	793.573	1045	-0.397341	0.0198316	0.181528	COX17	1	64425088	64432940	-	438	protein_coding	cytochrome c oxidase copper chaperone COX17 [Source:VGNC Symbol;Acc:VGNC:27631]	-
ENSBTAG00000002769	993.311	1230.4	900.122	878.779	761.243	849.545	1041.28	829.856	0.327811	0.0198785	0.181716	AP1G1	18	39291352	39347633	+	3705	protein_coding	adaptor related protein complex 1 subunit gamma 1 [Source:VGNC Symbol;Acc:VGNC:25977]	-
ENSBTAG00000014207	291.735	293.538	196.267	194.925	188.111	195.102	260.513	192.713	0.43517	0.0198954	0.181716	ADAMTS10	7	17159713	17179480	-	4307	protein_coding	ADAM metallopeptidase with thrombospondin type 1 motif 10 [Source:VGNC Symbol;Acc:VGNC:25615]	-
ENSBTAG00000021675	756.087	888.525	735.76	591.237	613.834	711.269	793.457	638.78	0.312534	0.0199061	0.181716	PJA2	7	108442760	108492509	-	3231	protein_coding	praja ring finger ubiquitin ligase 2 [Source:VGNC Symbol;Acc:VGNC:32931]	-
ENSBTAG00000030563	255.394	207.41	221.405	309.08	360.82	244.351	228.07	304.75	-0.417235	0.0199105	0.181716	PRRG2	18	56002108	56008411	+	4076	protein_coding	proline rich and Gla domain 2 [Source:VGNC Symbol;Acc:VGNC:33407]	-
ENSBTAG00000011243	701.576	610.806	704.821	801.24	859.148	791.772	672.401	817.387	-0.28207	0.0199751	0.182172	TOE1	3	100717214	100731168	-	4153	protein_coding	target of EGR1, exonuclease [Source:VGNC Symbol;Acc:VGNC:49580]	-
novel.148	163.533	217.078	177.897	131.386	127.607	151.535	186.169	136.843	0.444145	0.0200523	0.182743	-	15	33683930	33688542	+	1668	-	-	-
ENSBTAG00000034495	148.391	107.221	170.163	203.541	216.712	172.371	141.925	197.541	-0.47806	0.0201142	0.183093	GTF2F2	12	15282784	15418923	+	1729	protein_coding	ral transcription factor IIF subunit 2 [Source:VGNC Symbol;Acc:VGNC:53815]	-
ENSBTAG00000053071	380.567	482.493	406.07	350.004	328.918	324.854	423.043	334.592	0.339979	0.0201202	0.183093	-	19	52262092	52317873	-	6114	protein_coding	-	-
ENSBTAG00000010289	147.381	162.589	205.935	246.618	291.516	182.789	171.969	240.308	-0.480232	0.0201533	0.183261	GEMIN8	X	129489714	129507469	+	1507	protein_coding	gem nuclear organelle associated protein 8 [Source:VGNC Symbol;Acc:VGNC:29321]	-
ENSBTAG00000013247	0	0	0	1.07694	3.30019	5.68257	0	3.35323	-4.27021	0.0201568	1	NLRP5	18	63478435	63493232	+	3561	protein_coding	NLR family pyrin domain containing 5 [Source:VGNC Symbol;Acc:VGNC:32118]	-
ENSBTAG00000019759	693.501	870.069	739.627	618.161	524.729	682.856	767.732	608.582	0.334834	0.0201831	0.183392	IDE	26	13881642	13976189	-	5266	protein_coding	insulin degrading enzyme [Source:VGNC Symbol;Acc:VGNC:30033]	-
ENSBTAG00000008292	1357.73	1141.64	1647.48	1818.94	1942.71	1518.19	1382.28	1759.95	-0.348451	0.0201971	0.183392	SNRPD1	24	34606945	34614665	-	653	protein_coding	small nuclear ribonucleoprotein D1 polypeptide [Source:NCBI gene (formerly Entrezgene);Acc:508788]	-
ENSBTAG00000003827	15.1419	14.0617	22.2372	7.53855	5.50031	6.62967	17.1469	6.55617	1.38428	0.0202199	1	RIMS2	14	60359146	60390081	-	3828	protein_coding	regulating synaptic membrane exocytosis 2 [Source:VGNC Symbol;Acc:VGNC:33972]	-
novel.250	92.8705	116.009	85.0813	54.9237	63.8036	77.6618	97.987	65.463	0.580245	0.0202588	0.183819	-	19	39042339	39045153	+	2815	-	-	-
ENSBTAG00000053187	1.00946	0	0	4.30774	4.40025	4.73548	0.336487	4.48116	-3.71942	0.0202691	1	-	13	64792559	64837197	-	5733	pseudogene	-	-
ENSBTAG00000035855	17.1609	19.3349	11.602	31.2311	26.4015	36.9367	16.0326	31.5231	-0.97557	0.0203045	0.184099	-	9	7691510	7692897	+	1329	pseudogene	-	-
ENSBTAG00000020710	157.476	125.677	134.39	196.002	168.309	196.049	139.181	186.787	-0.427334	0.0203202	0.184108	CENPQ	23	22263107	22280742	+	1708	protein_coding	centromere protein Q [Source:VGNC Symbol;Acc:VGNC:27184]	-
ENSBTAG00000027569	614.763	791.85	629.408	565.391	491.728	562.575	678.674	539.898	0.330505	0.0203982	0.18468	APBB2	6	59713923	60095904	-	4747	protein_coding	amyloid beta protein binding family B member 2 [Source:VGNC Symbol;Acc:VGNC:26005]	-
ENSBTAG00000054545	702.586	674.084	670.982	594.468	575.332	511.432	682.551	560.411	0.285227	0.0204288	0.184823	RNF11	3	95012096	95059039	-	2444	protein_coding	ring finger protein 11 [Source:VGNC Symbol;Acc:VGNC:34009]	-
ENSBTAG00000016442	672.302	739.998	587.835	513.698	510.429	582.464	666.711	535.53	0.315785	0.0204751	0.185107	MAP4K3	11	21552945	21736237	-	4459	protein_coding	mitogen-activated protein kinase kinase kinase kinase 3 [Source:VGNC Symbol;Acc:VGNC:31206]	-
ENSBTAG00000049516	4482.01	4481.29	4646.6	5629.14	5381.5	4941	4536.64	5317.21	-0.228934	0.0205711	0.185841	ARL6IP1	25	16433450	16442049	-	3064	protein_coding	ADP ribosylation factor like GTPase 6 interacting protein 1 [Source:NCBI gene (formerly Entrezgene);Acc:777773]	-
ENSBTAG00000012672	131.23	84.3703	112.153	142.155	143.008	178.054	109.251	154.406	-0.504721	0.0205902	0.185841	ZNHIT3	19	12843752	12850362	+	582	protein_coding	zinc finger HIT-type containing 3 [Source:VGNC Symbol;Acc:VGNC:37360]	-
ENSBTAG00000017734	83.7854	81.7337	77.3467	35.5389	41.8023	72.9264	80.9553	50.0892	0.683522	0.0206009	0.185841	-	8	53287860	53450193	+	7368	protein_coding	-	-
ENSBTAG00000010787	423.974	420.094	449.577	526.621	576.432	492.49	431.215	531.848	-0.301883	0.0206305	0.185973	RFC3	12	27378900	27396278	-	1356	protein_coding	replication factor C subunit 3 [Source:VGNC Symbol;Acc:VGNC:33887]	-
ENSBTAG00000000308	453.249	523.799	503.72	416.774	325.618	424.299	493.589	388.897	0.343291	0.0206512	0.186025	ITCH	13	63816189	63881729	+	2628	protein_coding	itchy E3 ubiquitin protein ligase [Source:VGNC Symbol;Acc:VGNC:30307]	-
ENSBTAG00000018688	1387	1006.29	1482.16	1827.56	1892.11	1344.88	1291.82	1688.18	-0.386071	0.0206877	0.186219	CBR3	1	148440558	148450711	+	1407	protein_coding	carbonyl reductase 3 [Source:VGNC Symbol;Acc:VGNC:53516]	-
ENSBTAG00000004768	107.003	101.069	62.8442	64.6161	52.803	57.7728	90.3052	58.3973	0.629108	0.0207171	0.186349	RAI1	19	34650992	34752887	-	7851	protein_coding	retinoic acid induced 1 [Source:VGNC Symbol;Acc:VGNC:33695]	-
ENSBTAG00000019158	15.1419	19.3349	14.5025	5.38468	5.50031	7.57677	16.3264	6.15392	1.40231	0.020729	1	MEX3A	3	14690553	14695864	+	1725	protein_coding	mex-3 RNA binding family member A [Source:VGNC Symbol;Acc:VGNC:31419]	-
ENSBTAG00000018855	244.29	330.45	221.405	225.079	163.909	193.208	265.382	194.065	0.452966	0.0207525	0.186533	SCAF4	1	3760509	3822150	+	3905	protein_coding	SR-related CTD associated factor 4 [Source:VGNC Symbol;Acc:VGNC:52822]	-
ENSBTAG00000038540	414.889	282.113	440.876	538.468	504.928	456.5	379.293	499.965	-0.399551	0.0208112	0.186926	-	26	24799040	24812913	+	1484	protein_coding	-	-
ENSBTAG00000017551	151.419	174.014	175.964	107.694	121.007	139.223	167.132	122.641	0.444886	0.0208847	0.187451	DROSHA	20	41999320	42122009	+	4369	protein_coding	drosha ribonuclease III [Source:VGNC Symbol;Acc:VGNC:28211]	-
ENSBTAG00000011495	93.88	126.555	70.5788	61.3853	61.6035	67.2438	97.0048	63.4109	0.61507	0.0209156	0.187593	DIP2A	1	146121832	146241261	+	5358	protein_coding	disco interacting A [Source:VGNC Symbol;Acc:VGNC:28066]	-
ENSBTAG00000018562	207.949	169.619	241.708	277.849	251.914	286.97	206.426	272.244	-0.401706	0.0209554	0.187702	TMEM159	25	18976399	18992785	+	1560	protein_coding	transmembrane protein 159 [Source:VGNC Symbol;Acc:VGNC:35984]	-
ENSBTAG00000030170	785.362	709.238	950.397	1034.93	1045.06	952.778	814.999	1010.92	-0.310948	0.0209578	0.187702	JPT1	19	56301937	56318233	+	3419	protein_coding	Jupiter microtubule associated homolog 1 [Source:VGNC Symbol;Acc:VGNC:55841]	-
ENSBTAG00000003581	288.706	442.065	288.116	276.772	225.513	249.086	339.629	250.457	0.441108	0.0209879	0.187727	SETD7	17	18155442	18207948	+	1809	protein_coding	SET domain containing 7, histone lysine methyltransferase [Source:VGNC Symbol;Acc:VGNC:34497]	-
ENSBTAG00000026604	159.495	97.5532	152.76	177.694	202.411	191.313	136.603	190.473	-0.483085	0.0209907	0.187727	LYRM2	9	60553611	60555713	+	1276	protein_coding	LYR motif containing 2 [Source:VGNC Symbol;Acc:VGNC:31109]	-
ENSBTAG00000011553	79.7475	86.128	97.6502	142.155	135.308	100.392	87.8419	125.952	-0.516463	0.0210379	0.188014	FAHD2A	11	2153786	2164529	+	1261	protein_coding	fumarylacetoacetate hydrolase domain containing 2A [Source:NCBI gene (formerly Entrezgene);Acc:404123]	-
ENSBTAG00000004511	258.422	293.538	230.106	177.694	193.611	222.567	260.689	197.958	0.396329	0.0210537	0.188021	VAV2	11	104592021	104777976	-	2796	protein_coding	vav guanine nucleotide exchange factor 2 [Source:VGNC Symbol;Acc:VGNC:36773]	-
ENSBTAG00000024334	5.04731	18.456	17.403	34.4619	24.2014	30.3071	13.6354	29.6568	-1.11081	0.0211196	0.188066	-	4	72118023	72118502	-	480	protein_coding	-	-
novel.30	112.05	180.166	103.451	98.0011	74.8042	91.8683	131.889	88.2245	0.582305	0.0211227	0.188066	-	1	141487275	141491491	-	4217	-	-	-
ENSBTAG00000010465	710.661	507.101	709.656	841.086	913.051	722.634	642.473	825.591	-0.362144	0.0211293	0.188066	C29H11orf98	29	40993414	40998547	-	1349	protein_coding	chromosome 29 C11orf98 homolog [Source:NCBI gene (formerly Entrezgene);Acc:616423]	-
ENSBTAG00000019455	46.4353	35.1543	29.9718	9.69242	25.3014	21.7832	37.1871	18.9257	0.970477	0.0211327	0.188066	MYO5B	24	49490278	49824858	-	5685	protein_coding	myosin VB [Source:VGNC Symbol;Acc:VGNC:31827]	-
ENSBTAG00000000878	908.516	1140.76	865.316	746.316	710.64	863.751	971.53	773.569	0.328632	0.0211342	0.188066	RB1CC1	14	21493003	21523152	-	6054	protein_coding	RB1 inducible coiled-coil 1 [Source:VGNC Symbol;Acc:VGNC:33769]	-
novel.379	306.877	333.087	286.183	227.233	248.614	251.927	308.715	242.592	0.347939	0.021155	0.188108	-	25	16860090	16864331	+	4242	-	-	-
ENSBTAG00000012857	16.1514	18.456	17.403	38.7697	28.6016	31.2542	17.3368	32.8751	-0.920761	0.0211691	0.188108	CNNM2	26	23551416	23728870	+	3368	protein_coding	cyclin and CBS domain divalent metal cation transport mediator 2 [Source:VGNC Symbol;Acc:VGNC:27511]	-
ENSBTAG00000012357	251.356	399.001	321.955	244.464	232.113	251.927	324.104	242.835	0.417928	0.0212046	0.18816	VPS13B	14	64454510	65258852	-	12618	protein_coding	vacuolar protein sorting 13 homolog B [Source:HGNC Symbol;Acc:HGNC:2183]	-
ENSBTAG00000008421	344.227	340.997	247.509	182.002	239.813	266.134	310.911	229.316	0.437843	0.0212052	0.18816	SCRIB	14	987039	1006477	+	4812	protein_coding	scribble planar cell polarity protein [Source:VGNC Symbol;Acc:VGNC:34365]	-
ENSBTAG00000009680	206.94	191.591	249.443	178.771	161.709	143.959	215.991	161.48	0.420523	0.0212387	0.188324	FAM177A1	21	45352820	45368962	+	2504	protein_coding	family with sequence similarity 177 member A1 [Source:VGNC Symbol;Acc:VGNC:50064]	-
ENSBTAG00000040018	60.5677	54.4891	73.4793	88.3087	97.9055	90.9212	62.8454	92.3785	-0.557119	0.0212949	0.18859	-	28	18271209	18271565	-	357	protein_coding	-	-
ENSBTAG00000005025	472.428	652.991	498.886	430.774	360.82	462.183	541.435	417.926	0.373659	0.0213441	0.18859	FAM91A1	14	16074868	16112829	-	2802	protein_coding	family with sequence similarity 91 member A1 [Source:VGNC Symbol;Acc:VGNC:53863]	-
ENSBTAG00000049588	592.554	537.861	649.712	801.24	740.342	661.073	593.376	734.218	-0.3071	0.0213461	0.18859	SUPT4H1	19	9315341	9320588	-	1081	protein_coding	SPT4 homolog, DSIF elongation factor subunit [Source:NCBI gene (formerly Entrezgene);Acc:616425]	-
ENSBTAG00000010498	29.2744	43.064	33.8392	17.231	25.3014	13.2593	35.3925	18.5972	0.940679	0.0213497	0.18859	SLC40A1	2	6776416	6800154	+	3189	protein_coding	solute carrier family 40 member 1 [Source:VGNC Symbol;Acc:VGNC:34872]	-
ENSBTAG00000047286	12.1135	9.66743	22.2372	26.9234	45.1025	21.7832	14.6727	31.2697	-1.09069	0.0213616	0.18859	-	4	46337363	46340362	-	684	protein_coding	-	-
ENSBTAG00000054555	2356.08	1622.37	2363.91	2749.42	2959.17	2382.89	2114.12	2697.16	-0.35154	0.0213906	0.18859	-	22	7039077	7042599	+	276	protein_coding	-	-
ENSBTAG00000016800	39.369	63.2777	23.204	25.8464	16.5009	21.7832	41.9502	21.3769	0.976104	0.0214038	0.18859	SEMA6D	10	62638620	62697268	-	6474	protein_coding	semaphorin 6D [Source:VGNC Symbol;Acc:VGNC:34444]	-
ENSBTAG00000020303	498.674	560.711	505.654	380.158	365.22	486.807	521.68	410.729	0.343571	0.0214161	0.18859	FBXO38	7	59800293	59865455	+	4672	protein_coding	F-box protein 38 [Source:VGNC Symbol;Acc:VGNC:28908]	-
ENSBTAG00000022294	2836.59	3159.49	2571.78	2321.87	2317.83	2511.7	2855.95	2383.8	0.26072	0.0214187	0.18859	FADS1	29	40244038	40351218	-	4481	protein_coding	fatty acid desaturase 1 [Source:VGNC Symbol;Acc:VGNC:28701]	-
ENSBTAG00000052841	19.1798	14.9406	23.204	29.0773	35.202	42.6193	19.1081	35.6328	-0.906577	0.021429	0.18859	TAFA3	3	30601381	30603478	-	477	protein_coding	TAFA chemokine like family member 3 [Source:HGNC Symbol;Acc:HGNC:21590]	-
ENSBTAG00000003578	458.296	283.871	477.616	528.775	575.332	523.744	406.594	542.617	-0.417708	0.0214442	0.18859	DPCD	26	22334789	22356875	+	855	protein_coding	deleted in primary ciliary dyskinesia homolog [Source:VGNC Symbol;Acc:VGNC:55947]	-
ENSBTAG00000006982	2800.25	2406.31	2977.85	3236.19	3449.79	3134.89	2728.14	3273.62	-0.263083	0.0214503	0.18859	RAB5C	19	42256788	42280743	-	3819	protein_coding	RAB5C, member RAS onco family [Source:VGNC Symbol;Acc:VGNC:50253]	-
ENSBTAG00000012467	341.198	330.45	285.216	402.774	421.324	377.891	318.955	400.663	-0.328294	0.0214794	0.1887	MASP1	1	80006310	80074215	+	6070	protein_coding	mannan binding lectin serine peptidase 1 [Source:VGNC Symbol;Acc:VGNC:31255]	-
ENSBTAG00000021199	181.703	138.859	209.803	231.541	261.815	221.62	176.788	238.325	-0.432112	0.0214931	0.1887	COA8	21	68196002	68222814	+	833	protein_coding	cytochrome c oxidase assembly factor 8 [Source:VGNC Symbol;Acc:VGNC:26037]	-
ENSBTAG00000002327	1415.27	982.562	1393.21	1631.56	1781	1424.43	1263.68	1612.33	-0.351762	0.0215114	0.188728	TMEM208	18	34855548	34857710	+	756	protein_coding	transmembrane protein 208 [Source:VGNC Symbol;Acc:VGNC:36030]	-
novel.485	162.523	145.89	191.433	115.232	128.707	123.122	166.616	122.354	0.444372	0.0215665	0.189079	-	4	94644280	94668724	-	1837	-	-	-
ENSBTAG00000024958	89.8421	99.3109	111.186	60.3084	72.6041	73.8735	100.113	68.9286	0.537551	0.0216296	0.18941	FAM214A	10	57723231	57808958	+	5260	protein_coding	family with sequence similarity 214 member A [Source:VGNC Symbol;Acc:VGNC:28793]	-
ENSBTAG00000017281	333.123	264.536	216.571	164.771	163.909	250.033	271.41	192.905	0.488799	0.0216488	0.18941	OPLAH	14	765421	774581	+	4303	protein_coding	5-oxoprolinase, ATP-hydrolysing [Source:VGNC Symbol;Acc:VGNC:53869]	-
ENSBTAG00000020403	680.378	825.247	640.044	562.16	506.028	634.554	715.223	567.581	0.33329	0.0216603	0.18941	ZMYM2	12	36133288	36195719	-	5010	protein_coding	zinc finger MYM-type containing 2 [Source:VGNC Symbol;Acc:VGNC:56646]	-
ENSBTAG00000018455	563.28	451.733	589.768	700.008	715.04	602.353	534.927	672.467	-0.330352	0.0216651	0.18941	COMMD5	14	347689	349724	-	1202	protein_coding	COMM domain containing 5 [Source:VGNC Symbol;Acc:VGNC:27586]	-
ENSBTAG00000033143	3.02839	1.75771	6.76783	6.46161	9.90056	23.6774	3.85131	13.3465	-1.81309	0.021693	1	-	2	43416111	43416743	+	633	protein_coding	-	-
ENSBTAG00000052404	187.76	190.712	163.395	100.155	143.008	149.641	180.622	130.935	0.462438	0.0217041	0.189542	-	13	72628764	72633619	-	309	protein_coding	-	-
ENSBTAG00000006557	40.3785	26.3657	24.1708	60.3084	39.6022	55.8786	30.305	51.9297	-0.78335	0.0217106	0.189542	RHEBL1	5	30752743	30755981	+	1198	protein_coding	RHEB like 1 [Source:VGNC Symbol;Acc:VGNC:33940]	-
ENSBTAG00000050789	803.532	619.594	907.856	982.165	1194.67	854.28	776.994	1010.37	-0.378923	0.0217348	0.18962	-	22	43393705	43393946	+	171	pseudogene	-	-
ENSBTAG00000020480	2885.04	2863.32	2805.75	3329.88	3328.79	3255.17	2851.37	3304.61	-0.21278	0.0218925	0.190844	SPTLC2	10	88689279	88784551	-	2041	protein_coding	serine palmitoyltransferase long chain base subunit 2 [Source:VGNC Symbol;Acc:VGNC:35257]	-
ENSBTAG00000046750	4.03785	5.27314	3.86733	7.53855	18.701	14.2064	4.39278	13.482	-1.61213	0.0218962	1	B3GNT3	7	5344443	5364373	-	2354	protein_coding	UDP-GlcNAc:betaGal beta-1,3-N-acetylglucosaminyltransferase 3 [Source:VGNC Symbol;Acc:VGNC:26379]	-
ENSBTAG00000039208	2885.04	1955.46	3493.17	3838.2	4057.03	3157.62	2777.89	3684.28	-0.407484	0.0219056	0.190844	ATP5F1E	13	57357647	57361337	+	574	protein_coding	ATP synthase F1 subunit epsilon [Source:VGNC Symbol;Acc:VGNC:103015]	-
ENSBTAG00000033740	110.031	101.947	139.224	154.002	165.009	161.006	117.068	160.006	-0.452084	0.0219698	0.190911	-	1	115264273	115264638	-	366	protein_coding	-	-
ENSBTAG00000014468	2551.92	1987.98	2357.14	2752.65	3041.67	2604.51	2299.01	2799.61	-0.284353	0.0219828	0.190911	AP1S1	25	35578151	35585220	-	1859	protein_coding	adaptor related protein complex 1 subunit sigma 1 [Source:VGNC Symbol;Acc:VGNC:25981]	-
ENSBTAG00000015980	1411.23	1811.32	1208.54	1075.86	1093.46	1299.42	1477.03	1156.24	0.353253	0.0219829	0.190911	FASN	19	50775674	50796012	+	9860	protein_coding	fatty acid synthase [Source:VGNC Symbol;Acc:VGNC:28871]	-
ENSBTAG00000032527	84.7948	122.161	120.854	73.2316	81.4046	71.0322	109.27	75.2228	0.542337	0.0220015	0.190911	ERCC6	28	43633382	43704103	-	4614	protein_coding	ERCC excision repair 6, chromatin remodeling factor [Source:VGNC Symbol;Acc:VGNC:28572]	-
ENSBTAG00000021632	245.299	225.866	291.017	341.388	331.119	304.965	254.061	325.824	-0.359065	0.0220073	0.190911	MSRA	8	8755177	9169658	-	1663	protein_coding	methionine sulfoxide reductase A [Source:VGNC Symbol;Acc:VGNC:31705]	-
ENSBTAG00000006411	696.529	620.473	723.191	871.241	924.052	729.264	680.064	841.519	-0.306927	0.0220234	0.190911	THAP11	18	35349992	35353414	+	2951	protein_coding	THAP domain containing 11 [Source:VGNC Symbol;Acc:VGNC:35819]	THAP
ENSBTAG00000034531	523.911	513.253	476.649	400.62	420.224	415.775	504.604	412.206	0.291711	0.0220389	0.190911	RNF146	9	24001196	24028448	-	1867	protein_coding	ring finger protein 146 [Source:NCBI gene (formerly Entrezgene);Acc:767901]	-
ENSBTAG00000013235	2208.7	1828.02	2154.1	2403.72	2746.85	2338.38	2063.61	2496.32	-0.274727	0.0220588	0.190911	TINAGL1	2	122142699	122178659	-	3249	protein_coding	tubulointerstitial nephritis antigen like 1 [Source:VGNC Symbol;Acc:VGNC:35875]	-
ENSBTAG00000046654	251.356	248.717	220.438	162.617	179.31	207.414	240.17	183.114	0.38927	0.0220638	0.190911	CERK	5	116906784	116943141	-	3484	protein_coding	ceramide kinase [Source:VGNC Symbol;Acc:VGNC:55885]	-
ENSBTAG00000006029	1062.96	1103.84	1016.14	838.933	963.654	846.704	1060.98	883.097	0.265339	0.0220665	0.190911	OGDH	4	76758582	76844759	-	5642	protein_coding	oxoglutarate dehydrogenase [Source:VGNC Symbol;Acc:VGNC:32406]	-
ENSBTAG00000015208	19.1798	14.0617	16.4362	3.23081	8.80049	6.62967	16.5592	6.22032	1.40998	0.0220886	1	CARMIL3	10	21070899	21087370	-	4119	protein_coding	capping protein regulator and myosin 1 linker 3 [Source:VGNC Symbol;Acc:VGNC:26770]	-
ENSBTAG00000004617	63.5961	79.0972	80.2472	106.617	99.0056	113.651	74.3135	106.425	-0.517498	0.0220904	0.190985	KIF19	19	57052694	57110943	-	6668	protein_coding	kinesin family member 19 [Source:VGNC Symbol;Acc:VGNC:30589]	-
novel.254	417.917	414.821	378.032	322.004	293.716	350.425	403.59	322.049	0.324338	0.0221094	0.191017	-	19	52121090	52121521	+	432	-	-	-
ENSBTAG00000053387	4.03785	2.63657	0.966833	6.46161	11.0006	12.3122	2.54708	9.92482	-1.97158	0.0221437	1	-	1	45436376	45436630	+	255	protein_coding	-	-
ENSBTAG00000014150	4200.37	2829.04	4522.85	5253.29	5626.82	4192.79	3850.75	5024.3	-0.383835	0.0221464	0.191204	BBLN	11	98789901	98793297	+	609	protein_coding	bublin coiled coil protein [Source:VGNC Symbol;Acc:VGNC:59208]	-
ENSBTAG00000014490	2383.34	2414.22	2542.77	2808.65	3030.67	2760.78	2446.78	2866.7	-0.228367	0.0222426	0.191902	DDX39B	23	27748035	27761676	+	4582	protein_coding	DExD-box helicase 39B [Source:VGNC Symbol;Acc:VGNC:27965]	-
ENSBTAG00000004790	230.157	159.952	227.206	311.234	283.816	235.827	205.772	276.959	-0.42948	0.0222924	0.192199	UBE2T	16	80305103	80309745	+	1882	protein_coding	ubiquitin conjugating enzyme E2 T [Source:VGNC Symbol;Acc:VGNC:36596]	-
ENSBTAG00000051167	0	0	0	3.23081	4.40025	1.89419	0	3.17508	-4.17728	0.0223282	1	-	2	80270240	80270403	+	164	misc_RNA	-	-
novel.285	559.242	571.257	534.659	431.851	484.027	448.923	555.053	454.934	0.287433	0.0223472	0.192373	-	2	83958340	84018775	-	581	-	-	-
ENSBTAG00000000622	31038.9	21823.8	36973.6	41090.5	40219.4	34886.3	29945.5	38732	-0.371203	0.0223503	0.192373	RPS17	21	22839036	22842669	-	678	protein_coding	ribosomal protein S17 [Source:VGNC Symbol;Acc:VGNC:49958]	-
ENSBTAG00000011642	203.911	274.203	206.902	194.925	122.107	176.16	228.339	164.397	0.474172	0.0223589	0.192373	RBM27	7	57417458	57475501	+	3739	protein_coding	RNA binding motif protein 27 [Source:NCBI gene (formerly Entrezgene);Acc:516521]	-
ENSBTAG00000013924	34663.9	24579.9	41906.4	45969	49401.6	37172.6	33716.7	44181	-0.389967	0.0224387	0.1928	RPS11	18	55950306	55952940	+	782	protein_coding	ribosomal protein S11 [Source:VGNC Symbol;Acc:VGNC:53041]	-
ENSBTAG00000018915	786.371	936.862	678.717	623.545	612.734	680.962	800.65	639.081	0.32535	0.0224564	0.1928	FAM21A	28	44112887	44157819	+	4303	protein_coding	family with sequence similarity 21, member A [Source:NCBI gene (formerly Entrezgene);Acc:513740]	-
ENSBTAG00000013407	68.6434	69.4297	56.0763	33.385	42.9024	46.4077	64.7165	40.8984	0.659628	0.0224638	0.1928	PLXNB1	22	51439234	51463440	+	7527	protein_coding	plexin B1 [Source:VGNC Symbol;Acc:VGNC:33061]	-
ENSBTAG00000037799	0	0	0	3.23081	3.30019	2.84129	0	3.12409	-4.1586	0.0224675	1	-	5	74303467	74319127	+	3480	protein_coding	-	-
ENSBTAG00000040555	195.836	203.016	149.859	89.3856	163.909	128.805	182.904	127.367	0.523069	0.0224704	0.1928	FBXL19	25	27002887	27086008	+	5079	protein_coding	F-box and leucine rich repeat protein 19 [Source:VGNC Symbol;Acc:VGNC:59170]	-
ENSBTAG00000020305	1117.47	893.798	1168.9	1275.09	1452.08	1212.28	1060.06	1313.15	-0.309097	0.0225027	0.192945	TOR1A	11	100196649	100205818	-	2853	protein_coding	torsin family 1 member A [Source:VGNC Symbol;Acc:VGNC:36223]	-
ENSBTAG00000001016	328.075	396.365	329.69	264.926	250.814	306.859	351.377	274.2	0.357232	0.0225195	0.192955	NAA35	8	79167865	79255810	+	2956	protein_coding	N-alpha-acetyltransferase 35, NatC auxiliary subunit [Source:VGNC Symbol;Acc:VGNC:56977]	-
ENSBTAG00000027878	6.05677	4.39429	5.801	10.7694	13.2007	20.8361	5.41735	14.9354	-1.47564	0.0225252	1	-	7	6515994	6516491	+	498	protein_coding	-	-
ENSBTAG00000005311	95.8989	85.2492	95.7165	132.463	116.607	133.54	92.2882	127.537	-0.469135	0.0225914	0.193372	POLR3H	5	112617058	112629599	-	2401	protein_coding	RNA polymerase III subunit H [Source:VGNC Symbol;Acc:VGNC:33152]	-
ENSBTAG00000003303	1241.64	900.829	1494.72	1621.86	1731.5	1388.44	1212.4	1580.6	-0.382802	0.0226028	0.193372	MRPL58	19	56419751	56426828	-	882	protein_coding	mitochondrial ribosomal protein L58 [Source:VGNC Symbol;Acc:VGNC:31652]	-
ENSBTAG00000003245	289.716	328.693	295.851	385.543	383.922	370.314	304.753	379.926	-0.316736	0.0226313	0.193372	BCAR3	3	49691045	49912338	+	4875	protein_coding	BCAR3 adaptor protein, NSP family member [Source:VGNC Symbol;Acc:VGNC:53850]	-
ENSBTAG00000004934	255.394	286.507	286.183	202.464	170.51	251.927	276.028	208.3	0.403553	0.022634	0.193372	NEMF	10	42750285	42819594	-	3891	protein_coding	nuclear export mediator factor [Source:VGNC Symbol;Acc:VGNC:32004]	-
ENSBTAG00000001102	21.1987	14.0617	30.9387	30.1542	42.9024	50.1961	22.0664	41.0842	-0.905406	0.0226456	0.193372	SERPINB10	24	62099334	62122879	+	1844	protein_coding	serpin family B member 10 [Source:VGNC Symbol;Acc:VGNC:56372]	-
ENSBTAG00000022027	1837.22	1292.8	2125.1	2384.33	2663.25	1884.72	1751.71	2310.77	-0.399664	0.0226878	0.193548	DDT	17	71335068	71337740	+	748	protein_coding	D-dopachrome tautomerase [Source:NCBI gene (formerly Entrezgene);Acc:615999]	-
ENSBTAG00000011639	705.614	717.148	715.457	582.622	552.231	633.607	712.739	589.487	0.273113	0.0226973	0.193548	STK11	7	43656058	43670433	+	1308	protein_coding	serine/threonine kinase 11 [Source:VGNC Symbol;Acc:VGNC:35385]	-
ENSBTAG00000008730	183.722	152.042	200.134	238.003	244.214	220.673	178.633	234.297	-0.392284	0.0227337	0.193652	SFXN4	26	39311749	39328281	-	1397	protein_coding	sideroflexin 4 [Source:VGNC Symbol;Acc:VGNC:34533]	-
ENSBTAG00000013423	707.633	567.742	792.803	803.394	933.952	859.016	689.393	865.454	-0.328801	0.0227406	0.193652	GLRX5	21	60402134	60412055	+	1045	protein_coding	glutaredoxin 5 [Source:VGNC Symbol;Acc:VGNC:29418]	-
ENSBTAG00000003395	183.722	224.109	190.466	160.463	133.107	156.271	199.432	149.947	0.411926	0.022822	0.194213	ZRANB1	26	44470645	44543034	+	3000	protein_coding	zinc finger RANBP2-type containing 1 [Source:VGNC Symbol;Acc:VGNC:37371]	-
ENSBTAG00000015572	895.393	1064.3	1007.44	785.086	796.445	870.381	989.043	817.304	0.275165	0.022911	0.194837	YTHDC1	6	84101528	84139895	+	3506	protein_coding	YTH domain containing 1 [Source:VGNC Symbol;Acc:VGNC:37039]	-
ENSBTAG00000008443	938.8	1261.16	864.349	804.471	693.039	887.429	1021.44	794.979	0.361645	0.0230809	0.196149	LARP1	7	65952521	66013847	+	6733	protein_coding	La ribonucleoprotein 1, translational regulator [Source:VGNC Symbol;Acc:VGNC:30790]	-
ENSBTAG00000012902	819.683	932.468	827.609	723.7	674.338	739.682	859.92	712.573	0.271287	0.0231147	0.196302	ARL8B	22	21234916	21281338	-	975	protein_coding	ADP ribosylation factor like GTPase 8B [Source:VGNC Symbol;Acc:VGNC:26154]	-
ENSBTAG00000052397	1.00946	0	1.93367	5.38468	5.50031	8.52386	0.981043	6.46962	-2.75821	0.0231406	1	-	25	2502513	2506851	+	1709	protein_coding	-	-
ENSBTAG00000005753	286.687	263.657	240.741	214.31	180.41	215.938	263.695	203.553	0.371866	0.0232011	0.196833	PARP6	10	19170936	19196490	-	2865	protein_coding	poly(ADP-ribose) polymerase family member 6 [Source:VGNC Symbol;Acc:VGNC:53578]	-
ENSBTAG00000031715	234.195	264.536	238.808	194.925	180.41	197.943	245.846	191.093	0.36367	0.0232185	0.196833	PCMTD2	13	53650816	53668895	-	3556	protein_coding	protein-L-isoaspartate (D-aspartate) O-methyltransferase domain containing 2 [Source:NCBI gene (formerly Entrezgene);Acc:505807]	-
ENSBTAG00000010529	149.4	195.106	180.798	132.463	121.007	136.382	175.102	129.951	0.430947	0.0232246	0.196833	FZD6	14	61176627	61212948	-	4354	protein_coding	frizzled class receptor 6 [Source:VGNC Symbol;Acc:VGNC:29170]	-
ENSBTAG00000011580	537.034	617.837	445.71	382.312	412.523	460.289	533.527	418.375	0.35062	0.0232682	0.197069	DAG1	22	50616593	50663265	-	4152	protein_coding	dystroglycan 1 [Source:VGNC Symbol;Acc:VGNC:27871]	-
ENSBTAG00000007567	580.441	703.086	628.442	569.699	480.727	495.331	637.323	515.252	0.307738	0.0232929	0.197143	TMX3	24	8456521	8493333	+	3391	protein_coding	thioredoxin related transmembrane protein 3 [Source:VGNC Symbol;Acc:VGNC:36151]	-
ENSBTAG00000013366	2.01892	2.63657	4.83417	17.231	8.80049	7.57677	3.16322	11.2027	-1.81995	0.0233074	1	NRIP3	15	43584066	43612623	+	4211	protein_coding	nuclear receptor interacting protein 3 [Source:VGNC Symbol;Acc:VGNC:32264]	-
ENSBTAG00000007566	516.845	637.172	512.422	436.159	364.12	501.014	555.479	433.764	0.35615	0.0233154	0.1972	CEP170	16	33885095	34015860	+	7177	protein_coding	centrosomal protein 170 [Source:VGNC Symbol;Acc:VGNC:27197]	-
ENSBTAG00000012004	491.608	459.642	398.335	534.16	565.432	564.469	449.862	554.687	-0.302482	0.0234125	0.197887	TGFB3	10	87237844	87271480	-	3453	protein_coding	transforming growth factor beta 3 [Source:VGNC Symbol;Acc:VGNC:35803]	-
ENSBTAG00000014399	110.031	151.163	130.522	86.1548	83.6047	107.022	130.572	92.2604	0.500103	0.023429	0.197893	QSER1	15	63556795	63634185	+	7197	protein_coding	glutamine and serine rich 1 [Source:VGNC Symbol;Acc:VGNC:33604]	-
ENSBTAG00000018160	86.8138	119.525	81.214	65.693	37.4021	78.6089	95.8508	60.568	0.658642	0.0235275	0.19859	LAMA1	24	39951775	40062824	-	10904	protein_coding	laminin subunit alpha 1 [Source:VGNC Symbol;Acc:VGNC:30769]	-
ENSBTAG00000016429	345.236	258.384	396.402	462.005	466.426	383.574	333.341	437.335	-0.392254	0.0236	0.199067	TMEM205	7	15749276	15751958	-	754	protein_coding	transmembrane protein 205 [Source:VGNC Symbol;Acc:VGNC:36027]	-
ENSBTAG00000002295	384.605	403.395	404.136	322.004	341.019	299.282	397.379	320.768	0.310331	0.0236566	0.199375	ATF2	2	21736325	21792993	+	3646	protein_coding	activating transcription factor 2 [Source:VGNC Symbol;Acc:VGNC:26240]	TF_bZIP
ENSBTAG00000007387	2652.87	2052.13	2923.7	3223.27	3498.2	2825.19	2542.9	3182.22	-0.323625	0.0236685	0.199375	ENY2	14	55078156	55087610	-	634	protein_coding	ENY2 transcription and export complex 2 subunit [Source:VGNC Symbol;Acc:VGNC:28514]	-
ENSBTAG00000021079	124.164	126.555	154.693	187.387	205.712	156.271	135.138	183.123	-0.436461	0.0237582	0.199817	C3H1orf210	3	102741183	102744239	+	1030	protein_coding	chromosome 3 C1orf210 homolog [Source:VGNC Symbol;Acc:VGNC:52710]	-
ENSBTAG00000012632	970.093	886.767	961.999	1136.17	1171.57	1053.17	939.62	1120.3	-0.253672	0.0237628	0.199817	TECR	7	11232359	11260179	-	1973	protein_coding	trans-2,3-enoyl-CoA reductase [Source:VGNC Symbol;Acc:VGNC:35730]	-
ENSBTAG00000004403	262.46	167.862	236.874	273.542	324.518	291.705	222.399	296.588	-0.417576	0.0237691	0.199817	CD320	7	16951668	16957071	-	1830	protein_coding	CD320 molecule [Source:VGNC Symbol;Acc:VGNC:52223]	-
ENSBTAG00000019605	54.511	51.8526	45.4412	76.4624	70.4039	80.5031	50.6016	75.7898	-0.584364	0.0239542	0.201135	OPA3	18	53151995	53184910	-	561	protein_coding	outer mitochondrial membrane lipid metabolism regulator OPA3 [Source:VGNC Symbol;Acc:VGNC:32433]	-
ENSBTAG00000004939	116.088	129.192	137.29	90.4626	77.0043	105.128	127.523	90.8648	0.485956	0.023958	0.201135	ZNF569	18	47417825	47435704	-	1974	protein_coding	zinc finger protein 569 [Source:VGNC Symbol;Acc:VGNC:52281]	zf-C2H2
ENSBTAG00000024431	166.561	215.32	178.864	229.387	244.214	258.557	186.915	244.053	-0.383368	0.0240049	0.201315	PEX1	4	9789227	9870626	-	4252	protein_coding	peroxisomal biosis factor 1 [Source:VGNC Symbol;Acc:VGNC:32751]	-
ENSBTAG00000002579	3677.47	2786.86	3774.52	4266.82	4586.16	3806.38	3412.95	4219.78	-0.30623	0.0240118	0.201315	FBL	18	49388469	49400788	-	1142	protein_coding	fibrillarin [Source:VGNC Symbol;Acc:VGNC:28879]	-
ENSBTAG00000017239	241.261	242.565	205.935	162.617	143.008	208.361	229.921	171.329	0.421162	0.0240899	0.201834	GABBR1	23	28974598	29003173	+	4409	protein_coding	gamma-aminobutyric acid type B receptor subunit 1 [Source:VGNC Symbol;Acc:VGNC:29187]	-
ENSBTAG00000036028	422.965	352.422	455.378	562.16	534.63	457.447	410.255	518.079	-0.336715	0.0241352	0.202078	BEX2	X	52012431	52014011	+	803	protein_coding	brain expressed X-linked 2 [Source:NCBI gene (formerly Entrezgene);Acc:768028]	-
ENSBTAG00000016185	368.454	465.794	366.43	308.003	304.717	334.325	400.226	315.682	0.342909	0.0241751	0.202206	ENAH	16	28535630	28690127	-	2701	protein_coding	ENAH actin regulator [Source:VGNC Symbol;Acc:VGNC:59333]	-
ENSBTAG00000021921	313.943	302.327	266.846	219.695	201.311	261.398	294.372	227.468	0.369603	0.0241992	0.202206	STRBP	11	94280014	94420605	-	3470	protein_coding	spermatid perinuclear RNA binding protein [Source:VGNC Symbol;Acc:VGNC:35421]	-
ENSBTAG00000012177	3781.45	2706	4356.55	4682.51	5105.39	4121.76	3614.67	4636.55	-0.359271	0.0241992	0.202206	SNRPD2	18	53253415	53257036	-	1294	protein_coding	small nuclear ribonucleoprotein D2 polypeptide [Source:VGNC Symbol;Acc:VGNC:35079]	-
ENSBTAG00000012788	5243.15	3810.73	6001.13	6617.77	7315.41	5456.22	5018.34	6463.13	-0.36505	0.0242327	0.202316	COX6A1	17	62732323	62746023	+	1001	protein_coding	cytochrome c oxidase subunit VIa polypeptide 1 [Source:NCBI gene (formerly Entrezgene);Acc:282199]	-
ENSBTAG00000017890	56.5299	71.1874	103.451	119.54	108.906	112.704	77.0562	113.717	-0.56086	0.0242448	0.202316	ZMAT5	17	68864267	68887043	-	2247	protein_coding	zinc finger matrin-type 5 [Source:VGNC Symbol;Acc:VGNC:37194]	-
ENSBTAG00000023823	395.709	357.695	483.417	490.006	555.531	513.326	412.274	519.621	-0.334403	0.0243465	0.202934	-	11	98327773	98328090	-	318	protein_coding	-	-
ENSBTAG00000002171	176.656	210.926	175.964	123.848	126.507	165.742	187.848	138.699	0.435554	0.0243514	0.202934	FAM135A	9	9517906	9672872	+	5052	protein_coding	family with sequence similarity 135 member A [Source:VGNC Symbol;Acc:VGNC:28730]	-
ENSBTAG00000010788	24.2271	30.76	42.5407	15.0771	15.4009	19.889	32.5093	16.789	0.948899	0.0244279	0.203435	PPM1E	19	9720415	9936721	+	2268	protein_coding	protein phosphatase, Mg2+/Mn2+ dependent 1E [Source:VGNC Symbol;Acc:VGNC:33211]	-
ENSBTAG00000019453	31.2933	35.1543	43.5075	61.3853	69.3039	47.3548	36.6517	59.348	-0.691009	0.0244988	0.203889	PTGES	11	100121985	100133453	-	886	protein_coding	prostaglandin E synthase [Source:VGNC Symbol;Acc:VGNC:33505]	-
ENSBTAG00000015195	301.829	348.027	240.741	194.925	202.411	266.134	296.866	221.157	0.423334	0.0245387	0.204086	NPC1	24	33058613	33105720	+	4807	protein_coding	NPC intracellular cholesterol transporter 1 [Source:VGNC Symbol;Acc:VGNC:32194]	-
ENSBTAG00000023186	205.93	137.981	190.466	250.926	272.815	201.731	178.126	241.824	-0.441806	0.024584	0.204326	-	10	3638271	3638663	+	393	protein_coding	-	-
ENSBTAG00000014118	597.602	490.402	681.617	735.547	840.447	665.808	589.874	747.267	-0.341307	0.0246064	0.204375	GNPTG	25	1072873	1083886	+	1938	pseudogene	N-acetylglucosamine-1-phosphate transferase subunit gamma [Source:VGNC Symbol;Acc:VGNC:29480]	-
ENSBTAG00000026403	196.845	252.232	166.295	140.002	147.408	164.795	205.124	150.735	0.445007	0.0246273	0.204413	CREBBP	25	3054344	3173309	-	8515	protein_coding	CREB binding protein [Source:VGNC Symbol;Acc:VGNC:27698]	-
ENSBTAG00000005104	14.1325	19.3349	13.5357	8.61548	4.40025	4.73548	15.6677	5.91707	1.4132	0.0246875	1	MGAT5B	19	54906180	54972843	-	4047	protein_coding	alpha-1,6-mannosylglycoprotein 6-beta-N-acetylglucosaminyltransferase B [Source:VGNC Symbol;Acc:VGNC:55847]	-
ENSBTAG00000003040	427.003	581.804	392.534	369.389	330.019	379.785	467.113	359.731	0.377573	0.024701	0.204751	RALGAPB	13	67377908	67449822	+	4672	protein_coding	Ral GTPase activating protein non-catalytic subunit beta [Source:VGNC Symbol;Acc:VGNC:33703]	-
ENSBTAG00000021965	8995.32	7057.22	9852.03	11259.4	11724.5	9272.07	8634.86	10752	-0.316363	0.0247344	0.204751	SUB1	20	41067802	41130663	-	3811	protein_coding	SUB1 regulator of transcription [Source:VGNC Symbol;Acc:VGNC:35454]	PC4
ENSBTAG00000038916	186.751	195.106	182.731	227.233	242.014	253.822	188.196	241.023	-0.357208	0.0247366	0.204751	-	23	15593409	15600022	+	2110	protein_coding	-	-
ENSBTAG00000012375	345.236	399.001	338.392	300.465	254.114	301.176	360.876	285.252	0.33923	0.024757	0.204751	KLHL9	8	22874270	22876774	+	2505	protein_coding	kelch like family member 9 [Source:VGNC Symbol;Acc:VGNC:30671]	-
ENSBTAG00000000598	2981.95	2178.69	3121.9	3519.42	3893.12	3031.65	2760.85	3481.4	-0.334626	0.0247597	0.204751	CST3	13	42185268	42189284	-	1283	protein_coding	cystatin C [Source:NCBI gene (formerly Entrezgene);Acc:281102]	-
ENSBTAG00000021755	74.7002	58.0046	62.8442	100.155	96.8054	86.1857	65.183	94.382	-0.53521	0.024771	0.204751	-	2	60302956	60303918	+	963	protein_coding	-	-
ENSBTAG00000020600	141.325	157.315	180.798	219.695	218.912	193.208	159.813	210.605	-0.396485	0.0247829	0.204751	RHOD	29	45039827	45049329	+	1135	protein_coding	ras homolog family member D [Source:VGNC Symbol;Acc:VGNC:33947]	-
ENSBTAG00000020607	399.747	463.158	358.695	299.388	347.619	319.171	407.2	322.06	0.339625	0.0248377	0.205067	ABCB6	2	107162129	107169762	-	2868	protein_coding	ATP binding cassette subfamily B member 6 [Source:VGNC Symbol;Acc:VGNC:49049]	-
ENSBTAG00000004565	7.06624	2.63657	11.602	18.3079	18.701	17.0477	7.1016	18.0189	-1.35522	0.0248744	1	-	11	77426654	77427329	-	519	protein_coding	-	-
ENSBTAG00000021002	228.138	214.441	219.471	274.618	267.315	294.547	220.684	278.827	-0.338794	0.0248764	0.205251	ACP2	15	77118095	77125767	-	2496	protein_coding	acid phosphatase 2, lysosomal [Source:VGNC Symbol;Acc:VGNC:52601]	-
ENSBTAG00000017549	303.848	393.728	349.994	275.695	236.513	301.176	349.19	271.128	0.364709	0.0248948	0.205267	KITLG	5	18250809	18353485	-	2396	protein_coding	KIT ligand [Source:VGNC Symbol;Acc:VGNC:30619]	-
ENSBTAG00000023929	408.832	516.768	399.302	341.388	339.919	368.42	441.634	349.909	0.336497	0.0249158	0.205304	FOSL2	11	71340649	71360069	-	3461	protein_coding	FOS like 2, AP-1 transcription factor subunit [Source:VGNC Symbol;Acc:VGNC:29076]	TF_bZIP
ENSBTAG00000006193	91.8611	97.5532	73.4793	63.5392	45.1025	66.2967	87.6312	58.3128	0.584977	0.0249712	0.205606	IRAK2	22	16649490	16705519	-	2854	protein_coding	interleukin 1 receptor associated kinase 2 [Source:VGNC Symbol;Acc:VGNC:30266]	-
ENSBTAG00000013580	518.864	591.471	478.582	452.313	356.42	450.818	529.639	419.85	0.334868	0.0249856	0.205606	KDM3A	11	48378513	48434868	-	4779	protein_coding	lysine demethylase 3A [Source:VGNC Symbol;Acc:VGNC:30525]	-
ENSBTAG00000019877	338.17	503.585	378.999	303.696	273.915	350.425	406.918	309.345	0.395682	0.0250019	0.205606	DOCK7	3	82924988	83115333	+	6749	protein_coding	dedicator of cytokinesis 7 [Source:VGNC Symbol;Acc:VGNC:28161]	-
ENSBTAG00000011643	86.8138	88.7646	66.7115	59.2314	42.9024	57.7728	80.7633	53.3022	0.597696	0.0250702	0.206032	SOS1	11	21308259	21434854	-	4002	protein_coding	SOS Ras/Rac guanine nucleotide exchange factor 1 [Source:VGNC Symbol;Acc:VGNC:35134]	-
ENSBTAG00000004706	214.006	265.415	245.576	303.696	315.718	301.176	241.666	306.863	-0.342722	0.0250999	0.20614	SUV39H1	X	86777328	86790232	+	2787	protein_coding	suppressor of variegation 3-9 homolog 1 [Source:VGNC Symbol;Acc:VGNC:35491]	-
ENSBTAG00000016595	2947.63	2206.81	3264.03	3602.35	4060.33	3040.18	2806.16	3567.62	-0.346398	0.0251481	0.2064	CYSTM1	7	51364569	51435249	+	809	protein_coding	cysteine rich transmembrane module containing 1 [Source:VGNC Symbol;Acc:VGNC:50308]	-
ENSBTAG00000001308	2.01892	8.78857	8.7015	10.7694	22.0012	19.889	6.503	17.5532	-1.42069	0.0251736	1	-	21	19678771	19771221	-	2411	protein_coding	-	-
ENSBTAG00000007008	7.06624	8.78857	12.5688	3.23081	1.10006	2.84129	9.47455	2.39072	1.977	0.0251919	1	MOK	21	67050636	67092949	-	1005	protein_coding	MOK protein kinase [Source:VGNC Symbol;Acc:VGNC:31551]	-
ENSBTAG00000000623	67.634	79.976	79.2803	44.1543	58.3033	48.3019	75.6301	50.2532	0.592583	0.0252076	0.206752	-	21	22846025	22955571	-	3317	protein_coding	-	-
ENSBTAG00000003130	5.04731	1.75771	2.9005	0	0	0	3.23518	0	4.07491	0.0252106	1	CHRNA3	21	30972987	30991984	-	1782	protein_coding	cholinergic receptor nicotinic alpha 3 subunit [Source:VGNC Symbol;Acc:VGNC:27325]	-
ENSBTAG00000024341	43.4069	53.6103	29.9718	70.0008	45.1025	98.498	42.3297	71.2004	-0.75228	0.0252475	0.20687	HOXA6	4	68894951	68898550	+	2226	protein_coding	homeobox A6 [Source:VGNC Symbol;Acc:VGNC:29914]	Homeobox
ENSBTAG00000010490	254.384	253.99	242.675	180.925	189.211	214.991	250.35	195.042	0.358417	0.0252693	0.20687	PEX5	5	103177675	103195053	-	3975	protein_coding	peroxisomal biosis factor 5 [Source:VGNC Symbol;Acc:VGNC:32761]	-
ENSBTAG00000008048	67.634	79.976	81.214	49.539	42.9024	58.7199	76.2747	50.3871	0.595009	0.0252718	0.20687	GCFC2	11	43921124	43998529	+	2483	protein_coding	GC-rich sequence DNA-binding factor 2 [Source:VGNC Symbol;Acc:VGNC:29283]	GCFC
ENSBTAG00000008728	74.7002	70.3086	58.9768	31.2311	40.7023	55.8786	67.9952	42.604	0.667486	0.0253343	0.207034	MRTFB	25	12982380	13192989	+	5806	protein_coding	myocardin related transcription factor B [Source:VGNC Symbol;Acc:VGNC:31489]	-
ENSBTAG00000000995	893.374	1040.57	841.145	798.009	720.54	763.359	925.029	760.636	0.282773	0.025335	0.207034	TENT5A	9	21497810	21504915	-	2196	protein_coding	terminal nucleotidyltransferase 5A [Source:VGNC Symbol;Acc:VGNC:28815]	-
ENSBTAG00000009526	3095.01	2785.1	3442.89	4018.05	3931.62	3324.31	3107.67	3757.99	-0.274067	0.0253539	0.207034	TMEM59	3	92177759	92203031	+	1159	protein_coding	transmembrane protein 59 [Source:VGNC Symbol;Acc:VGNC:36099]	-
ENSBTAG00000019771	187.76	174.893	163.395	103.386	150.708	133.54	175.349	129.212	0.44008	0.0253582	0.207034	PALM	7	43299601	43324388	+	2763	protein_coding	paralemmin [Source:VGNC Symbol;Acc:VGNC:32558]	-
ENSBTAG00000010380	410.851	539.618	371.264	319.85	341.019	363.685	440.578	341.518	0.368134	0.0253863	0.207086	INO80	10	36505672	36628891	-	6418	protein_coding	INO80 complex ATPase subunit [Source:VGNC Symbol;Acc:VGNC:30205]	-
ENSBTAG00000011045	473.438	366.483	524.99	579.391	624.835	531.321	454.971	578.516	-0.347124	0.0253978	0.207086	MRPS36	20	10467519	10475679	-	428	protein_coding	mitochondrial ribosomal protein S36 [Source:VGNC Symbol;Acc:VGNC:31674]	-
ENSBTAG00000047061	189.779	183.681	144.058	120.617	145.208	115.546	172.506	127.124	0.442526	0.0254578	0.207439	NDOR1	11	106224783	106233382	+	2807	protein_coding	NADPH dependent diflavin oxidoreductase 1 [Source:VGNC Symbol;Acc:VGNC:31938]	-
ENSBTAG00000020761	312.933	364.726	378.032	257.388	245.314	319.171	351.897	273.958	0.359606	0.0254948	0.207605	USP33	3	66900556	66959868	+	4113	protein_coding	ubiquitin specific peptidase 33 [Source:VGNC Symbol;Acc:VGNC:36723]	-
ENSBTAG00000013204	1029.65	1513.39	1077.05	964.934	859.148	1020.02	1206.7	948.035	0.348364	0.0255826	0.208184	ATP13A3	1	73048103	73125832	+	6231	protein_coding	ATPase 13A3 [Source:VGNC Symbol;Acc:VGNC:26279]	-
ENSBTAG00000003067	5172.48	3957.49	5455.84	6098.68	6568.47	5369.09	4861.94	6012.08	-0.306377	0.0256715	0.208743	PSMB7	11	95402062	95459519	-	1052	protein_coding	proteasome 20S subunit beta 7 [Source:VGNC Symbol;Acc:VGNC:33451]	-
ENSBTAG00000003710	543.091	512.374	511.455	424.312	411.423	451.765	522.306	429.167	0.28234	0.0256848	0.208743	XPO4	12	35700277	35789390	+	4238	protein_coding	exportin 4 [Source:VGNC Symbol;Acc:VGNC:36998]	-
ENSBTAG00000002280	1086.18	1247.98	1198.87	941.241	749.142	1115.68	1177.68	935.354	0.331633	0.0257208	0.208856	KIF5B	13	33326434	33372964	+	4467	protein_coding	kinesin family member 5B [Source:VGNC Symbol;Acc:VGNC:30606]	-
ENSBTAG00000002121	454.258	348.906	487.284	583.699	558.831	495.331	430.149	545.954	-0.344519	0.0257651	0.208856	CDK2AP2	29	45388454	45390820	-	1462	protein_coding	cyclin dependent kinase 2 associated protein 2 [Source:VGNC Symbol;Acc:VGNC:27126]	-
ENSBTAG00000001117	371.482	514.131	396.402	325.234	298.117	370.314	427.338	331.222	0.367679	0.0257659	0.208856	ANKRD50	17	33093747	33168247	+	5869	protein_coding	ankyrin repeat domain 50 [Source:VGNC Symbol;Acc:VGNC:25934]	-
ENSBTAG00000046503	197.855	189.833	204.002	245.541	254.114	251.927	197.23	250.528	-0.34562	0.0257715	0.208856	NCOA7	9	25359955	25493561	-	3748	protein_coding	nuclear receptor coactivator 7 [Source:HGNC Symbol;Acc:HGNC:21081]	-
ENSBTAG00000001185	190.788	217.078	201.101	126.001	125.407	192.26	202.989	147.89	0.453113	0.0257825	0.208856	KMT5B	29	45668456	45718688	-	3790	protein_coding	lysine methyltransferase 5B [Source:NCBI gene (formerly Entrezgene);Acc:767828]	-
ENSBTAG00000007777	257.413	246.959	300.685	380.158	320.118	322.96	268.352	341.079	-0.346066	0.0258161	0.208993	OGG1	22	16957264	16962873	-	1567	protein_coding	8-oxoguanine DNA glycosylase [Source:VGNC Symbol;Acc:VGNC:32413]	-
ENSBTAG00000035836	7.06624	2.63657	3.86733	1.07694	0	0	4.52338	0.358978	3.5963	0.0258224	1	COLGALT2	16	64972038	65091021	-	2250	protein_coding	collagen beta(1-O)galactosyltransferase 2 [Source:NCBI gene (formerly Entrezgene);Acc:789150]	-
ENSBTAG00000009235	23.2176	34.2754	46.408	58.1545	62.7035	51.1432	34.6337	57.3337	-0.723086	0.0258418	0.209066	KCNMB3	1	87793359	87870663	+	1470	protein_coding	potassium calcium-activated channel subfamily M regulatory beta subunit 3 [Source:VGNC Symbol;Acc:VGNC:30481]	-
ENSBTAG00000014262	2057.28	2009.95	2320.4	2555.57	2505.94	2452.98	2129.21	2504.83	-0.234428	0.0258634	0.209104	BZW2	4	25130690	25193513	+	1995	protein_coding	basic leucine zipper and W2 domains 2 [Source:VGNC Symbol;Acc:VGNC:26613]	-
ENSBTAG00000013054	645.046	566.863	595.569	492.159	488.427	510.485	602.493	497.024	0.276689	0.0259116	0.209358	MFSD2A	3	106122567	106136408	-	3105	protein_coding	major facilitator superfamily domain containing 2A [Source:VGNC Symbol;Acc:VGNC:31435]	-
ENSBTAG00000038674	33.3123	29.0023	36.7397	14.0002	14.3008	23.6774	33.0181	17.3261	0.918312	0.0260174	0.210077	ZNF677	18	60074952	60116948	+	2063	protein_coding	zinc finger protein 677 [Source:NCBI gene (formerly Entrezgene);Acc:525522]	zf-C2H2
ENSBTAG00000020983	2113.81	1581.94	2413.22	2593.26	2758.95	2343.11	2036.32	2565.11	-0.333213	0.0260689	0.210228	RRAS	18	56042097	56045849	-	916	protein_coding	RAS related [Source:VGNC Symbol;Acc:VGNC:49146]	-
ENSBTAG00000008369	2200.63	1884.27	2381.31	2698.8	2732.55	2374.37	2155.4	2601.91	-0.271645	0.0260698	0.210228	RBM8A	3	21418275	21448521	+	1677	protein_coding	RNA binding motif protein 8A [Source:VGNC Symbol;Acc:VGNC:33808]	-
ENSBTAG00000021802	557.223	420.973	589.768	737.701	694.139	572.046	522.655	667.962	-0.35413	0.02611	0.210351	MIEN1	19	40097827	40099201	-	749	protein_coding	migration and invasion enhancer 1 [Source:VGNC Symbol;Acc:VGNC:31468]	-
ENSBTAG00000018951	541.072	703.086	448.611	395.235	388.322	502.908	564.256	428.822	0.395669	0.0261601	0.210351	TBC1D9	17	17014136	17141026	+	4200	protein_coding	TBC1 domain family member 9 [Source:VGNC Symbol;Acc:VGNC:35646]	-
ENSBTAG00000019569	1467.76	1306.86	1608.81	1704.79	2249.63	1559.87	1461.14	1838.09	-0.3309	0.0261635	0.210351	CD151	29	50536649	50542885	-	3060	protein_coding	CD151 molecule [Source:VGNC Symbol;Acc:VGNC:53655]	-
ENSBTAG00000026995	1007.44	1182.06	991.971	784.009	772.243	1004.87	1060.49	853.707	0.312327	0.0261646	0.210351	PNN	21	49159484	49166919	+	3764	protein_coding	pinin, desmosome associated protein [Source:VGNC Symbol;Acc:VGNC:33087]	-
ENSBTAG00000013023	6210.21	7011.52	5337.89	5066.98	4786.37	5500.73	6186.54	5118.03	0.273531	0.0261695	0.210351	MAP4K4	11	6577660	6628589	+	3992	protein_coding	mitogen-activated protein kinase kinase kinase kinase 4 [Source:VGNC Symbol;Acc:VGNC:31207]	-
ENSBTAG00000011922	3095.01	4440.87	2846.36	2576.03	2356.33	3110.26	3460.74	2680.87	0.368373	0.026251	0.21087	PLEC	14	839972	896647	+	18554	protein_coding	plectin [Source:VGNC Symbol;Acc:VGNC:53873]	-
ENSBTAG00000017639	301.829	415.699	315.188	257.388	233.213	299.282	344.239	263.294	0.386615	0.026275	0.210928	RPS6KA3	X	122949194	123056196	+	3681	protein_coding	ribosomal protein S6 kinase A3 [Source:VGNC Symbol;Acc:VGNC:34142]	-
novel.199	68.6434	65.9143	73.4793	94.7703	121.007	85.2386	69.3457	100.339	-0.530671	0.0264247	0.211768	-	17	71229522	71231150	-	896	-	-	-
ENSBTAG00000015097	120.126	106.342	124.721	79.6932	85.8048	87.1328	117.063	84.2103	0.47329	0.0264453	0.211768	CACFD1	11	104352204	104361244	+	2088	protein_coding	calcium channel flower domain containing 1 [Source:VGNC Symbol;Acc:VGNC:26670]	-
ENSBTAG00000018523	2303.59	2139.14	2463.49	2796.8	2801.86	2543.9	2302.07	2714.19	-0.237552	0.0264553	0.211768	TRIM38	23	31932362	31947272	-	1782	protein_coding	tripartite motif containing 38 [Source:VGNC Symbol;Acc:VGNC:36333]	-
ENSBTAG00000032369	3412.99	2990.75	3936.94	4356.2	4443.15	3775.12	3446.9	4191.49	-0.28216	0.0264617	0.211768	NMI	2	44826000	44846258	+	1731	protein_coding	N-myc and STAT interactor [Source:VGNC Symbol;Acc:VGNC:56132]	-
ENSBTAG00000055316	133.249	79.976	127.622	164.771	157.309	154.377	113.616	158.819	-0.486927	0.0264647	0.211768	-	2	94738416	94738887	+	351	protein_coding	-	-
ENSBTAG00000017181	683.406	524.678	748.329	808.778	997.756	714.11	652.138	840.215	-0.365603	0.0264944	0.21187	MACROD1	29	42323907	42478140	-	1254	protein_coding	mono-ADP ribosylhydrolase 1 [Source:VGNC Symbol;Acc:VGNC:56272]	-
ENSBTAG00000001658	0	1.75771	0.966833	4.30774	7.70043	6.62967	0.908183	6.21261	-2.73245	0.0265086	1	AKR1D1	4	101778335	101828543	+	981	protein_coding	aldo-keto reductase family 1 member D1 [Source:VGNC Symbol;Acc:VGNC:25796]	-
ENSBTAG00000021845	652.113	783.062	699.02	548.16	531.33	650.655	711.398	576.715	0.302303	0.0265477	0.212161	STRN3	21	41543030	41650684	-	4515	protein_coding	striatin 3 [Source:VGNC Symbol;Acc:VGNC:35425]	-
ENSBTAG00000008840	2535.77	1982.7	2008.11	2581.41	2947.07	2451.08	2175.53	2659.85	-0.290061	0.0265706	0.212207	HM13	13	61107684	61147486	+	2673	protein_coding	histocompatibility minor 13 [Source:VGNC Symbol;Acc:VGNC:29868]	-
novel.61	0	3.51543	0	10.7694	2.20012	10.4181	1.17181	7.79584	-2.67662	0.0265776	1	-	10	88115841	88123043	-	342	-	-	-
ENSBTAG00000048471	25.2366	22.8503	31.9055	42.0005	44.0025	48.3019	26.6641	44.7683	-0.751262	0.0265895	0.212222	-	9	25528874	25535527	-	1793	lncRNA	-	-
ENSBTAG00000022058	468.39	452.611	466.014	538.468	556.631	578.675	462.339	557.925	-0.271747	0.0266143	0.212257	ACACB	17	63845551	63976145	-	12573	protein_coding	acetyl-CoA carboxylase beta [Source:VGNC Symbol;Acc:VGNC:25520]	-
ENSBTAG00000007123	1870.53	1670.71	1771.24	2135.56	2094.52	1997.42	1770.83	2075.83	-0.229374	0.0266279	0.212257	ENSA	3	20098776	20104404	+	2758	protein_coding	endosulfine alpha [Source:VGNC Symbol;Acc:VGNC:50171]	-
ENSBTAG00000017079	259.432	297.054	273.614	199.233	192.511	250.033	276.7	213.926	0.369389	0.0266515	0.212309	MFAP3	7	65340082	65347501	+	4569	protein_coding	microfibril associated protein 3 [Source:VGNC Symbol;Acc:VGNC:50216]	-
ENSBTAG00000037937	13.123	20.2137	14.5025	23.6926	30.8017	37.8838	15.9464	30.7927	-0.946815	0.0266968	0.212534	-	15	46229081	46235896	+	6816	protein_coding	-	-
ENSBTAG00000037679	146.372	111.615	144.058	197.079	171.61	169.53	134.015	179.406	-0.422695	0.0267189	0.212575	PPP1R3E	10	21610569	21613167	+	2280	protein_coding	protein phosphatase 1 regulatory subunit 3E [Source:VGNC Symbol;Acc:VGNC:33246]	-
ENSBTAG00000034373	1736.28	1992.37	1713.23	1486.17	1501.58	1600.59	1813.96	1529.45	0.246217	0.0267988	0.21293	CDH13	18	9350020	10154230	+	3912	protein_coding	cadherin 13 [Source:VGNC Symbol;Acc:VGNC:27093]	-
ENSBTAG00000000745	1682.77	1493.18	1449.28	1250.32	1318.97	1330.67	1541.75	1299.99	0.245716	0.0268124	0.21293	AQP1	4	65433649	65447871	-	2696	protein_coding	aquaporin 1 (Colton blood group) [Source:NCBI gene (formerly Entrezgene);Acc:282653]	-
ENSBTAG00000007683	196.845	239.928	227.206	172.31	163.909	176.16	221.326	170.793	0.3746	0.0268432	0.21293	DCAF17	2	25003233	25029169	-	2472	protein_coding	DDB1 and CUL4 associated factor 17 [Source:VGNC Symbol;Acc:VGNC:27904]	-
ENSBTAG00000020968	1202.27	949.166	1317.79	1462.48	1622.59	1261.53	1156.41	1448.87	-0.325319	0.0268562	0.21293	MPC2	3	752398	783103	+	762	protein_coding	mitochondrial pyruvate carrier 2 [Source:VGNC Symbol;Acc:VGNC:31570]	-
ENSBTAG00000013956	1418.29	1357.83	1115.73	912.164	1084.66	1155.46	1297.28	1050.76	0.303656	0.0268602	0.21293	BCL2L13	5	109082265	109133396	+	2318	protein_coding	BCL2 like 13 [Source:VGNC Symbol;Acc:VGNC:56193]	-
ENSBTAG00000011973	32.3028	43.064	31.9055	25.8464	13.2007	18.9419	35.7574	19.3297	0.889492	0.026866	0.21293	DCAF16	6	37315442	37320955	-	525	protein_coding	DDB1 and CUL4 associated factor 16 [Source:VGNC Symbol;Acc:VGNC:27903]	-
ENSBTAG00000010157	2670.03	2138.26	2804.78	3202.81	3314.49	2779.73	2537.69	3099.01	-0.288348	0.0268918	0.212945	TOMM22	5	110314071	110316041	+	1080	protein_coding	translocase of outer mitochondrial membrane 22 [Source:VGNC Symbol;Acc:VGNC:49064]	-
ENSBTAG00000021957	2305.61	3035.57	1995.54	1814.64	1720.5	2217.15	2445.58	1917.43	0.350947	0.0269118	0.212945	LTBP2	10	85791017	85898441	-	6790	protein_coding	latent transforming growth factor beta binding protein 2 [Source:VGNC Symbol;Acc:VGNC:31072]	-
ENSBTAG00000008953	3132.36	2925.72	2708.1	3323.42	3500.4	3436.06	2922.06	3419.96	-0.22706	0.0269191	0.212945	TAP1	23	7177583	7186556	-	3129	protein_coding	transporter 1, ATP binding cassette subfamily B member [Source:VGNC Symbol;Acc:VGNC:35598]	-
ENSBTAG00000016836	95.8989	113.373	144.058	77.5393	68.2038	97.5509	117.777	81.098	0.534742	0.0269448	0.213012	PDK1	2	24026650	24069014	-	4033	protein_coding	pyruvate dehydrogenase kinase 1 [Source:VGNC Symbol;Acc:VGNC:32703]	-
ENSBTAG00000016612	644.037	833.157	694.186	608.468	513.729	622.242	723.793	581.48	0.316022	0.0270588	0.213779	NEK9	10	86332450	86367622	-	3575	protein_coding	NIMA related kinase 9 [Source:VGNC Symbol;Acc:VGNC:31999]	-
ENSBTAG00000005140	457.286	371.757	370.297	268.157	330.019	341.902	399.78	313.359	0.349659	0.0271222	0.214143	-	2	133045370	133056409	-	1659	protein_coding	-	-
ENSBTAG00000053950	21.1987	33.3966	35.7728	14.0002	17.601	15.1535	30.1227	15.5849	0.955036	0.0271404	0.214151	-	13	17685757	17688919	+	276	protein_coding	-	-
ENSBTAG00000009578	995.33	1146.91	1020.01	1223.4	1240.87	1290.89	1054.08	1251.72	-0.247597	0.0272388	0.214671	PTK2	14	2844134	3037063	+	5829	protein_coding	protein tyrosine kinase 2 [Source:VGNC Symbol;Acc:VGNC:33518]	-
ENSBTAG00000021023	110.031	171.377	154.693	110.924	93.5052	107.022	145.367	103.817	0.487449	0.0272407	0.214671	ZMYM4	3	110330490	110491582	-	6188	protein_coding	zinc finger MYM-type containing 4 [Source:VGNC Symbol;Acc:VGNC:37200]	-
ENSBTAG00000001097	745.993	613.442	742.528	941.241	937.253	735.893	700.654	871.462	-0.314542	0.0272714	0.214777	FKBP7	2	18418695	18426410	+	903	protein_coding	FKBP prolyl isomerase 7 [Source:VGNC Symbol;Acc:VGNC:29026]	-
ENSBTAG00000040584	349.274	463.158	357.728	332.773	247.514	320.118	390.053	300.135	0.378374	0.0272889	0.214779	DSC2	24	26027840	26063705	+	2943	protein_coding	desmocollin 2 [Source:VGNC Symbol;Acc:VGNC:28213]	-
ENSBTAG00000025434	1042.77	1294.56	1004.54	824.932	828.346	1030.44	1113.96	894.573	0.316151	0.0273298	0.214857	ZFP36L1	10	80614620	80620778	-	3684	protein_coding	ZFP36 ring finger protein like 1 [Source:VGNC Symbol;Acc:VGNC:37163]	zf-CCCH
ENSBTAG00000017455	1553.56	1933.49	1524.7	1347.25	1250.77	1501.15	1670.58	1366.39	0.289961	0.0273337	0.214857	ADAM9	27	34152270	34242502	+	4079	protein_coding	ADAM metallopeptidase domain 9 [Source:VGNC Symbol;Acc:VGNC:25613]	-
ENSBTAG00000014074	287.697	325.177	318.088	208.925	242.014	276.552	310.321	242.497	0.354517	0.0273529	0.214857	SNX13	4	26324012	26469689	-	4100	protein_coding	sorting nexin 13 [Source:HGNC Symbol;Acc:HGNC:21335]	-
ENSBTAG00000000497	2532.74	2047.74	2745.81	3208.19	3520.2	2490.86	2442.09	3073.08	-0.331489	0.0274085	0.214857	AKR1A1	3	100505194	100517388	-	1640	protein_coding	aldo-keto reductase family 1 member A1 [Source:VGNC Symbol;Acc:VGNC:25795]	-
ENSBTAG00000021971	142.334	166.983	182.731	116.309	129.807	121.228	164.016	122.448	0.422876	0.0274161	0.214857	SNCAIP	7	31380877	31541086	-	4265	protein_coding	synuclein alpha interacting protein [Source:VGNC Symbol;Acc:VGNC:35060]	-
ENSBTAG00000001780	419.936	400.759	452.478	514.775	537.93	497.225	424.391	516.643	-0.283737	0.0274423	0.214857	SARS2	18	48630043	48639088	-	1907	protein_coding	seryl-tRNA synthetase 2, mitochondrial [Source:NCBI gene (formerly Entrezgene);Acc:282060]	-
ENSBTAG00000006247	629.904	486.887	674.85	775.393	836.047	655.39	597.214	755.61	-0.339529	0.0274599	0.214857	DHPS	7	12816113	12820042	+	1568	protein_coding	deoxyhypusine synthase [Source:VGNC Symbol;Acc:VGNC:28038]	-
ENSBTAG00000003997	298.801	240.807	319.055	371.543	371.821	343.796	286.221	362.386	-0.341365	0.0274797	0.214857	UBE2D4	22	341357	362047	+	1415	protein_coding	ubiquitin conjugating enzyme E2 D4 (putative) [Source:NCBI gene (formerly Entrezgene);Acc:511801]	-
ENSBTAG00000009500	902.459	869.19	878.851	782.932	712.84	735.893	883.5	743.888	0.248034	0.027482	0.214857	KDM1A	2	129770258	129836290	-	2761	protein_coding	lysine demethylase 1A [Source:VGNC Symbol;Acc:VGNC:30522]	-
ENSBTAG00000000539	954.951	863.038	1080.92	1219.09	1255.17	1057.91	966.303	1177.39	-0.28491	0.0274874	0.214857	LRRC28	21	7226600	7416484	-	2458	protein_coding	leucine rich repeat containing 28 [Source:VGNC Symbol;Acc:VGNC:31007]	-
ENSBTAG00000013264	25542.4	18030.6	28134.8	31850.4	33284.6	26079.2	23902.6	30404.7	-0.347135	0.0274884	0.214857	RPS24	28	33725340	33742925	+	1041	protein_coding	ribosomal protein S24 [Source:NCBI gene (formerly Entrezgene);Acc:530464]	-
ENSBTAG00000051412	7.06624	5.27314	6.76783	28.0003	13.2007	9.47096	6.36907	16.8907	-1.4055	0.0275246	1	HBA	25	216448	217264	+	612	protein_coding	hemoglobin, alpha 2 [Source:NCBI gene (formerly Entrezgene);Acc:512439]	-
ENSBTAG00000021723	363.406	332.208	325.823	275.695	280.516	265.187	340.479	273.799	0.314493	0.0275763	0.215129	EME1	19	36298493	36304862	-	2442	protein_coding	essential meiotic structure-specific endonuclease 1 [Source:VGNC Symbol;Acc:VGNC:28470]	-
ENSBTAG00000009661	1608.07	1209.31	1742.23	1989.1	2038.41	1680.15	1519.87	1902.55	-0.324129	0.0275796	0.215129	RNASEH2A	7	12722227	12730155	-	2639	protein_coding	ribonuclease H2 subunit A [Source:VGNC Symbol;Acc:VGNC:34000]	-
ENSBTAG00000053807	2014.89	2411.58	2014.88	2555.57	2455.34	2649.03	2147.12	2553.31	-0.24976	0.0275883	0.215129	OAS1X	17	61376225	61385129	-	3520	protein_coding	2',5'-oligoadenylate synthetase 1, 40/46kDa [Source:NCBI gene (formerly Entrezgene);Acc:347699]	-
ENSBTAG00000001024	254.384	300.569	189.499	170.156	173.81	207.414	248.151	183.793	0.432761	0.0275921	0.215129	ARID1A	2	126408497	126477461	-	8740	protein_coding	AT-rich interaction domain 1A [Source:VGNC Symbol;Acc:VGNC:26123]	ARID
ENSBTAG00000009969	3267.63	2901.99	3481.57	3853.27	3904.12	3626.43	3217.06	3794.61	-0.238275	0.0276261	0.215259	RNPS1	25	1778570	1787687	-	2079	protein_coding	RNA binding protein with serine rich domain 1 [Source:NCBI gene (formerly Entrezgene);Acc:504506]	-
ENSBTAG00000009181	581.45	523.799	534.659	483.544	437.825	424.299	546.636	448.556	0.285384	0.0276668	0.215442	INPP5A	26	50937626	51083088	-	4973	protein_coding	inositol polyphosphate-5-phosphatase A [Source:VGNC Symbol;Acc:VGNC:30210]	-
ENSBTAG00000003457	141.325	154.679	135.357	110.924	96.8054	111.757	143.787	106.496	0.432773	0.0276958	0.215533	ATF5	18	56269038	56273691	+	1853	protein_coding	activating transcription factor 5 [Source:VGNC Symbol;Acc:VGNC:26243]	TF_bZIP
ENSBTAG00000020760	345.236	303.206	344.193	406.005	399.322	416.722	330.878	407.35	-0.301262	0.0277141	0.215541	SNAP29	17	72268871	72277819	+	967	protein_coding	synaptosome associated protein 29 [Source:VGNC Symbol;Acc:VGNC:35052]	-
ENSBTAG00000020179	491.608	395.486	476.649	374.773	400.422	293.6	454.581	356.265	0.352559	0.0277573	0.215702	AAAS	5	26700451	26716539	+	1813	protein_coding	aladin WD repeat nucleoporin [Source:VGNC Symbol;Acc:VGNC:25437]	-
ENSBTAG00000008090	1395.08	1173.27	1445.42	1582.02	1722.7	1522.93	1337.92	1609.21	-0.266549	0.0277702	0.215702	CCM2	4	76550183	76603468	-	2529	protein_coding	CCM2 scaffold protein [Source:VGNC Symbol;Acc:VGNC:26954]	-
ENSBTAG00000017329	689.463	594.986	863.382	891.702	985.655	826.815	715.944	901.391	-0.332428	0.0277868	0.215702	GMNN	23	33008576	33019344	-	1068	protein_coding	geminin DNA replication inhibitor [Source:VGNC Symbol;Acc:VGNC:29439]	-
ENSBTAG00000003892	240.252	257.505	218.504	320.927	270.615	317.277	238.754	302.94	-0.343538	0.0278332	0.215809	-	23	32672258	32731972	+	1883	protein_coding	-	-
ENSBTAG00000004037	2392.43	2462.56	2243.05	1961.1	2079.12	2049.52	2366.01	2029.91	0.221107	0.0278352	0.215809	JUN	3	87265962	87268007	+	1950	protein_coding	Jun proto-onco, AP-1 transcription factor subunit [Source:VGNC Symbol;Acc:VGNC:30386]	TF_bZIP
ENSBTAG00000009167	502.712	543.134	466.98	418.928	418.023	403.463	504.275	413.471	0.287295	0.0278765	0.215837	SLC15A4	17	48308901	48338170	+	2804	protein_coding	solute carrier family 15 member 4 [Source:VGNC Symbol;Acc:VGNC:34681]	-
novel.192	59.5583	62.3989	73.4793	44.1543	42.9024	40.7251	65.1455	42.594	0.614095	0.02789	0.215837	-	17	5122987	5126575	-	2449	-	-	-
ENSBTAG00000000081	238.233	340.997	247.509	205.695	178.21	235.827	275.58	206.577	0.415757	0.0278906	0.215837	CERT1	10	6796016	6925123	-	3202	protein_coding	ceramide transporter 1 [Source:VGNC Symbol;Acc:VGNC:27566]	-
ENSBTAG00000003305	2.01892	6.152	1.93367	7.53855	9.90056	17.0477	3.3682	11.4956	-1.7556	0.0279004	1	NCF1	25	32758258	32773118	-	1602	protein_coding	neutrophil cytosolic factor 1 [Source:NCBI gene (formerly Entrezgene);Acc:281345]	-
ENSBTAG00000004901	107.003	137.981	123.755	86.1548	69.3039	104.181	122.913	86.5464	0.503533	0.0279597	0.216237	PIK3C2A	15	35295398	35400621	+	6181	protein_coding	phosphatidylinositol-4-phosphate 3-kinase catalytic subunit type 2 alpha [Source:HGNC Symbol;Acc:HGNC:8971]	-
ENSBTAG00000021293	390.662	355.058	388.667	471.698	517.029	416.722	378.129	468.483	-0.308491	0.027982	0.216275	SNUPN	21	33274068	33291567	+	2318	protein_coding	snurportin 1 [Source:VGNC Symbol;Acc:VGNC:35088]	-
ENSBTAG00000002703	1297.16	1436.05	1166	1134.01	1027.46	1086.32	1299.74	1082.6	0.263993	0.0280271	0.21649	ATP6V1A	1	58434456	58495220	+	4408	protein_coding	ATPase H+ transporting V1 subunit A [Source:VGNC Symbol;Acc:VGNC:26316]	-
ENSBTAG00000042645	0	0	0	0	5.50031	4.73548	0	3.41193	-4.28978	0.0280471	1	-	3	101234215	101234318	-	104	snoRNA	-	-
ENSBTAG00000020668	85.8043	68.5509	82.1808	115.232	111.106	104.181	78.8453	110.173	-0.484305	0.0281157	0.216908	-	13	47546444	47547502	-	1059	protein_coding	-	-
ENSBTAG00000018628	33760.5	24270.5	41121.4	45449.9	47779	35501.9	33050.8	42910.3	-0.376642	0.028116	0.216908	RPL29	22	48945144	48947321	+	618	protein_coding	ribosomal protein L29 [Source:VGNC Symbol;Acc:VGNC:34115]	-
ENSBTAG00000002549	22449.4	18383.1	24956.9	27585.7	28434.4	24069.5	21929.8	26696.5	-0.283767	0.0281558	0.21708	PTMA	2	119414107	119419022	+	1046	protein_coding	prothymosin alpha [Source:HGNC Symbol;Acc:HGNC:9623]	-
ENSBTAG00000050790	0	0	0	1.07694	3.30019	4.73548	0	3.03753	-4.12591	0.0281618	1	C3H1orf226	3	7107837	7126810	-	4172	protein_coding	chromosome 3 C1orf226 homolog [Source:NCBI gene (formerly Entrezgene);Acc:783439]	-
ENSBTAG00000010682	201.892	221.472	142.124	132.463	134.208	147.747	188.496	138.139	0.448437	0.028193	0.217233	DDR1	23	28172747	28219346	-	4013	protein_coding	discoidin domain receptor tyrosine kinase 1 [Source:VGNC Symbol;Acc:VGNC:53966]	-
ENSBTAG00000012047	925.677	1158.33	1049.98	924.01	767.843	876.064	1044.66	855.972	0.287703	0.0282365	0.217344	JAK2	8	39381277	39499024	-	4175	protein_coding	Janus kinase 2 [Source:VGNC Symbol;Acc:VGNC:30365]	-
ENSBTAG00000019276	418.927	302.327	354.828	446.928	446.625	458.394	358.694	450.649	-0.331115	0.0282622	0.217344	-	4	33387397	33388681	+	1128	protein_coding	-	-
ENSBTAG00000020232	373.501	472.825	346.126	288.619	299.217	343.796	397.484	310.544	0.356183	0.0282657	0.217344	REXO1	7	44150051	44169237	-	4779	protein_coding	RNA exonuclease 1 homolog [Source:VGNC Symbol;Acc:VGNC:55305]	-
ENSBTAG00000015101	2914.32	2559.23	3155.74	3453.73	3617	3204.97	2876.43	3425.24	-0.251961	0.0282772	0.217344	HMGB2	8	5735151	5737485	-	1149	protein_coding	high mobility group box 2 [Source:NCBI gene (formerly Entrezgene);Acc:540444]	HMG
ENSBTAG00000020369	3.02839	3.51543	0.966833	11.8463	8.80049	7.57677	2.50355	9.40785	-1.89886	0.028299	1	NOXO1	25	1535120	1536935	-	1005	protein_coding	NADPH oxidase organizer 1 [Source:VGNC Symbol;Acc:VGNC:32187]	-
ENSBTAG00000013042	774.258	943.893	962.966	694.623	619.335	832.497	893.705	715.485	0.320201	0.0283504	0.217772	EXOC5	10	69619265	69671092	-	4152	protein_coding	exocyst complex component 5 [Source:VGNC Symbol;Acc:VGNC:28649]	-
ENSBTAG00000009479	3118.23	2188.35	3469	3672.35	4260.54	3291.16	2925.19	3741.35	-0.355115	0.0283917	0.217955	UQCRQ	7	44447301	44448594	+	503	protein_coding	ubiquinol-cytochrome c reductase complex III subunit VII [Source:VGNC Symbol;Acc:VGNC:36697]	-
ENSBTAG00000015739	253.375	337.481	181.765	163.694	151.809	228.25	257.54	181.251	0.505686	0.0284232	0.218063	MRC2	19	47043679	47102832	+	5727	protein_coding	mannose receptor C type 2 [Source:VGNC Symbol;Acc:VGNC:31599]	-
ENSBTAG00000039466	170.599	184.56	159.527	128.155	117.707	142.064	171.562	129.309	0.406602	0.0285097	0.218351	CDR2L	19	56432269	56444629	-	2193	protein_coding	cerebellar deration related protein 2 like [Source:VGNC Symbol;Acc:VGNC:27154]	-
ENSBTAG00000003228	48114	37784.7	49591.8	56078.2	58026.1	49846.6	45163.5	54650.3	-0.275078	0.0285126	0.218351	RPL3	5	110745805	110752075	-	1383	protein_coding	ribosomal protein L3 [Source:VGNC Symbol;Acc:VGNC:101451]	-
ENSBTAG00000035437	312.933	357.695	255.244	235.849	195.811	270.869	308.624	234.176	0.397127	0.0285133	0.218351	STAG1	1	132757274	132922494	+	2997	protein_coding	stromal antigen 1 [Source:VGNC Symbol;Acc:VGNC:35353]	-
ENSBTAG00000010068	105.994	71.1874	88.9487	63.5392	56.1031	60.6141	88.7099	60.0855	0.55844	0.0285765	0.218701	REEP2	7	49808753	49814912	+	2214	protein_coding	receptor accessory protein 2 [Source:VGNC Symbol;Acc:VGNC:33852]	-
ENSBTAG00000018655	3737.03	2790.37	3915.67	4469.28	4548.76	3875.52	3481.03	4297.85	-0.304194	0.0286139	0.218771	MYDGF	7	19470114	19482055	+	1036	protein_coding	myeloid derived growth factor [Source:VGNC Symbol;Acc:VGNC:31790]	-
ENSBTAG00000012852	323.028	432.398	281.348	269.234	218.912	291.705	345.591	259.951	0.410841	0.0286209	0.218771	DICER1	21	59956298	60027328	-	6204	protein_coding	dicer 1, ribonuclease III [Source:VGNC Symbol;Acc:VGNC:28063]	-
ENSBTAG00000000460	775.267	993.109	718.357	666.623	579.733	728.317	828.911	658.224	0.332633	0.0287328	0.219203	SYTL2	29	9741771	9862422	+	4304	protein_coding	synaptotagmin like 2 [Source:NCBI gene (formerly Entrezgene);Acc:614406]	-
ENSBTAG00000007784	1259.81	1415.84	1329.4	1159.86	1108.86	1133.67	1335.01	1134.13	0.235582	0.0287385	0.219203	NAA50	1	58402278	58433748	-	2942	protein_coding	N-alpha-acetyltransferase 50, NatE catalytic subunit [Source:VGNC Symbol;Acc:VGNC:53590]	-
ENSBTAG00000017727	1404.16	1354.32	1426.08	1213.71	1148.46	1213.23	1394.85	1191.8	0.226679	0.0287395	0.219203	KIFAP3	16	37552133	37694428	-	2954	protein_coding	kinesin associated protein 3 [Source:VGNC Symbol;Acc:VGNC:30610]	-
ENSBTAG00000047428	297.791	371.757	307.453	250.926	218.912	288.864	325.667	252.901	0.364052	0.0287513	0.219203	ZNF281	16	79118410	79121031	-	2622	protein_coding	zinc finger protein 281 [Source:HGNC Symbol;Acc:HGNC:13075]	-
ENSBTAG00000015151	134.258	156.437	133.423	98.0011	94.6053	118.387	141.373	103.664	0.445943	0.0287652	0.219203	FOXN2	11	30657152	30713233	+	2621	protein_coding	forkhead box N2 [Source:VGNC Symbol;Acc:VGNC:29096]	Fork_head
ENSBTAG00000032951	998.358	937.741	1028.71	844.317	786.544	865.645	988.27	832.169	0.247362	0.0288646	0.219826	ABHD17C	21	26547350	26602023	+	2705	protein_coding	abhydrolase domain containing 17C, depalmitoylase [Source:VGNC Symbol;Acc:VGNC:53931]	-
ENSBTAG00000019025	1709.02	1257.64	2006.18	2252.95	2335.43	1796.64	1657.61	2128.34	-0.360694	0.0288962	0.219932	NDUFA11	7	18473539	18479129	+	1099	protein_coding	NADH:ubiquinone oxidoreductase subunit A11 [Source:NCBI gene (formerly Entrezgene);Acc:326346]	-
ENSBTAG00000027074	5.04731	3.51543	7.73467	17.231	8.80049	17.9948	5.43247	14.6754	-1.44557	0.0289175	1	SV2B	21	15832660	16079922	-	6088	protein_coding	synaptic vesicle glycoprotein 2B [Source:VGNC Symbol;Acc:VGNC:35495]	-
ENSBTAG00000005373	3434.19	3343.17	3548.28	2959.42	3107.67	2844.13	3441.88	2970.41	0.212642	0.0289373	0.220111	TPM1	10	46993261	47022836	-	5238	protein_coding	tropomyosin 1 [Source:NCBI gene (formerly Entrezgene);Acc:281544]	-
ENSBTAG00000045754	3.02839	3.51543	5.801	11.8463	12.1007	12.3122	4.11494	12.0864	-1.55542	0.0289758	1	SMIM1	16	49286556	49290320	-	1215	protein_coding	small integral membrane protein 1 (Vel blood group) [Source:NCBI gene (formerly Entrezgene);Acc:100302586]	-
ENSBTAG00000002392	807.57	1105.6	781.201	733.393	620.435	770.936	898.124	708.255	0.342856	0.0289787	0.22029	-	6	12225305	12311458	-	3309	protein_coding	-	-
ENSBTAG00000007215	343.217	366.483	310.353	200.31	282.716	299.282	340.018	260.769	0.381846	0.0289963	0.22029	RNPEPL1	3	119958670	119967450	+	2875	protein_coding	arginyl aminopeptidase like 1 [Source:VGNC Symbol;Acc:VGNC:55076]	-
ENSBTAG00000004190	796.466	917.527	752.196	737.701	564.332	689.486	822.063	663.839	0.308472	0.0290175	0.220317	ARHGAP29	3	49238269	49319832	+	4836	protein_coding	Rho GTPase activating protein 29 [Source:VGNC Symbol;Acc:VGNC:26087]	-
ENSBTAG00000023895	5.04731	8.78857	4.83417	16.154	13.2007	17.9948	6.22335	15.7832	-1.33457	0.0290246	1	-	17	21203821	21205310	+	444	protein_coding	-	-
ENSBTAG00000032764	30.2839	29.0023	23.204	15.0771	14.3008	13.2593	27.4967	14.2124	0.954164	0.029114	0.220572	-	6	333494	338344	-	324	protein_coding	-	-
ENSBTAG00000014884	132.24	184.56	115.053	116.309	77.0043	107.022	143.951	100.112	0.524778	0.0291258	0.220572	HIPK3	15	63908514	63962613	+	3873	protein_coding	homeodomain interacting protein kinase 3 [Source:VGNC Symbol;Acc:VGNC:29860]	-
ENSBTAG00000019513	31.2933	38.6697	30.9387	17.231	17.601	20.8361	33.6339	18.556	0.856804	0.0291349	0.220572	C11H9orf50	11	100010583	100017394	-	1423	protein_coding	chromosome 11 C9orf50 homolog [Source:VGNC Symbol;Acc:VGNC:52622]	-
ENSBTAG00000054135	5.04731	3.51543	0.966833	0	0	0	3.17652	0	4.05335	0.029139	1	-	29	50051210	50060995	-	4431	protein_coding	-	-
ENSBTAG00000010030	314.952	386.697	296.818	264.926	223.313	286.97	332.822	258.403	0.36478	0.0291678	0.220572	EPHA4	2	109525497	109678039	-	3032	protein_coding	EPH receptor A4 [Source:VGNC Symbol;Acc:VGNC:56106]	-
ENSBTAG00000020412	132.24	112.494	122.788	77.5393	78.1044	106.075	122.507	87.2395	0.484052	0.0291745	0.220572	RAP2A	12	74632896	74673056	+	2368	protein_coding	RAP2A, member of RAS onco family [Source:VGNC Symbol;Acc:VGNC:33719]	-
ENSBTAG00000001763	123.154	100.19	110.219	150.771	154.009	142.064	111.188	148.948	-0.423042	0.0291819	0.220572	NR2C2AP	7	4057893	4060107	+	1406	protein_coding	nuclear receptor 2C2 associated protein [Source:VGNC Symbol;Acc:VGNC:32237]	-
ENSBTAG00000010365	1094.26	937.741	1133.13	1280.48	1342.08	1179.13	1055.04	1267.23	-0.26449	0.0291852	0.220572	SQOR	10	64811087	64864928	-	1728	protein_coding	sulfide quinone oxidoreductase [Source:VGNC Symbol;Acc:VGNC:101453]	-
ENSBTAG00000021337	928.705	1166.24	739.627	644.007	685.338	857.122	944.859	728.822	0.374301	0.0292022	0.220572	SBF1	5	119752572	119784086	-	6854	protein_coding	SET binding factor 1 [Source:VGNC Symbol;Acc:VGNC:34305]	-
ENSBTAG00000015849	34.3217	23.7291	36.7397	61.3853	50.6028	43.5664	31.5968	51.8515	-0.716774	0.0292103	0.220572	PNPLA4	X	134903988	134949145	+	994	protein_coding	patatin like phospholipase domain containing 4 [Source:VGNC Symbol;Acc:VGNC:33092]	-
novel.137	99.9368	97.5532	119.887	136.771	163.909	131.646	105.792	144.109	-0.444947	0.0292743	0.220793	-	14	21412884	21413499	-	616	-	PF03847:Transcription initiation factor TFIID subunit A	-
ENSBTAG00000048798	186.751	175.771	153.726	116.309	93.5052	160.059	172.083	123.291	0.476048	0.0292819	0.220793	-	17	35321748	35476298	-	13671	protein_coding	-	-
ENSBTAG00000002402	572.365	764.606	621.674	512.621	456.526	586.252	652.882	518.466	0.332402	0.0292926	0.220793	IGF2R	9	96197493	96300017	+	9058	protein_coding	insulin like growth factor 2 receptor [Source:VGNC Symbol;Acc:VGNC:30082]	-
ENSBTAG00000000149	304.858	351.543	277.481	258.464	209.012	260.451	311.294	242.642	0.359197	0.0294124	0.221562	USP40	3	113167613	113257470	-	6864	protein_coding	ubiquitin specific peptidase 40 [Source:VGNC Symbol;Acc:VGNC:52845]	-
ENSBTAG00000000429	243.28	280.355	209.803	162.617	199.111	198.89	244.48	186.873	0.388081	0.0294679	0.221845	DGCR2	17	72563333	72590762	-	3619	protein_coding	DiGeorge syndrome critical region 2 [Source:NCBI gene (formerly Entrezgene);Acc:767971]	-
ENSBTAG00000009251	779.305	615.2	777.334	882.01	940.553	832.497	723.946	885.02	-0.290289	0.0294877	0.221861	SZRD1	2	135738977	135759581	-	1668	protein_coding	SUZ RNA binding domain containing 1 [Source:VGNC Symbol;Acc:VGNC:35550]	-
ENSBTAG00000000242	737.917	498.312	752.196	829.24	1010.96	740.629	662.808	860.275	-0.376524	0.0295358	0.221917	-	1	57798617	57799321	-	705	protein_coding	-	-
ENSBTAG00000051267	83.7854	69.4297	86.0482	119.54	124.307	93.7625	79.7544	112.536	-0.496002	0.0295442	0.221917	CRADD	5	23473232	23664529	+	1295	protein_coding	CASP2 and RIPK1 domain containing adaptor with death domain [Source:HGNC Symbol;Acc:HGNC:2340]	-
ENSBTAG00000015894	57.5393	32.5177	74.4462	88.3087	74.8042	93.7625	54.8344	85.6251	-0.649421	0.0295486	0.221917	WWOX	18	5240349	6170333	+	2351	protein_coding	WW domain containing oxidoreductase [Source:VGNC Symbol;Acc:VGNC:36977]	-
ENSBTAG00000054158	183.722	211.805	178.864	156.156	136.408	146.8	191.464	146.454	0.387649	0.0295802	0.22202	LCLAT1	11	69223339	69424304	-	8027	protein_coding	lysocardiolipin acyltransferase 1 [Source:HGNC Symbol;Acc:HGNC:26756]	-
novel.488	22.2082	13.1829	20.3035	6.46161	7.70043	9.47096	18.5648	7.87767	1.22583	0.0295832	1	-	5	26032449	26033561	+	687	-	-	-
ENSBTAG00000014215	406.813	334.845	369.33	468.467	453.225	443.241	370.329	454.978	-0.297931	0.0296969	0.222763	CCDC86	29	37169742	37178905	+	2330	protein_coding	coiled-coil domain containing 86 [Source:VGNC Symbol;Acc:VGNC:97248]	-
ENSBTAG00000006708	668.264	689.024	615.873	552.468	545.631	548.368	657.72	548.822	0.261387	0.0297251	0.22284	ARIH1	10	19367325	19469353	+	2702	protein_coding	ariadne RBR E3 ubiquitin protein ligase 1 [Source:VGNC Symbol;Acc:VGNC:26133]	-
ENSBTAG00000000330	738.926	667.053	602.337	436.159	562.132	600.459	669.439	532.916	0.328006	0.0297656	0.223009	ALDH16A1	18	55910374	55924829	+	3103	protein_coding	aldehyde dehydrogenase 16 family member A1 [Source:VGNC Symbol;Acc:VGNC:25806]	-
ENSBTAG00000023333	127.192	121.282	174.997	174.464	227.713	175.213	141.157	192.463	-0.446863	0.0298031	0.223058	LENG1	18	63238408	63241746	+	923	protein_coding	leukocyte receptor cluster member 1 [Source:VGNC Symbol;Acc:VGNC:30838]	-
ENSBTAG00000008591	155.457	187.197	117.954	77.5393	108.906	132.593	153.536	106.346	0.528017	0.0298227	0.223058	CAMTA2	19	26418173	26434463	+	5434	protein_coding	calmodulin binding transcription activator 2 [Source:VGNC Symbol;Acc:VGNC:26733]	CG-1
ENSBTAG00000011280	85.8043	93.1589	64.7778	51.6929	47.3027	63.4554	81.247	54.1503	0.582594	0.0298257	0.223058	TBKBP1	19	38748410	38764622	-	1990	protein_coding	TBK1 binding protein 1 [Source:VGNC Symbol;Acc:VGNC:35657]	-
ENSBTAG00000011447	99.9368	112.494	85.0813	61.3853	66.0037	79.556	99.1706	68.9817	0.521824	0.0298949	0.223441	FAM171A2	19	44156311	44167029	-	4021	protein_coding	family with sequence similarity 171 member A2 [Source:VGNC Symbol;Acc:VGNC:28757]	-
ENSBTAG00000017808	567.318	718.026	509.521	495.39	480.727	455.553	598.288	477.223	0.327537	0.0299132	0.223444	ARSJ	6	11555988	11639287	+	3576	protein_coding	arylsulfatase family member J [Source:VGNC Symbol;Acc:VGNC:26178]	-
ENSBTAG00000012552	508.769	733.846	507.587	436.159	398.222	516.167	583.401	450.183	0.37401	0.0299652	0.223511	FMR1	X	30625271	30664682	+	3575	protein_coding	FMRP translational regulator 1 [Source:VGNC Symbol;Acc:VGNC:29055]	-
ENSBTAG00000016703	387.634	457.006	364.496	317.696	308.017	342.849	403.045	322.854	0.320267	0.02997	0.223511	CDC73	16	12027018	12117531	-	2281	protein_coding	cell division cycle 73 [Source:VGNC Symbol;Acc:VGNC:27083]	-
ENSBTAG00000017811	361.387	403.395	352.894	298.311	288.216	316.33	372.559	300.952	0.307905	0.0299788	0.223511	SLC39A9	10	81185447	81228802	+	3522	protein_coding	solute carrier family 39 member 9 [Source:VGNC Symbol;Acc:VGNC:34869]	-
ENSBTAG00000007160	4557.72	3486.43	4651.43	5329.75	5633.42	4593.41	4231.86	5185.53	-0.293242	0.0300088	0.223511	CDK4	5	55713433	55717031	+	1971	protein_coding	cyclin dependent kinase 4 [Source:NCBI gene (formerly Entrezgene);Acc:510618]	-
ENSBTAG00000017604	1874.57	1553.82	1975.24	2246.49	2238.63	2011.63	1801.21	2165.58	-0.265922	0.0300118	0.223511	RAB13	3	16453323	16457405	+	1207	protein_coding	RAB13, member RAS onco family [Source:VGNC Symbol;Acc:VGNC:33621]	-
ENSBTAG00000010587	1884.67	1806.05	2157.97	2263.72	2367.33	2269.24	1949.56	2300.1	-0.238629	0.030049	0.223588	SH3BGRL	X	71202116	71330055	-	1641	protein_coding	SH3 domain binding glutamate rich protein like [Source:VGNC Symbol;Acc:VGNC:34564]	-
ENSBTAG00000017260	64.6056	80.8549	68.6452	53.8468	52.803	33.1483	71.3685	46.5994	0.623589	0.030063	0.223588	PDE3A	5	89133571	89283293	-	2750	protein_coding	phosphodiesterase 3A [Source:VGNC Symbol;Acc:VGNC:54467]	-
ENSBTAG00000049543	9483.9	6948.25	11310	11811.8	12886.1	10503.3	9247.39	11733.7	-0.343576	0.0300759	0.223588	-	1	158271677	158272330	-	624	protein_coding	-	-
ENSBTAG00000011894	59.5583	55.368	80.2472	33.385	55.0031	34.0954	65.0578	40.8278	0.675696	0.0300958	0.223602	C22H3orf62	22	50803150	50809723	+	1460	protein_coding	chromosome 22 C3orf62 homolog [Source:VGNC Symbol;Acc:VGNC:49185]	-
ENSBTAG00000013369	346.246	406.911	301.652	299.388	212.312	294.547	351.603	268.749	0.387261	0.0301481	0.223638	COL14A1	14	81512830	81729606	+	5528	protein_coding	collagen type XIV alpha 1 chain [Source:VGNC Symbol;Acc:VGNC:53851]	-
ENSBTAG00000015920	2783.09	2149.68	3456.43	3763.89	3807.31	3097	2796.4	3556.07	-0.346765	0.0301488	0.223638	TMEM147	18	46204641	46207450	+	1779	protein_coding	transmembrane protein 147 [Source:VGNC Symbol;Acc:VGNC:35978]	-
ENSBTAG00000001460	884.289	984.32	1096.39	799.086	838.247	829.656	988.333	822.33	0.265429	0.0301688	0.223638	LIN7C	15	58214580	58224553	-	3827	protein_coding	lin-7 homolog C, crumbs cell polarity complex component [Source:VGNC Symbol;Acc:VGNC:30897]	-
ENSBTAG00000003713	969.084	709.238	1068.35	1206.17	1345.38	975.509	915.557	1175.68	-0.36084	0.0301826	0.223638	ZNRD2	29	43752073	43754193	+	1607	protein_coding	zinc ribbon domain containing 2 [Source:VGNC Symbol;Acc:VGNC:59161]	-
ENSBTAG00000024492	43.4069	21.9714	51.2422	73.2316	75.9043	46.4077	38.8735	65.1812	-0.74794	0.0301903	0.223638	-	16	51406283	51420997	-	4981	protein_coding	-	-
ENSBTAG00000014668	787.381	683.751	895.288	1052.17	1003.26	859.963	788.806	971.795	-0.300928	0.0302535	0.223973	NAGK	11	13396657	13405830	-	1233	protein_coding	N-acetylglucosamine kinase [Source:VGNC Symbol;Acc:VGNC:31868]	-
ENSBTAG00000012702	860.062	814.701	938.795	998.319	1148.46	989.715	871.186	1045.5	-0.263008	0.030323	0.224144	ZDHHC16	26	18664215	18673470	+	1922	protein_coding	zinc finger DHHC-type palmitoyltransferase 16 [Source:VGNC Symbol;Acc:VGNC:37131]	-
ENSBTAG00000000201	208.959	334.845	222.372	186.31	146.308	220.673	255.392	184.43	0.469371	0.0303367	0.224144	LTN1	1	7183913	7240822	+	5750	protein_coding	listerin E3 ubiquitin protein ligase 1 [Source:VGNC Symbol;Acc:VGNC:31078]	-
ENSBTAG00000014255	263.47	283.871	218.504	201.387	184.81	208.361	255.282	198.186	0.365111	0.030347	0.224144	VPS50	4	10600800	10732873	+	3787	protein_coding	VPS50 subunit of EARP/GARPII complex [Source:VGNC Symbol;Acc:VGNC:36826]	-
ENSBTAG00000020079	234.195	306.721	209.803	206.772	158.409	197.943	250.24	187.708	0.415522	0.0303486	0.224144	MAP3K4	9	96709109	96779448	+	5741	protein_coding	mitogen-activated protein kinase kinase kinase 4 [Source:VGNC Symbol;Acc:VGNC:31197]	-
ENSBTAG00000003148	708.643	856.886	632.309	551.391	525.829	670.544	732.612	582.588	0.33016	0.0303965	0.224163	MCM3AP	1	145931228	145971979	-	6185	protein_coding	minichromosome maintenance complex component 3 associated protein [Source:VGNC Symbol;Acc:VGNC:31310]	-
ENSBTAG00000000137	288.706	422.73	305.519	221.849	238.713	304.965	338.985	255.176	0.409393	0.0304	0.224163	FRYL	6	67179392	67325259	-	10933	protein_coding	FRY like transcription coactivator [Source:VGNC Symbol;Acc:VGNC:29123]	-
ENSBTAG00000010818	255.394	257.505	225.272	191.694	173.81	210.255	246.057	191.92	0.356947	0.030405	0.224163	AEBP2	5	90468635	90530352	-	3078	protein_coding	AE binding protein 2 [Source:VGNC Symbol;Acc:VGNC:25704]	zf-C2H2
ENSBTAG00000005738	136.277	185.439	170.163	142.155	78.1044	125.964	163.96	115.408	0.50609	0.0305576	0.225001	ATP8B1	24	56868850	56976543	-	4333	protein_coding	ATPase phospholipid transporting 8B1 [Source:VGNC Symbol;Acc:VGNC:26330]	-
ENSBTAG00000023417	2108.77	1719.04	2240.15	2468.34	2707.25	2212.42	2022.65	2462.67	-0.284015	0.0305974	0.225001	RUVBL2	18	55558487	55574535	+	3016	protein_coding	RuvB like AAA ATPase 2 [Source:VGNC Symbol;Acc:VGNC:34224]	-
ENSBTAG00000010432	654.132	579.167	682.584	789.394	804.145	716.951	638.628	770.163	-0.270246	0.0306309	0.225001	EIF2D	16	4369646	4391398	-	2289	protein_coding	eukaryotic translation initiation factor 2D [Source:VGNC Symbol;Acc:VGNC:28389]	-
ENSBTAG00000005296	47552.7	35317.8	56632.3	60027.3	66299.6	50924.4	46500.9	59083.8	-0.345506	0.030645	0.225001	RPL13A	18	55940456	55944163	+	845	protein_coding	ribosomal protein L13a [Source:VGNC Symbol;Acc:VGNC:53040]	-
ENSBTAG00000044150	772.239	686.388	816.007	921.857	980.155	841.021	758.211	914.344	-0.270083	0.0306788	0.225001	UCK2	3	2984979	3059465	-	1767	protein_coding	uridine-cytidine kinase 2 [Source:VGNC Symbol;Acc:VGNC:36635]	-
ENSBTAG00000015240	516.845	731.209	446.677	426.466	402.623	469.759	564.91	432.949	0.384337	0.0306863	0.225001	UBR4	2	133452143	133589435	+	15999	protein_coding	ubiquitin protein ligase E3 component n-recognin 4 [Source:VGNC Symbol;Acc:VGNC:36618]	-
ENSBTAG00000046844	178.675	172.256	245.576	274.618	262.915	243.404	198.835	260.312	-0.388744	0.0306942	0.225001	-	5	119514739	119515231	-	447	pseudogene	-	-
ENSBTAG00000002203	5384.47	4059.44	5406.53	6176.22	6153.75	5657.95	4950.15	5995.97	-0.276629	0.0307001	0.225001	NDUFS2	3	8290744	8300810	-	2125	protein_coding	NADH:ubiquinone oxidoreductase core subunit S2 [Source:VGNC Symbol;Acc:VGNC:31969]	-
ENSBTAG00000011068	629.904	792.729	598.47	514.775	510.429	597.617	673.701	540.94	0.316654	0.0307123	0.225001	MON2	5	50995056	51105717	-	6306	protein_coding	MON2 homolog, regulator of endosome-to-Golgi trafficking [Source:VGNC Symbol;Acc:VGNC:31553]	-
ENSBTAG00000017776	125.173	186.318	103.451	102.309	88.0049	98.498	138.314	96.2706	0.525196	0.0307169	0.225001	CHD2	21	14083602	14119932	-	2505	protein_coding	chromodomain helicase DNA binding protein 2 [Source:VGNC Symbol;Acc:VGNC:27278]	-
ENSBTAG00000017255	87.8232	104.584	105.385	64.6161	63.8036	80.5031	99.264	69.6409	0.508947	0.0307187	0.225001	ATAD2B	11	75091973	75213880	+	7789	protein_coding	ATPase family AAA domain containing 2B [Source:VGNC Symbol;Acc:VGNC:26234]	-
ENSBTAG00000051519	1507.13	1643.46	1470.55	1384.94	1234.27	1301.31	1540.38	1306.84	0.237423	0.0307353	0.225001	-	12	69035982	69041605	-	924	protein_coding	-	-
ENSBTAG00000023607	925.677	844.582	1023.88	1223.4	1147.36	1010.55	931.378	1127.1	-0.275024	0.0308761	0.225535	HACD2	1	67866129	67952810	-	1110	protein_coding	3-hydroxyacyl-CoA dehydratase 2 [Source:VGNC Symbol;Acc:VGNC:50252]	-
ENSBTAG00000016740	2278.36	2682.27	2144.44	2008.48	1798.6	2105.39	2368.35	1970.83	0.265091	0.0308824	0.225535	ACLY	19	42049435	42093855	-	4467	protein_coding	ATP citrate lyase [Source:VGNC Symbol;Acc:VGNC:25543]	-
ENSBTAG00000010995	417.917	332.208	506.621	532.006	653.437	458.394	418.915	547.946	-0.387287	0.0308875	0.225535	CINP	21	67132861	67147264	-	986	protein_coding	cyclin dependent kinase 2 interacting protein [Source:VGNC Symbol;Acc:VGNC:27368]	-
ENSBTAG00000011333	175.646	283.871	185.632	157.233	117.707	183.737	215.05	152.892	0.491807	0.0308982	0.225535	CLASP2	22	7736043	7908960	-	4545	protein_coding	cytoplasmic linker associated protein 2 [Source:VGNC Symbol;Acc:VGNC:27390]	-
ENSBTAG00000049411	279.621	231.139	313.254	346.773	401.523	310.647	274.671	352.981	-0.361867	0.0308986	0.225535	-	X	138855866	139001761	+	1354	protein_coding	-	-
ENSBTAG00000007624	974.131	1087.15	855.647	823.855	726.041	845.756	972.308	798.551	0.283979	0.0309588	0.225802	FRMD4B	22	32022449	32381786	+	7512	protein_coding	FERM domain containing 4B [Source:VGNC Symbol;Acc:VGNC:29115]	-
novel.461	29.2744	43.064	35.7728	33.385	64.9036	86.1857	36.0371	61.4914	-0.772014	0.0309809	0.225802	-	3	116872322	116873064	-	489	-	-	-
ENSBTAG00000034992	263.47	231.139	314.221	361.85	369.621	304.018	269.61	345.163	-0.356217	0.0309896	0.225802	MCTS1	X	5150330	5159302	+	1542	protein_coding	MCTS1 re-initiation and release factor [Source:VGNC Symbol;Acc:VGNC:56930]	-
ENSBTAG00000048810	161.514	217.957	155.66	135.694	124.307	138.276	178.377	132.759	0.42763	0.0310141	0.225849	ZEB2	2	52174189	52264474	+	1676	protein_coding	zinc finger E-box binding homeobox 2 [Source:NCBI gene (formerly Entrezgene);Acc:539873]	-
ENSBTAG00000002473	185.741	167.862	165.328	208.925	245.314	213.097	172.977	222.445	-0.362784	0.0310436	0.225862	ANGPTL4	7	17005585	17012660	+	1915	protein_coding	angiopoietin like 4 [Source:VGNC Symbol;Acc:VGNC:25893]	-
ENSBTAG00000019451	186.751	168.741	148.892	124.924	123.207	132.593	168.128	126.908	0.404324	0.0310522	0.225862	TAPT1	6	111366487	111425316	-	1738	protein_coding	transmembrane anterior posterior transformation 1 [Source:VGNC Symbol;Acc:VGNC:35601]	-
ENSBTAG00000012589	3116.21	2392.25	3170.25	3524.81	3921.72	3177.51	2892.9	3541.34	-0.29185	0.0311578	0.226498	HSPE1	2	86044912	86048062	+	952	protein_coding	heat shock protein family E (Hsp10) member 1 [Source:VGNC Symbol;Acc:VGNC:49071]	-
ENSBTAG00000019163	181.703	145.011	197.234	226.156	229.913	223.515	174.65	226.528	-0.377085	0.03126	0.227109	CYB561D2	22	49994656	49997571	-	1487	protein_coding	cytochrome b-561 domain containing 2 [Source:NCBI gene (formerly Entrezgene);Acc:523966]	-
ENSBTAG00000012350	1798.86	1666.31	1888.23	2163.56	2206.72	1937.76	1784.47	2102.68	-0.236629	0.0312952	0.227157	MAT2B	7	75187453	75202949	+	2049	protein_coding	methionine adenosyltransferase 2B [Source:VGNC Symbol;Acc:VGNC:31262]	-
ENSBTAG00000006670	2683.15	2234.06	3014.59	3327.73	3372.79	2926.53	2643.93	3209.01	-0.279504	0.0313249	0.227157	ERGIC3	13	64776869	64791647	+	2238	protein_coding	ERGIC and golgi 3 [Source:VGNC Symbol;Acc:VGNC:28580]	-
ENSBTAG00000014028	150.41	110.736	134.39	155.079	206.812	170.477	131.845	177.456	-0.430259	0.0313271	0.227157	PSTK	26	42767646	42780839	+	1102	protein_coding	phosphoseryl-tRNA kinase [Source:VGNC Symbol;Acc:VGNC:33485]	-
ENSBTAG00000021968	22.2082	17.5771	17.403	7.53855	4.40025	12.3122	19.0628	8.08368	1.21855	0.03133	1	MID2	X	56451563	56556285	+	3331	protein_coding	midline 2 [Source:HGNC Symbol;Acc:HGNC:7096]	-
ENSBTAG00000010720	275.583	275.082	212.703	193.848	187.01	210.255	254.456	197.038	0.368176	0.0313453	0.227157	MIB2	16	51007644	51020416	-	4218	protein_coding	MIB E3 ubiquitin protein ligase 2 [Source:VGNC Symbol;Acc:VGNC:31456]	-
ENSBTAG00000016152	1402.14	1777.93	1306.19	1278.32	1091.26	1272.9	1495.42	1214.16	0.300797	0.0313578	0.227157	DAB2	20	35003821	35062931	+	3628	protein_coding	DAB adaptor protein 2 [Source:VGNC Symbol;Acc:VGNC:27865]	-
ENSBTAG00000008385	453.249	378.787	453.445	589.084	558.831	456.5	428.494	534.805	-0.319479	0.0313892	0.227253	KLHL36	18	10837455	10851268	+	3403	protein_coding	kelch like family member 36 [Source:VGNC Symbol;Acc:VGNC:30662]	-
ENSBTAG00000022880	38.3596	57.1257	37.7065	63.5392	62.7035	79.556	44.3973	68.5996	-0.625227	0.0314805	0.227682	-	4	88429070	88431290	-	777	protein_coding	-	-
ENSBTAG00000031395	312.933	282.113	377.065	451.236	424.624	358.949	324.037	411.603	-0.344776	0.031485	0.227682	C6H4orf48	6	116603966	116605738	-	462	protein_coding	chromosome 6 C4orf48 homolog [Source:VGNC Symbol;Acc:VGNC:52725]	-
ENSBTAG00000048965	465.362	432.398	473.748	369.389	403.723	349.478	457.169	374.197	0.289475	0.0315164	0.227684	TVP23B	19	32980813	32993563	-	5719	protein_coding	trans-golgi network vesicle B [Source:NCBI gene (formerly Entrezgene);Acc:513550]	-
ENSBTAG00000012818	99.9368	144.133	101.517	86.1548	77.0043	81.4502	115.196	81.5365	0.501557	0.0315447	0.227684	PDLIM5	6	29911322	30142653	-	3727	protein_coding	PDZ and LIM domain 5 [Source:VGNC Symbol;Acc:VGNC:32711]	-
ENSBTAG00000046941	31.2933	49.216	43.5075	25.8464	23.1013	23.6774	41.3389	24.2084	0.776111	0.0315562	0.227684	-	X	66781657	66781938	+	282	protein_coding	-	-
ENSBTAG00000009839	23.2176	19.3349	22.2372	44.1543	38.5022	30.3071	21.5966	37.6545	-0.800942	0.0315656	0.227684	GSTK1	4	106651014	106656121	+	951	protein_coding	glutathione S-transferase kappa 1 [Source:VGNC Symbol;Acc:VGNC:29685]	-
ENSBTAG00000023198	90.8516	92.28	89.9155	131.386	118.807	120.281	91.0157	123.491	-0.439654	0.0315766	0.227684	SERPINB2	24	62075443	62093177	+	2097	protein_coding	serpin family B member 2 [Source:NCBI gene (formerly Entrezgene);Acc:505184]	-
ENSBTAG00000003100	587.507	587.077	481.483	445.851	413.623	483.966	552.022	447.813	0.301097	0.0316332	0.227698	SMTN	17	69938495	69961375	+	4238	protein_coding	smoothelin [Source:VGNC Symbol;Acc:VGNC:35036]	-
ENSBTAG00000005816	2783.09	2330.73	2660.73	3029.42	3350.79	2854.55	2591.51	3078.25	-0.24836	0.0316449	0.227698	IRF9	10	20986934	20992851	-	2732	protein_coding	interferon regulatory factor 9 [Source:VGNC Symbol;Acc:VGNC:30280]	IRF
ENSBTAG00000021262	2989.02	2027.52	3357.81	3743.43	3970.12	3060.07	2791.45	3591.21	-0.363538	0.0316716	0.227698	SNRPD3	17	71496420	71513527	-	1465	protein_coding	small nuclear ribonucleoprotein D3 polypeptide [Source:VGNC Symbol;Acc:VGNC:35080]	-
ENSBTAG00000019071	285.678	337.481	386.733	287.542	249.714	256.663	336.631	264.64	0.347902	0.0316776	0.227698	COMMD10	7	37598772	37783067	-	1747	protein_coding	COMM domain containing 10 [Source:VGNC Symbol;Acc:VGNC:27582]	-
ENSBTAG00000046775	923.658	811.185	755.097	975.703	997.756	1003.92	829.98	992.46	-0.258373	0.0316878	0.227698	MAN1B1	11	106117505	106128515	+	2536	protein_coding	mannosidase alpha class 1B member 1 [Source:VGNC Symbol;Acc:VGNC:81193]	-
ENSBTAG00000009757	101178	75132.6	109115	122309	129441	102753	95142	118168	-0.312683	0.0317133	0.227698	RPSA	22	12684159	12710177	+	3202	protein_coding	ribosomal protein SA [Source:VGNC Symbol;Acc:VGNC:50207]	-
ENSBTAG00000010439	301.829	268.051	238.808	206.772	207.912	220.673	269.563	211.786	0.346781	0.0317288	0.227698	AKAP8L	7	7737722	7765967	+	2028	protein_coding	A-kinase anchoring protein 8 like [Source:VGNC Symbol;Acc:VGNC:25790]	-
ENSBTAG00000004556	1269.9	1465.93	1195.01	1090.94	1054.96	1144.09	1310.28	1096.66	0.256908	0.0317296	0.227698	SLC2A3	5	101438341	101451219	-	4066	protein_coding	solute carrier family 2 member 3 [Source:NCBI gene (formerly Entrezgene);Acc:282358]	-
[truncated: 501 more rows]

## Sheet: UP
Up-regulated genes
[truncated: 2,296 more rows]

## Sheet: DOWN
gene_id	cirCOPS8-1	cirCOPS8-2	cirCOPS8-3	pCD2.1-1	pCD2.1-2	pCD2.1-3	cirCOPS8	pCD2.1	log2FoldChange	pvalue	padj	gene_name	gene_chr	gene_start	gene_end	gene_strand	gene_length	gene_biotype	gene_description	tf_family
[truncated: 1,298 more rows]
