# Supplementary material for: CircCOPS8 Inhibits the Proliferation of Buffalo Myoblasts by Binding to IGF2BP3 and Promoting ATR Gene Expression
Source: Animals (Basel). 2026 Mar 26;16(7):1017. doi: 10.3390/ani16071017 (PMC13071993; doi:10.3390/ani16071017)
Supplement: Supplementary file 1 [file animals-16-01017-s001.zip › Table S5 GO enrichment analysis.xlsx]

## Sheet: GO
Category	GOID	Description	GeneRatio	BgRatio	pvalue	padj	geneID	geneName	Count	Up	Up_Gene_id	Down	Down_Gene_id
BP	GO:0002181	cytoplasmic translation	41/1838	95/12718	1.06191e-11	4.9846e-08	ENSBTAG00000052337/ENSBTAG00000030490/ENSBTAG00000024839/ENSBTAG00000003560/ENSBTAG00000002468/ENSBTAG00000000425/ENSBTAG00000030164/ENSBTAG00000004861/ENSBTAG00000034973/ENSBTAG00000013358/ENSBTAG00000006883/ENSBTAG00000009995/ENSBTAG00000025764/ENSBTAG00000016282/ENSBTAG00000045678/ENSBTAG00000002528/ENSBTAG00000045566/ENSBTAG00000008257/ENSBTAG00000020795/ENSBTAG00000001794/ENSBTAG00000018320/…	RPS29/-/-/-/RPS28/-/RPL38/EIF3F/-/RPS23/EIF4B/CPEB4/-/EIF5/-/EIF3A/-/-/RPS21/RPL36/RPLP1/RPLP2/RPL32/RPL8/GSPT1/DHX36/RPL26L1/RPL18/CPEB2/-/RPL29/EIF2D/RPL13A/MCTS1/RPL11/RPL18A/DHX9/RPL22/RPL9/RPLP0/-	41	10	ENSBTAG00000034973/ENSBTAG00000006883/ENSBTAG00000009995/ENSBTAG00000016282/ENSBTAG00000002528/ENSBTAG00000003577/ENSBTAG00000006142/ENSBTAG00000019847/ENSBTAG00000000623/ENSBTAG00000019821	31	ENSBTAG00000052337/ENSBTAG00000030490/ENSBTAG00000024839/ENSBTAG00000003560/ENSBTAG00000002468/ENSBTAG00000000425/ENSBTAG00000030164/ENSBTAG00000004861/ENSBTAG00000013358/ENSBTAG00000025764/ENSBTAG00000045678/ENSBTAG00000045566/ENSBTAG00000008257/ENSBTAG00000020795/ENSBTAG00000001794/ENSBTAG00000018320/ENSBTAG00000001777/ENSBTAG00000015283/ENSBTAG00000026327/ENSBTAG00000015099/ENSBTAG00000015388/…
BP	GO:0002252	immune effector process	107/1838	413/12718	3.87918e-10	9.10444e-07	ENSBTAG00000008612/ENSBTAG00000014762/ENSBTAG00000053806/ENSBTAG00000005766/ENSBTAG00000001725/ENSBTAG00000004840/ENSBTAG00000046158/ENSBTAG00000012406/ENSBTAG00000018422/ENSBTAG00000052306/ENSBTAG00000009717/ENSBTAG00000007389/ENSBTAG00000007554/ENSBTAG00000013275/ENSBTAG00000007755/ENSBTAG00000002258/ENSBTAG00000016267/ENSBTAG00000007450/ENSBTAG00000050852/ENSBTAG00000019018/ENSBTAG00000046580/…	C1R/ISG20/-/IL4I1/CXCL10/C1S/CFB/ZBP1/RIPK3/IFITM3/FGL2/IFI35/IFI6/MAD2L2/APOBEC3H/APOA1/SERPING1/C2/CXCL9/-/DHX58/IFITM1/CD40/VAMP8/IL18/ANXA1/PYCARD/SHFL/-/-/ISG15/LYST/TRPM4/TREX1/TRIM6/SLFN11/ZBTB7B/BCL6/TMBIM6/IFI44L/CTSH/RIOK3/LIG4/-/IL1R1/NFKBIZ/FADD/SIRT1/RABGEF1/OAS1Y/-/CD81/RNF135/LGALS1/EPHB2/PHB2/GRN/NECTIN2/HK1/ANXA3/IRF3/CYRIB/PTPN6/ANKRD17/IFNB3/ERCC1/MTOR/LAMP1/SETD2/SUPT6H/KMT2E/…	107	38	ENSBTAG00000016804/ENSBTAG00000006139/ENSBTAG00000021512/ENSBTAG00000001511/ENSBTAG00000010042/ENSBTAG00000015868/ENSBTAG00000005273/ENSBTAG00000010987/ENSBTAG00000014023/ENSBTAG00000003842/ENSBTAG00000012380/ENSBTAG00000004912/ENSBTAG00000015325/ENSBTAG00000002948/ENSBTAG00000009036/ENSBTAG00000009207/ENSBTAG00000019525/ENSBTAG00000032719/ENSBTAG00000006824/ENSBTAG00000018979/ENSBTAG00000006142/…	69	ENSBTAG00000008612/ENSBTAG00000014762/ENSBTAG00000053806/ENSBTAG00000005766/ENSBTAG00000001725/ENSBTAG00000004840/ENSBTAG00000046158/ENSBTAG00000012406/ENSBTAG00000018422/ENSBTAG00000052306/ENSBTAG00000009717/ENSBTAG00000007389/ENSBTAG00000007554/ENSBTAG00000013275/ENSBTAG00000007755/ENSBTAG00000002258/ENSBTAG00000016267/ENSBTAG00000007450/ENSBTAG00000050852/ENSBTAG00000019018/ENSBTAG00000046580/…
BP	GO:0045087	innate immune response	99/1838	387/12718	3.6802e-09	5.75829e-06	ENSBTAG00000053806/ENSBTAG00000018366/ENSBTAG00000046158/ENSBTAG00000039446/ENSBTAG00000012406/ENSBTAG00000052306/ENSBTAG00000039028/ENSBTAG00000007389/ENSBTAG00000007554/ENSBTAG00000007935/ENSBTAG00000038625/ENSBTAG00000016267/ENSBTAG00000051907/ENSBTAG00000007450/ENSBTAG00000021377/ENSBTAG00000014529/ENSBTAG00000019018/ENSBTAG00000046580/ENSBTAG00000048470/ENSBTAG00000016951/ENSBTAG00000000277/…	-/SLC15A3/CFB/-/ZBP1/IFITM3/PI3/IFI35/IFI6/CALCOCO2/-/SERPING1/CYBA/C2/S100A14/GBP4/-/DHX58/IFITM1/WDFY1/IL18/-/UNC93B1/GBP2/PYCARD/SHFL/RTN4/-/-/CXCL16/ISG15/-/-/LYST/ADAM15/-/TREX1/-/TRIM4/YTHDF3/TRIM6/FLOT1/RIOK3/-/FADD/OAS1Y/-/RNF135/PHB2/GRN/NECTIN2/	99	29	ENSBTAG00000011104/ENSBTAG00000016804/ENSBTAG00000018557/ENSBTAG00000010042/ENSBTAG00000004912/ENSBTAG00000010273/ENSBTAG00000017019/ENSBTAG00000002948/ENSBTAG00000006824/ENSBTAG00000018979/ENSBTAG00000010871/ENSBTAG00000016328/ENSBTAG00000020989/ENSBTAG00000002769/ENSBTAG00000021675/ENSBTAG00000012902/ENSBTAG00000006193/ENSBTAG00000002280/ENSBTAG00000009167/ENSBTAG00000021968/ENSBTAG00000013475/…	70	ENSBTAG00000053806/ENSBTAG00000018366/ENSBTAG00000046158/ENSBTAG00000039446/ENSBTAG00000012406/ENSBTAG00000052306/ENSBTAG00000039028/ENSBTAG00000007389/ENSBTAG00000007554/ENSBTAG00000007935/ENSBTAG00000038625/ENSBTAG00000016267/ENSBTAG00000051907/ENSBTAG00000007450/ENSBTAG00000021377/ENSBTAG00000014529/ENSBTAG00000019018/ENSBTAG00000046580/ENSBTAG00000048470/ENSBTAG00000016951/ENSBTAG00000000277/…
BP	GO:0022618	ribonucleoprotein complex assembly	60/1838	214/12718	1.57688e-07	0.000117726	ENSBTAG00000000678/ENSBTAG00000002468/ENSBTAG00000030164/ENSBTAG00000011488/ENSBTAG00000005634/ENSBTAG00000004861/ENSBTAG00000022278/ENSBTAG00000008457/ENSBTAG00000012376/ENSBTAG00000013358/ENSBTAG00000001644/ENSBTAG00000010668/ENSBTAG00000006883/ENSBTAG00000018557/ENSBTAG00000022498/ENSBTAG00000019831/ENSBTAG00000016282/ENSBTAG00000053210/ENSBTAG00000054746/ENSBTAG00000002528/ENSBTAG00000046394/…	CSDE1/RPS28/RPL38/PRPF8/LSM2/EIF3F/-/SLU7/-/RPS23/MDN1/GEMIN7/EIF4B/YTHDF3/-/MRPS11/EIF5/SNRPG/NBDY/EIF3A/RPL23A/-/-/RPS19/CELF2/PRKDC/SNU13/AGO1/ATXN2/PAN3/ATR/RPS27/GEMIN8/SNRPD1/DDX39B/YTHDC1/SNRPD2/GCFC2/-/RPL3/DICER1/CDC73/EIF2D/RPL13A/MCTS1/SNRPD3/RPSA/RPS14/-/RBM5/RPL11/SNRPE/EDC3/DHX9/DDX6/-/-/RPLP0/ISY1/PUM2	60	23	ENSBTAG00000000678/ENSBTAG00000011488/ENSBTAG00000008457/ENSBTAG00000001644/ENSBTAG00000006883/ENSBTAG00000018557/ENSBTAG00000016282/ENSBTAG00000002528/ENSBTAG00000008937/ENSBTAG00000017019/ENSBTAG00000012253/ENSBTAG00000022069/ENSBTAG00000009912/ENSBTAG00000011529/ENSBTAG00000015572/ENSBTAG00000008048/ENSBTAG00000012852/ENSBTAG00000016703/ENSBTAG00000006330/ENSBTAG00000007308/ENSBTAG00000019821/…	37	ENSBTAG00000002468/ENSBTAG00000030164/ENSBTAG00000005634/ENSBTAG00000004861/ENSBTAG00000022278/ENSBTAG00000012376/ENSBTAG00000013358/ENSBTAG00000010668/ENSBTAG00000022498/ENSBTAG00000019831/ENSBTAG00000053210/ENSBTAG00000054746/ENSBTAG00000046394/ENSBTAG00000022275/ENSBTAG00000049347/ENSBTAG00000011963/ENSBTAG00000006104/ENSBTAG00000013866/ENSBTAG00000010289/ENSBTAG00000008292/ENSBTAG00000014490/…
BP	GO:0071826	ribonucleoprotein complex subunit organization	62/1838	224/12718	1.63241e-07	0.000117726	ENSBTAG00000000678/ENSBTAG00000002468/ENSBTAG00000030164/ENSBTAG00000011488/ENSBTAG00000005634/ENSBTAG00000004861/ENSBTAG00000022278/ENSBTAG00000008457/ENSBTAG00000012376/ENSBTAG00000013358/ENSBTAG00000001644/ENSBTAG00000010668/ENSBTAG00000006883/ENSBTAG00000018557/ENSBTAG00000022498/ENSBTAG00000019831/ENSBTAG00000016282/ENSBTAG00000053210/ENSBTAG00000054746/ENSBTAG00000002528/ENSBTAG00000046394/…	CSDE1/RPS28/RPL38/PRPF8/LSM2/EIF3F/-/SLU7/-/RPS23/MDN1/GEMIN7/EIF4B/YTHDF3/-/MRPS11/EIF5/SNRPG/NBDY/EIF3A/RPL23A/-/-/RPS19/CELF2/PRKDC/SNU13/AGO1/VCP/ATXN2/PAN3/ATR/RPS27/GEMIN8/SNRPD1/DDX39B/YTHDC1/SNRPD2/GCFC2/KIF5B/-/RPL3/DICER1/CDC73/EIF2D/RPL13A/MCTS1/SNRPD3/RPSA/RPS14/-/RBM5/RPL11/SNRPE/EDC3/DHX9/DDX6/-/-/RPLP0/ISY1/PUM2	62	25	ENSBTAG00000000678/ENSBTAG00000011488/ENSBTAG00000008457/ENSBTAG00000001644/ENSBTAG00000006883/ENSBTAG00000018557/ENSBTAG00000016282/ENSBTAG00000002528/ENSBTAG00000008937/ENSBTAG00000017019/ENSBTAG00000012253/ENSBTAG00000015000/ENSBTAG00000022069/ENSBTAG00000009912/ENSBTAG00000011529/ENSBTAG00000015572/ENSBTAG00000008048/ENSBTAG00000002280/ENSBTAG00000012852/ENSBTAG00000016703/ENSBTAG00000006330/…	37	ENSBTAG00000002468/ENSBTAG00000030164/ENSBTAG00000005634/ENSBTAG00000004861/ENSBTAG00000022278/ENSBTAG00000012376/ENSBTAG00000013358/ENSBTAG00000010668/ENSBTAG00000022498/ENSBTAG00000019831/ENSBTAG00000053210/ENSBTAG00000054746/ENSBTAG00000046394/ENSBTAG00000022275/ENSBTAG00000049347/ENSBTAG00000011963/ENSBTAG00000006104/ENSBTAG00000013866/ENSBTAG00000010289/ENSBTAG00000008292/ENSBTAG00000014490/…
BP	GO:0048002	antigen processing and presentation of peptide antigen	17/1838	31/12718	1.70921e-07	0.000117726	ENSBTAG00000020116/ENSBTAG00000005182/ENSBTAG00000012208/ENSBTAG00000017135/ENSBTAG00000002069/ENSBTAG00000014728/ENSBTAG00000019386/ENSBTAG00000048782/ENSBTAG00000018349/ENSBTAG00000007075/ENSBTAG00000020535/ENSBTAG00000001476/ENSBTAG00000038619/ENSBTAG00000013065/ENSBTAG00000019759/ENSBTAG00000008953/ENSBTAG00000016828	JSP.1/BoLA/-/CTSS/BOLA/TAPBPL/BOLA-NC1/-/IFI30/-/PYCARD/-/-/HFE/IDE/TAP1/TAPBP	17	1	ENSBTAG00000019759	16	ENSBTAG00000020116/ENSBTAG00000005182/ENSBTAG00000012208/ENSBTAG00000017135/ENSBTAG00000002069/ENSBTAG00000014728/ENSBTAG00000019386/ENSBTAG00000048782/ENSBTAG00000018349/ENSBTAG00000007075/ENSBTAG00000020535/ENSBTAG00000001476/ENSBTAG00000038619/ENSBTAG00000013065/ENSBTAG00000008953/ENSBTAG00000016828
BP	GO:0019882	antigen processing and presentation	25/1838	59/12718	1.75561e-07	0.000117726	ENSBTAG00000020116/ENSBTAG00000005182/ENSBTAG00000012208/ENSBTAG00000003039/ENSBTAG00000009717/ENSBTAG00000017135/ENSBTAG00000002069/ENSBTAG00000014728/ENSBTAG00000019386/ENSBTAG00000048782/ENSBTAG00000018349/ENSBTAG00000007075/ENSBTAG00000020535/ENSBTAG00000001476/ENSBTAG00000021395/ENSBTAG00000008406/ENSBTAG00000002006/ENSBTAG00000012451/ENSBTAG00000038619/ENSBTAG00000013065/ENSBTAG00000019759/…	JSP.1/BoLA/-/PSMB8/FGL2/CTSS/BOLA/TAPBPL/BOLA-NC1/-/IFI30/-/PYCARD/-/PSME1/TREX1/THBS1/BOLA-DMB/-/HFE/IDE/ARL8B/TAP1/RAB6A/TAPBP	25	4	ENSBTAG00000002006/ENSBTAG00000019759/ENSBTAG00000012902/ENSBTAG00000000025	21	ENSBTAG00000020116/ENSBTAG00000005182/ENSBTAG00000012208/ENSBTAG00000003039/ENSBTAG00000009717/ENSBTAG00000017135/ENSBTAG00000002069/ENSBTAG00000014728/ENSBTAG00000019386/ENSBTAG00000048782/ENSBTAG00000018349/ENSBTAG00000007075/ENSBTAG00000020535/ENSBTAG00000001476/ENSBTAG00000021395/ENSBTAG00000008406/ENSBTAG00000012451/ENSBTAG00000038619/ENSBTAG00000013065/ENSBTAG00000008953/ENSBTAG00000016828
BP	GO:0002483	antigen processing and presentation of endogenous peptide antigen	12/1838	17/12718	2.44805e-07	0.000143639	ENSBTAG00000020116/ENSBTAG00000005182/ENSBTAG00000012208/ENSBTAG00000002069/ENSBTAG00000019386/ENSBTAG00000007075/ENSBTAG00000001476/ENSBTAG00000038619/ENSBTAG00000013065/ENSBTAG00000019759/ENSBTAG00000008953/ENSBTAG00000016828	JSP.1/BoLA/-/BOLA/BOLA-NC1/-/-/-/HFE/IDE/TAP1/TAPBP	12	1	ENSBTAG00000019759	11	ENSBTAG00000020116/ENSBTAG00000005182/ENSBTAG00000012208/ENSBTAG00000002069/ENSBTAG00000019386/ENSBTAG00000007075/ENSBTAG00000001476/ENSBTAG00000038619/ENSBTAG00000013065/ENSBTAG00000008953/ENSBTAG00000016828
BP	GO:0098542	defense response to other organism	71/1838	275/12718	4.13069e-07	0.000215439	ENSBTAG00000014762/ENSBTAG00000053806/ENSBTAG00000001725/ENSBTAG00000039446/ENSBTAG00000012406/ENSBTAG00000018422/ENSBTAG00000052306/ENSBTAG00000009717/ENSBTAG00000039028/ENSBTAG00000021474/ENSBTAG00000007554/ENSBTAG00000011467/ENSBTAG00000007935/ENSBTAG00000038625/ENSBTAG00000007755/ENSBTAG00000051907/ENSBTAG00000021377/ENSBTAG00000014529/ENSBTAG00000050852/ENSBTAG00000019018/ENSBTAG00000046580/…	ISG20/-/CXCL10/-/ZBP1/RIPK3/IFITM3/FGL2/PI3/GSDMD/IFI6/BATF2/CALCOCO2/-/APOBEC3H/CYBA/S100A14/GBP4/CXCL9/-/DHX58/IFITM1/CD40/-/GBP2/PYCARD/SHFL/-/ISG15/-/-/TREX1/TRIM6/SLFN11/IFI44L/RIOK3/-/ROMO1/FADD/OAS1Y/-/-/RNF135/PHB2/ANXA3/IRF3/-/-/ANKRD17/IFNB3/PLA2G6/TNFRSF1A/SETD2/PUM1/IFIT3/OAS1Z/OAS2/IL31RA/ITCH/DROSHA/AQP1/OAS1X/HMGB2/NOTCH2/EXOSC4/TRAF3/SEH1L/PUM2/-/FAM3A/HRAS	71	11	ENSBTAG00000010042/ENSBTAG00000004912/ENSBTAG00000002948/ENSBTAG00000018979/ENSBTAG00000000308/ENSBTAG00000017551/ENSBTAG00000000745/ENSBTAG00000007909/ENSBTAG00000013475/ENSBTAG00000010792/ENSBTAG00000011155	60	ENSBTAG00000014762/ENSBTAG00000053806/ENSBTAG00000001725/ENSBTAG00000039446/ENSBTAG00000012406/ENSBTAG00000018422/ENSBTAG00000052306/ENSBTAG00000009717/ENSBTAG00000039028/ENSBTAG00000021474/ENSBTAG00000007554/ENSBTAG00000011467/ENSBTAG00000007935/ENSBTAG00000038625/ENSBTAG00000007755/ENSBTAG00000051907/ENSBTAG00000021377/ENSBTAG00000014529/ENSBTAG00000050852/ENSBTAG00000019018/ENSBTAG00000046580/…
BP	GO:0050792	regulation of viral process	45/1838	148/12718	4.71038e-07	0.000221105	ENSBTAG00000014762/ENSBTAG00000052306/ENSBTAG00000017040/ENSBTAG00000019716/ENSBTAG00000007755/ENSBTAG00000019018/ENSBTAG00000048470/ENSBTAG00000015636/ENSBTAG00000014707/ENSBTAG00000048999/ENSBTAG00000047314/ENSBTAG00000005251/ENSBTAG00000033174/ENSBTAG00000039861/ENSBTAG00000015089/ENSBTAG00000015318/ENSBTAG00000021569/ENSBTAG00000024851/ENSBTAG00000021617/ENSBTAG00000016822/ENSBTAG00000037527/…	ISG20/IFITM3/LY6E/CXCL8/APOBEC3H/-/IFITM1/SHFL/ISG15/TRIM6/PPIE/-/TFAP4/OAS1Y/LGALS1/NECTIN2/DDB1/TRIM14/ZC3HAV1/PPIB/OAS1Z/SMARCB1/RAD23A/TRIM13/SNF8/PABPC1/TOP2B/TRIM38/OAS1X/JUN/IGF2R/FMR1/MID2/CHMP2A/EP300/ZFP36/RSF1/VPS4A/DHX9/RRP1B/TRIM25/TRIM11/N4BP1/-/TYRO3	45	16	ENSBTAG00000019716/ENSBTAG00000021569/ENSBTAG00000021617/ENSBTAG00000046358/ENSBTAG00000004593/ENSBTAG00000004037/ENSBTAG00000002402/ENSBTAG00000012552/ENSBTAG00000021968/ENSBTAG00000016198/ENSBTAG00000008573/ENSBTAG00000020268/ENSBTAG00000019821/ENSBTAG00000039246/ENSBTAG00000019938/ENSBTAG00000001694	29	ENSBTAG00000014762/ENSBTAG00000052306/ENSBTAG00000017040/ENSBTAG00000007755/ENSBTAG00000019018/ENSBTAG00000048470/ENSBTAG00000015636/ENSBTAG00000014707/ENSBTAG00000048999/ENSBTAG00000047314/ENSBTAG00000005251/ENSBTAG00000033174/ENSBTAG00000039861/ENSBTAG00000015089/ENSBTAG00000015318/ENSBTAG00000024851/ENSBTAG00000016822/ENSBTAG00000037527/ENSBTAG00000009988/ENSBTAG00000015116/ENSBTAG00000008173/…
BP	GO:0050776	regulation of immune response	102/1838	447/12718	9.79715e-07	0.000418071	ENSBTAG00000008612/ENSBTAG00000018366/ENSBTAG00000005766/ENSBTAG00000004840/ENSBTAG00000046158/ENSBTAG00000012406/ENSBTAG00000018422/ENSBTAG00000009717/ENSBTAG00000007389/ENSBTAG00000013275/ENSBTAG00000002258/ENSBTAG00000016267/ENSBTAG00000051907/ENSBTAG00000007450/ENSBTAG00000021377/ENSBTAG00000046580/ENSBTAG00000020736/ENSBTAG00000023997/ENSBTAG00000016951/ENSBTAG00000000277/ENSBTAG00000001193/…	C1R/SLC15A3/IL4I1/C1S/CFB/ZBP1/RIPK3/FGL2/IFI35/MAD2L2/APOA1/SERPING1/CYBA/C2/S100A14/DHX58/CD40/VAMP8/WDFY1/IL18/UNC93B1/ANXA1/PYCARD/-/RTN4/ISG15/THY1/-/TRPM4/TREX1/RBCK1/YTHDF3/TRIM6/ZBTB7B/BCL6/FLOT1/CTSH/RIOK3/IL1R1/NFKBIZ/FADD/SIRT1/KCNN4/RABGEF1/CD81/RNF135/COL3A1/PHB2/GRN/NECTIN2/HK1/IRF3/CYRIB/PTPN6/GPR108/ANKRD17/CD276/DNASE2/LAMP1/EREG/PRKDC/SUPT6H/-/RPS3/HFE/PPP3CB/TFRC/APPL1/PUM1/SPP…	102	39	ENSBTAG00000011104/ENSBTAG00000006139/ENSBTAG00000018557/ENSBTAG00000021512/ENSBTAG00000001511/ENSBTAG00000010042/ENSBTAG00000005273/ENSBTAG00000010987/ENSBTAG00000014023/ENSBTAG00000003842/ENSBTAG00000021466/ENSBTAG00000012380/ENSBTAG00000004912/ENSBTAG00000010273/ENSBTAG00000017019/ENSBTAG00000009036/ENSBTAG00000019525/ENSBTAG00000032719/ENSBTAG00000006824/ENSBTAG00000018979/ENSBTAG00000006142/…	63	ENSBTAG00000008612/ENSBTAG00000018366/ENSBTAG00000005766/ENSBTAG00000004840/ENSBTAG00000046158/ENSBTAG00000012406/ENSBTAG00000018422/ENSBTAG00000009717/ENSBTAG00000007389/ENSBTAG00000013275/ENSBTAG00000002258/ENSBTAG00000016267/ENSBTAG00000051907/ENSBTAG00000007450/ENSBTAG00000021377/ENSBTAG00000046580/ENSBTAG00000020736/ENSBTAG00000023997/ENSBTAG00000016951/ENSBTAG00000000277/ENSBTAG00000001193/…
BP	GO:0016032	viral process	60/1838	227/12718	1.40194e-06	0.000548393	ENSBTAG00000014762/ENSBTAG00000052306/ENSBTAG00000017040/ENSBTAG00000019716/ENSBTAG00000007755/ENSBTAG00000019018/ENSBTAG00000048470/ENSBTAG00000023997/ENSBTAG00000000678/ENSBTAG00000015636/ENSBTAG00000014707/ENSBTAG00000004861/ENSBTAG00000048999/ENSBTAG00000047314/ENSBTAG00000005251/ENSBTAG00000033174/ENSBTAG00000039861/ENSBTAG00000015089/ENSBTAG00000011567/ENSBTAG00000002528/ENSBTAG00000013123/…	ISG20/IFITM3/LY6E/CXCL8/APOBEC3H/-/IFITM1/VAMP8/CSDE1/SHFL/ISG15/EIF3F/TRIM6/PPIE/-/TFAP4/OAS1Y/LGALS1/VPS18/EIF3A/PHB2/NECTIN2/DDB1/TRIM14/ZC3HAV1/PPIB/VCP/CHMP5/OAS1Z/SMARCB1/RAD23A/TRIM13/SNF8/PABPC1/TOP2B/ARL8B/DAG1/NPC1/TRIM38/OAS1X/JUN/IGF2R/FMR1/EIF2D/MCTS1/MID2/CHMP2A/EP300/ZFP36/RSF1/VPS4A/DHX9/DDX6/RRP1B/SPCS3/TRIM25/TRIM11/N4BP1/-/TYRO3	60	24	ENSBTAG00000019716/ENSBTAG00000000678/ENSBTAG00000011567/ENSBTAG00000002528/ENSBTAG00000021569/ENSBTAG00000021617/ENSBTAG00000015000/ENSBTAG00000046358/ENSBTAG00000004593/ENSBTAG00000012902/ENSBTAG00000011580/ENSBTAG00000015195/ENSBTAG00000004037/ENSBTAG00000002402/ENSBTAG00000012552/ENSBTAG00000021968/ENSBTAG00000016198/ENSBTAG00000008573/ENSBTAG00000020268/ENSBTAG00000019821/ENSBTAG00000009067/…	36	ENSBTAG00000014762/ENSBTAG00000052306/ENSBTAG00000017040/ENSBTAG00000007755/ENSBTAG00000019018/ENSBTAG00000048470/ENSBTAG00000023997/ENSBTAG00000015636/ENSBTAG00000014707/ENSBTAG00000004861/ENSBTAG00000048999/ENSBTAG00000047314/ENSBTAG00000005251/ENSBTAG00000033174/ENSBTAG00000039861/ENSBTAG00000015089/ENSBTAG00000013123/ENSBTAG00000015318/ENSBTAG00000024851/ENSBTAG00000016822/ENSBTAG00000012383/…
BP	GO:0044403	symbiont process	65/1838	254/12718	1.75813e-06	0.000552805	ENSBTAG00000014762/ENSBTAG00000052306/ENSBTAG00000017040/ENSBTAG00000019716/ENSBTAG00000007755/ENSBTAG00000019018/ENSBTAG00000048470/ENSBTAG00000023997/ENSBTAG00000000678/ENSBTAG00000015636/ENSBTAG00000014707/ENSBTAG00000004861/ENSBTAG00000048999/ENSBTAG00000047314/ENSBTAG00000005251/ENSBTAG00000033174/ENSBTAG00000027361/ENSBTAG00000039861/ENSBTAG00000015089/ENSBTAG00000011567/ENSBTAG00000002528/…	ISG20/IFITM3/LY6E/CXCL8/APOBEC3H/-/IFITM1/VAMP8/CSDE1/SHFL/ISG15/EIF3F/TRIM6/PPIE/-/TFAP4/ROMO1/OAS1Y/LGALS1/VPS18/EIF3A/FN1/PHB2/NECTIN2/DDB1/TRIM14/ZC3HAV1/PPIB/VCP/CHMP5/OAS1Z/SMARCB1/RAD23A/TRIM13/SNF8/PABPC1/TOP2B/DDX39B/ARL8B/DAG1/NPC1/TRIM38/AQP1/OAS1X/JUN/IGF2R/FMR1/EIF2D/MCTS1/MID2/CHMP2A/GPX1/EP300/ZFP36/RSF1/VPS4A/DHX9/DDX6/RRP1B/SPCS3/TRIM25/TRIM11/N4BP1/-/TYRO3	65	26	ENSBTAG00000019716/ENSBTAG00000000678/ENSBTAG00000011567/ENSBTAG00000002528/ENSBTAG00000008300/ENSBTAG00000021569/ENSBTAG00000021617/ENSBTAG00000015000/ENSBTAG00000046358/ENSBTAG00000004593/ENSBTAG00000012902/ENSBTAG00000011580/ENSBTAG00000015195/ENSBTAG00000000745/ENSBTAG00000004037/ENSBTAG00000002402/ENSBTAG00000012552/ENSBTAG00000021968/ENSBTAG00000016198/ENSBTAG00000008573/ENSBTAG00000020268/…	39	ENSBTAG00000014762/ENSBTAG00000052306/ENSBTAG00000017040/ENSBTAG00000007755/ENSBTAG00000019018/ENSBTAG00000048470/ENSBTAG00000023997/ENSBTAG00000015636/ENSBTAG00000014707/ENSBTAG00000004861/ENSBTAG00000048999/ENSBTAG00000047314/ENSBTAG00000005251/ENSBTAG00000033174/ENSBTAG00000027361/ENSBTAG00000039861/ENSBTAG00000015089/ENSBTAG00000013123/ENSBTAG00000015318/ENSBTAG00000024851/ENSBTAG00000016822/…
BP	GO:0043207	response to external biotic stimulus	110/1838	497/12718	1.76653e-06	0.000552805	ENSBTAG00000014762/ENSBTAG00000053806/ENSBTAG00000001725/ENSBTAG00000039446/ENSBTAG00000012406/ENSBTAG00000018422/ENSBTAG00000052306/ENSBTAG00000009717/ENSBTAG00000039028/ENSBTAG00000021474/ENSBTAG00000007554/ENSBTAG00000034349/ENSBTAG00000011467/ENSBTAG00000007935/ENSBTAG00000019716/ENSBTAG00000038625/ENSBTAG00000007755/ENSBTAG00000051907/ENSBTAG00000021377/ENSBTAG00000014529/ENSBTAG00000050852/…	ISG20/-/CXCL10/-/ZBP1/RIPK3/IFITM3/FGL2/PI3/GSDMD/IFI6/IFI44/BATF2/CALCOCO2/CXCL8/-/APOBEC3H/CYBA/S100A14/GBP4/CXCL9/-/DHX58/IFITM1/CD40/IL18/-/MAPK11/GBP2/PYCARD/SHFL/CD24/-/ISG15/PTGFR/MTDH/ADGRL2/PLA2G16/-/-/TREX1/TRIM6/NUGGC/SLFN11/HIF1A/IFI44L/BMP2/IVNS1ABP/TAB2/RIOK3/-/ROMO1/FADD/OAS1Y/-/-/RNF135/PHB2/ANXA3/IRF3/-/CYRIB/-/ANKRD17/ADH5/IFNB3/CCL2/NLRP3/BANK1/CCDC80/PLA2G6/ZC3HAV1/TNFRSF1A/SE…	110	33	ENSBTAG00000019716/ENSBTAG00000030182/ENSBTAG00000039046/ENSBTAG00000015902/ENSBTAG00000003098/ENSBTAG00000012305/ENSBTAG00000020935/ENSBTAG00000005111/ENSBTAG00000014249/ENSBTAG00000013454/ENSBTAG00000010042/ENSBTAG00000004912/ENSBTAG00000001273/ENSBTAG00000010793/ENSBTAG00000021617/ENSBTAG00000002948/ENSBTAG00000018979/ENSBTAG00000006142/ENSBTAG00000000308/ENSBTAG00000017551/ENSBTAG00000006193/…	77	ENSBTAG00000014762/ENSBTAG00000053806/ENSBTAG00000001725/ENSBTAG00000039446/ENSBTAG00000012406/ENSBTAG00000018422/ENSBTAG00000052306/ENSBTAG00000009717/ENSBTAG00000039028/ENSBTAG00000021474/ENSBTAG00000007554/ENSBTAG00000034349/ENSBTAG00000011467/ENSBTAG00000007935/ENSBTAG00000038625/ENSBTAG00000007755/ENSBTAG00000051907/ENSBTAG00000021377/ENSBTAG00000014529/ENSBTAG00000050852/ENSBTAG00000019018/…
BP	GO:0051707	response to other organism	110/1838	497/12718	1.76653e-06	0.000552805	ENSBTAG00000014762/ENSBTAG00000053806/ENSBTAG00000001725/ENSBTAG00000039446/ENSBTAG00000012406/ENSBTAG00000018422/ENSBTAG00000052306/ENSBTAG00000009717/ENSBTAG00000039028/ENSBTAG00000021474/ENSBTAG00000007554/ENSBTAG00000034349/ENSBTAG00000011467/ENSBTAG00000007935/ENSBTAG00000019716/ENSBTAG00000038625/ENSBTAG00000007755/ENSBTAG00000051907/ENSBTAG00000021377/ENSBTAG00000014529/ENSBTAG00000050852/…	ISG20/-/CXCL10/-/ZBP1/RIPK3/IFITM3/FGL2/PI3/GSDMD/IFI6/IFI44/BATF2/CALCOCO2/CXCL8/-/APOBEC3H/CYBA/S100A14/GBP4/CXCL9/-/DHX58/IFITM1/CD40/IL18/-/MAPK11/GBP2/PYCARD/SHFL/CD24/-/ISG15/PTGFR/MTDH/ADGRL2/PLA2G16/-/-/TREX1/TRIM6/NUGGC/SLFN11/HIF1A/IFI44L/BMP2/IVNS1ABP/TAB2/RIOK3/-/ROMO1/FADD/OAS1Y/-/-/RNF135/PHB2/ANXA3/IRF3/-/CYRIB/-/ANKRD17/ADH5/IFNB3/CCL2/NLRP3/BANK1/CCDC80/PLA2G6/ZC3HAV1/TNFRSF1A/SE…	110	33	ENSBTAG00000019716/ENSBTAG00000030182/ENSBTAG00000039046/ENSBTAG00000015902/ENSBTAG00000003098/ENSBTAG00000012305/ENSBTAG00000020935/ENSBTAG00000005111/ENSBTAG00000014249/ENSBTAG00000013454/ENSBTAG00000010042/ENSBTAG00000004912/ENSBTAG00000001273/ENSBTAG00000010793/ENSBTAG00000021617/ENSBTAG00000002948/ENSBTAG00000018979/ENSBTAG00000006142/ENSBTAG00000000308/ENSBTAG00000017551/ENSBTAG00000006193/…	77	ENSBTAG00000014762/ENSBTAG00000053806/ENSBTAG00000001725/ENSBTAG00000039446/ENSBTAG00000012406/ENSBTAG00000018422/ENSBTAG00000052306/ENSBTAG00000009717/ENSBTAG00000039028/ENSBTAG00000021474/ENSBTAG00000007554/ENSBTAG00000034349/ENSBTAG00000011467/ENSBTAG00000007935/ENSBTAG00000038625/ENSBTAG00000007755/ENSBTAG00000051907/ENSBTAG00000021377/ENSBTAG00000014529/ENSBTAG00000050852/ENSBTAG00000019018/…
BP	GO:0044419	interspecies interaction between organisms	66/1838	261/12718	2.28977e-06	0.000671761	ENSBTAG00000014762/ENSBTAG00000052306/ENSBTAG00000021474/ENSBTAG00000017040/ENSBTAG00000019716/ENSBTAG00000007755/ENSBTAG00000019018/ENSBTAG00000048470/ENSBTAG00000023997/ENSBTAG00000000678/ENSBTAG00000015636/ENSBTAG00000014707/ENSBTAG00000004861/ENSBTAG00000048999/ENSBTAG00000047314/ENSBTAG00000005251/ENSBTAG00000033174/ENSBTAG00000027361/ENSBTAG00000039861/ENSBTAG00000015089/ENSBTAG00000011567/…	ISG20/IFITM3/GSDMD/LY6E/CXCL8/APOBEC3H/-/IFITM1/VAMP8/CSDE1/SHFL/ISG15/EIF3F/TRIM6/PPIE/-/TFAP4/ROMO1/OAS1Y/LGALS1/VPS18/EIF3A/FN1/PHB2/NECTIN2/DDB1/TRIM14/ZC3HAV1/PPIB/VCP/CHMP5/OAS1Z/SMARCB1/RAD23A/TRIM13/SNF8/PABPC1/TOP2B/DDX39B/ARL8B/DAG1/NPC1/TRIM38/AQP1/OAS1X/JUN/IGF2R/FMR1/EIF2D/MCTS1/MID2/CHMP2A/GPX1/EP300/ZFP36/RSF1/VPS4A/DHX9/DDX6/RRP1B/SPCS3/TRIM25/TRIM11/N4BP1/-/TYRO3	66	26	ENSBTAG00000019716/ENSBTAG00000000678/ENSBTAG00000011567/ENSBTAG00000002528/ENSBTAG00000008300/ENSBTAG00000021569/ENSBTAG00000021617/ENSBTAG00000015000/ENSBTAG00000046358/ENSBTAG00000004593/ENSBTAG00000012902/ENSBTAG00000011580/ENSBTAG00000015195/ENSBTAG00000000745/ENSBTAG00000004037/ENSBTAG00000002402/ENSBTAG00000012552/ENSBTAG00000021968/ENSBTAG00000016198/ENSBTAG00000008573/ENSBTAG00000020268/…	40	ENSBTAG00000014762/ENSBTAG00000052306/ENSBTAG00000021474/ENSBTAG00000017040/ENSBTAG00000007755/ENSBTAG00000019018/ENSBTAG00000048470/ENSBTAG00000023997/ENSBTAG00000015636/ENSBTAG00000014707/ENSBTAG00000004861/ENSBTAG00000048999/ENSBTAG00000047314/ENSBTAG00000005251/ENSBTAG00000033174/ENSBTAG00000027361/ENSBTAG00000039861/ENSBTAG00000015089/ENSBTAG00000013123/ENSBTAG00000015318/ENSBTAG00000024851/…
BP	GO:0043903	regulation of symbiosis, encompassing mutualism through parasitism	45/1838	157/12718	2.85405e-06	0.000788054	ENSBTAG00000014762/ENSBTAG00000052306/ENSBTAG00000017040/ENSBTAG00000019716/ENSBTAG00000007755/ENSBTAG00000019018/ENSBTAG00000048470/ENSBTAG00000015636/ENSBTAG00000014707/ENSBTAG00000048999/ENSBTAG00000047314/ENSBTAG00000005251/ENSBTAG00000033174/ENSBTAG00000039861/ENSBTAG00000015089/ENSBTAG00000015318/ENSBTAG00000021569/ENSBTAG00000024851/ENSBTAG00000021617/ENSBTAG00000016822/ENSBTAG00000037527/…	ISG20/IFITM3/LY6E/CXCL8/APOBEC3H/-/IFITM1/SHFL/ISG15/TRIM6/PPIE/-/TFAP4/OAS1Y/LGALS1/NECTIN2/DDB1/TRIM14/ZC3HAV1/PPIB/OAS1Z/SMARCB1/RAD23A/TRIM13/SNF8/PABPC1/TOP2B/TRIM38/OAS1X/JUN/IGF2R/FMR1/MID2/CHMP2A/EP300/ZFP36/RSF1/VPS4A/DHX9/RRP1B/TRIM25/TRIM11/N4BP1/-/TYRO3	45	16	ENSBTAG00000019716/ENSBTAG00000021569/ENSBTAG00000021617/ENSBTAG00000046358/ENSBTAG00000004593/ENSBTAG00000004037/ENSBTAG00000002402/ENSBTAG00000012552/ENSBTAG00000021968/ENSBTAG00000016198/ENSBTAG00000008573/ENSBTAG00000020268/ENSBTAG00000019821/ENSBTAG00000039246/ENSBTAG00000019938/ENSBTAG00000001694	29	ENSBTAG00000014762/ENSBTAG00000052306/ENSBTAG00000017040/ENSBTAG00000007755/ENSBTAG00000019018/ENSBTAG00000048470/ENSBTAG00000015636/ENSBTAG00000014707/ENSBTAG00000048999/ENSBTAG00000047314/ENSBTAG00000005251/ENSBTAG00000033174/ENSBTAG00000039861/ENSBTAG00000015089/ENSBTAG00000015318/ENSBTAG00000024851/ENSBTAG00000016822/ENSBTAG00000037527/ENSBTAG00000009988/ENSBTAG00000015116/ENSBTAG00000008173/…
BP	GO:0019883	antigen processing and presentation of endogenous antigen	12/1838	20/12718	3.25961e-06	0.000850034	ENSBTAG00000020116/ENSBTAG00000005182/ENSBTAG00000012208/ENSBTAG00000002069/ENSBTAG00000019386/ENSBTAG00000007075/ENSBTAG00000001476/ENSBTAG00000038619/ENSBTAG00000013065/ENSBTAG00000019759/ENSBTAG00000008953/ENSBTAG00000016828	JSP.1/BoLA/-/BOLA/BOLA-NC1/-/-/-/HFE/IDE/TAP1/TAPBP	12	1	ENSBTAG00000019759	11	ENSBTAG00000020116/ENSBTAG00000005182/ENSBTAG00000012208/ENSBTAG00000002069/ENSBTAG00000019386/ENSBTAG00000007075/ENSBTAG00000001476/ENSBTAG00000038619/ENSBTAG00000013065/ENSBTAG00000008953/ENSBTAG00000016828
BP	GO:0002449	lymphocyte mediated immunity	39/1838	130/12718	3.86637e-06	0.000955196	ENSBTAG00000008612/ENSBTAG00000005766/ENSBTAG00000004840/ENSBTAG00000018422/ENSBTAG00000013275/ENSBTAG00000007450/ENSBTAG00000020736/ENSBTAG00000000277/ENSBTAG00000037743/ENSBTAG00000016804/ENSBTAG00000006139/ENSBTAG00000008406/ENSBTAG00000001511/ENSBTAG00000010992/ENSBTAG00000015868/ENSBTAG00000005273/ENSBTAG00000018274/ENSBTAG00000047495/ENSBTAG00000015318/ENSBTAG00000020801/ENSBTAG00000020294/…	C1R/IL4I1/C1S/RIPK3/MAD2L2/C2/CD40/IL18/-/LYST/TRPM4/TREX1/BCL6/CTSH/LIG4/IL1R1/FADD/CD81/NECTIN2/CYRIB/PTPN6/ERCC1/LAMP1/SUPT6H/HFE/PPP3CB/TFRC/C4A/CADM1/SUSD4/SWAP70/AP1G1/FBXO38/ARL8B/KIF5B/KMT5B/SLC15A4/SMAD7/ATAD5	39	17	ENSBTAG00000016804/ENSBTAG00000006139/ENSBTAG00000001511/ENSBTAG00000015868/ENSBTAG00000005273/ENSBTAG00000009036/ENSBTAG00000019525/ENSBTAG00000032719/ENSBTAG00000020989/ENSBTAG00000001987/ENSBTAG00000002769/ENSBTAG00000020303/ENSBTAG00000012902/ENSBTAG00000002280/ENSBTAG00000001185/ENSBTAG00000009167/ENSBTAG00000012441	22	ENSBTAG00000008612/ENSBTAG00000005766/ENSBTAG00000004840/ENSBTAG00000018422/ENSBTAG00000013275/ENSBTAG00000007450/ENSBTAG00000020736/ENSBTAG00000000277/ENSBTAG00000037743/ENSBTAG00000008406/ENSBTAG00000010992/ENSBTAG00000018274/ENSBTAG00000047495/ENSBTAG00000015318/ENSBTAG00000020801/ENSBTAG00000020294/ENSBTAG00000017355/ENSBTAG00000010242/ENSBTAG00000013065/ENSBTAG00000037533/ENSBTAG00000000977/…
BP	GO:0002428	antigen processing and presentation of peptide antigen via MHC class Ib	8/1838	10/12718	6.42865e-06	0.00143696	ENSBTAG00000020116/ENSBTAG00000005182/ENSBTAG00000012208/ENSBTAG00000002069/ENSBTAG00000019386/ENSBTAG00000007075/ENSBTAG00000001476/ENSBTAG00000038619	JSP.1/BoLA/-/BOLA/BOLA-NC1/-/-/-	8	0		8	ENSBTAG00000020116/ENSBTAG00000005182/ENSBTAG00000012208/ENSBTAG00000002069/ENSBTAG00000019386/ENSBTAG00000007075/ENSBTAG00000001476/ENSBTAG00000038619
BP	GO:0002476	antigen processing and presentation of endogenous peptide antigen via MHC class Ib	8/1838	10/12718	6.42865e-06	0.00143696	ENSBTAG00000020116/ENSBTAG00000005182/ENSBTAG00000012208/ENSBTAG00000002069/ENSBTAG00000019386/ENSBTAG00000007075/ENSBTAG00000001476/ENSBTAG00000038619	JSP.1/BoLA/-/BOLA/BOLA-NC1/-/-/-	8	0		8	ENSBTAG00000020116/ENSBTAG00000005182/ENSBTAG00000012208/ENSBTAG00000002069/ENSBTAG00000019386/ENSBTAG00000007075/ENSBTAG00000001476/ENSBTAG00000038619
BP	GO:0002697	regulation of immune effector process	54/1838	212/12718	1.4876e-05	0.00317399	ENSBTAG00000005766/ENSBTAG00000018422/ENSBTAG00000009717/ENSBTAG00000013275/ENSBTAG00000002258/ENSBTAG00000016267/ENSBTAG00000046580/ENSBTAG00000020736/ENSBTAG00000023997/ENSBTAG00000000277/ENSBTAG00000015978/ENSBTAG00000020535/ENSBTAG00000006139/ENSBTAG00000008406/ENSBTAG00000048999/ENSBTAG00000021512/ENSBTAG00000001511/ENSBTAG00000018588/ENSBTAG00000010042/ENSBTAG00000005273/ENSBTAG00000010987/…	IL4I1/RIPK3/FGL2/MAD2L2/APOA1/SERPING1/DHX58/CD40/VAMP8/IL18/ANXA1/PYCARD/TRPM4/TREX1/TRIM6/ZBTB7B/BCL6/TMBIM6/RIOK3/IL1R1/NFKBIZ/FADD/SIRT1/RABGEF1/CD81/EPHB2/PHB2/GRN/NECTIN2/HK1/CYRIB/PTPN6/ANKRD17/LAMP1/SUPT6H/HFE/PPP3CB/TFRC/APPL1/PUM1/DHX36/CADM1/SUSD4/AP1G1/ITCH/FBXO38/TGFB3/KMT5B/SLC15A4/C5H12orf4/TRAF3/PUM2/SMAD7/ATAD5	54	26	ENSBTAG00000006139/ENSBTAG00000021512/ENSBTAG00000001511/ENSBTAG00000010042/ENSBTAG00000005273/ENSBTAG00000010987/ENSBTAG00000014023/ENSBTAG00000003842/ENSBTAG00000012380/ENSBTAG00000004912/ENSBTAG00000009036/ENSBTAG00000019525/ENSBTAG00000032719/ENSBTAG00000006824/ENSBTAG00000018979/ENSBTAG00000006142/ENSBTAG00000020989/ENSBTAG00000002769/ENSBTAG00000000308/ENSBTAG00000020303/ENSBTAG00000001185/…	28	ENSBTAG00000005766/ENSBTAG00000018422/ENSBTAG00000009717/ENSBTAG00000013275/ENSBTAG00000002258/ENSBTAG00000016267/ENSBTAG00000046580/ENSBTAG00000020736/ENSBTAG00000023997/ENSBTAG00000000277/ENSBTAG00000015978/ENSBTAG00000020535/ENSBTAG00000008406/ENSBTAG00000048999/ENSBTAG00000018588/ENSBTAG00000018274/ENSBTAG00000047495/ENSBTAG00000045902/ENSBTAG00000013123/ENSBTAG00000018823/ENSBTAG00000015318/…
BP	GO:0002250	adaptive immune response	47/1838	178/12718	1.93882e-05	0.00395689	ENSBTAG00000008612/ENSBTAG00000005766/ENSBTAG00000027676/ENSBTAG00000004840/ENSBTAG00000018422/ENSBTAG00000017135/ENSBTAG00000013275/ENSBTAG00000007450/ENSBTAG00000020736/ENSBTAG00000000277/ENSBTAG00000015978/ENSBTAG00000020535/ENSBTAG00000037743/ENSBTAG00000006139/ENSBTAG00000008406/ENSBTAG00000021512/ENSBTAG00000001511/ENSBTAG00000010992/ENSBTAG00000015868/ENSBTAG00000005273/ENSBTAG00000010987/…	C1R/IL4I1/IL18BP/C1S/RIPK3/CTSS/MAD2L2/C2/CD40/IL18/ANXA1/PYCARD/-/TRPM4/TREX1/ZBTB7B/BCL6/CTSH/LIG4/IL1R1/NFKBIZ/FADD/SIRT1/-/CD81/BOLA-DMB/NECTIN2/CYRIB/PTPN6/IFNB3/ERCC1/MTOR/SUPT6H/HFE/PPP3CB/TFRC/C4A/SUSD4/SWAP70/FBXO38/KMT5B/TAP1/SLC15A4/TMEM98/HRAS/SMAD7/ATAD5	47	17	ENSBTAG00000006139/ENSBTAG00000021512/ENSBTAG00000001511/ENSBTAG00000015868/ENSBTAG00000005273/ENSBTAG00000010987/ENSBTAG00000014023/ENSBTAG00000015325/ENSBTAG00000009036/ENSBTAG00000019525/ENSBTAG00000032719/ENSBTAG00000020989/ENSBTAG00000001987/ENSBTAG00000020303/ENSBTAG00000001185/ENSBTAG00000009167/ENSBTAG00000012441	30	ENSBTAG00000008612/ENSBTAG00000005766/ENSBTAG00000027676/ENSBTAG00000004840/ENSBTAG00000018422/ENSBTAG00000017135/ENSBTAG00000013275/ENSBTAG00000007450/ENSBTAG00000020736/ENSBTAG00000000277/ENSBTAG00000015978/ENSBTAG00000020535/ENSBTAG00000037743/ENSBTAG00000008406/ENSBTAG00000010992/ENSBTAG00000018274/ENSBTAG00000048634/ENSBTAG00000047495/ENSBTAG00000012451/ENSBTAG00000015318/ENSBTAG00000020801/…
BP	GO:0009615	response to virus	53/1838	209/12718	2.03212e-05	0.00397448	ENSBTAG00000014762/ENSBTAG00000053806/ENSBTAG00000001725/ENSBTAG00000012406/ENSBTAG00000018422/ENSBTAG00000052306/ENSBTAG00000009717/ENSBTAG00000007554/ENSBTAG00000007755/ENSBTAG00000050852/ENSBTAG00000019018/ENSBTAG00000046580/ENSBTAG00000048470/ENSBTAG00000020736/ENSBTAG00000030182/ENSBTAG00000020535/ENSBTAG00000015636/ENSBTAG00000008021/ENSBTAG00000014707/ENSBTAG00000008406/ENSBTAG00000048999/…	ISG20/-/CXCL10/ZBP1/RIPK3/IFITM3/FGL2/IFI6/APOBEC3H/CXCL9/-/DHX58/IFITM1/CD40/MAPK11/PYCARD/SHFL/-/ISG15/TREX1/TRIM6/SLFN11/HIF1A/IFI44L/IVNS1ABP/RIOK3/-/FADD/OAS1Y/-/RNF135/PHB2/IRF3/ANKRD17/IFNB3/ZC3HAV1/SETD2/PUM1/IFIT3/OAS1Z/DHX36/OAS2/EEF1G/ITCH/AP1S1/NMI/OAS1X/FMR1/EXOSC4/TRAF3/RRP1B/PUM2/-	53	13	ENSBTAG00000030182/ENSBTAG00000020935/ENSBTAG00000014249/ENSBTAG00000010042/ENSBTAG00000004912/ENSBTAG00000021617/ENSBTAG00000002948/ENSBTAG00000018979/ENSBTAG00000006142/ENSBTAG00000000308/ENSBTAG00000012552/ENSBTAG00000013475/ENSBTAG00000011155	40	ENSBTAG00000014762/ENSBTAG00000053806/ENSBTAG00000001725/ENSBTAG00000012406/ENSBTAG00000018422/ENSBTAG00000052306/ENSBTAG00000009717/ENSBTAG00000007554/ENSBTAG00000007755/ENSBTAG00000050852/ENSBTAG00000019018/ENSBTAG00000046580/ENSBTAG00000048470/ENSBTAG00000020736/ENSBTAG00000020535/ENSBTAG00000015636/ENSBTAG00000008021/ENSBTAG00000014707/ENSBTAG00000008406/ENSBTAG00000048999/ENSBTAG00000019437/…
BP	GO:1903900	regulation of viral life cycle	34/1838	115/12718	2.22209e-05	0.00401352	ENSBTAG00000014762/ENSBTAG00000052306/ENSBTAG00000017040/ENSBTAG00000019716/ENSBTAG00000007755/ENSBTAG00000019018/ENSBTAG00000048470/ENSBTAG00000015636/ENSBTAG00000014707/ENSBTAG00000048999/ENSBTAG00000047314/ENSBTAG00000005251/ENSBTAG00000039861/ENSBTAG00000015089/ENSBTAG00000015318/ENSBTAG00000021569/ENSBTAG00000021617/ENSBTAG00000016822/ENSBTAG00000037527/ENSBTAG00000015116/ENSBTAG00000008173/…	ISG20/IFITM3/LY6E/CXCL8/APOBEC3H/-/IFITM1/SHFL/ISG15/TRIM6/PPIE/-/OAS1Y/LGALS1/NECTIN2/DDB1/ZC3HAV1/PPIB/OAS1Z/RAD23A/TRIM13/SNF8/PABPC1/TOP2B/TRIM38/OAS1X/FMR1/MID2/CHMP2A/TRIM25/TRIM11/N4BP1/-/TYRO3	34	10	ENSBTAG00000019716/ENSBTAG00000021569/ENSBTAG00000021617/ENSBTAG00000046358/ENSBTAG00000004593/ENSBTAG00000012552/ENSBTAG00000021968/ENSBTAG00000039246/ENSBTAG00000019938/ENSBTAG00000001694	24	ENSBTAG00000014762/ENSBTAG00000052306/ENSBTAG00000017040/ENSBTAG00000007755/ENSBTAG00000019018/ENSBTAG00000048470/ENSBTAG00000015636/ENSBTAG00000014707/ENSBTAG00000048999/ENSBTAG00000047314/ENSBTAG00000005251/ENSBTAG00000039861/ENSBTAG00000015089/ENSBTAG00000015318/ENSBTAG00000016822/ENSBTAG00000037527/ENSBTAG00000015116/ENSBTAG00000008173/ENSBTAG00000018803/ENSBTAG00000018523/ENSBTAG00000053807/…
BP	GO:0002443	leukocyte mediated immunity	45/1838	169/12718	2.30322e-05	0.00401352	ENSBTAG00000008612/ENSBTAG00000005766/ENSBTAG00000004840/ENSBTAG00000018422/ENSBTAG00000013275/ENSBTAG00000007450/ENSBTAG00000020736/ENSBTAG00000023997/ENSBTAG00000000277/ENSBTAG00000037743/ENSBTAG00000016804/ENSBTAG00000006139/ENSBTAG00000008406/ENSBTAG00000001511/ENSBTAG00000010992/ENSBTAG00000015868/ENSBTAG00000005273/ENSBTAG00000018274/ENSBTAG00000003842/ENSBTAG00000047495/ENSBTAG00000015318/…	C1R/IL4I1/C1S/RIPK3/MAD2L2/C2/CD40/VAMP8/IL18/-/LYST/TRPM4/TREX1/BCL6/CTSH/LIG4/IL1R1/FADD/RABGEF1/CD81/NECTIN2/ANXA3/CYRIB/PTPN6/ERCC1/LAMP1/SUPT6H/KMT2E/HFE/PPP3CB/TFRC/DHX36/C4A/CADM1/SUSD4/SWAP70/AP1G1/FBXO38/ARL8B/KIF5B/KMT5B/SLC15A4/C5H12orf4/SMAD7/ATAD5	45	21	ENSBTAG00000016804/ENSBTAG00000006139/ENSBTAG00000001511/ENSBTAG00000015868/ENSBTAG00000005273/ENSBTAG00000003842/ENSBTAG00000009036/ENSBTAG00000009207/ENSBTAG00000019525/ENSBTAG00000032719/ENSBTAG00000006142/ENSBTAG00000020989/ENSBTAG00000001987/ENSBTAG00000002769/ENSBTAG00000020303/ENSBTAG00000012902/ENSBTAG00000002280/ENSBTAG00000001185/ENSBTAG00000009167/ENSBTAG00000053303/ENSBTAG00000012441	24	ENSBTAG00000008612/ENSBTAG00000005766/ENSBTAG00000004840/ENSBTAG00000018422/ENSBTAG00000013275/ENSBTAG00000007450/ENSBTAG00000020736/ENSBTAG00000023997/ENSBTAG00000000277/ENSBTAG00000037743/ENSBTAG00000008406/ENSBTAG00000010992/ENSBTAG00000018274/ENSBTAG00000047495/ENSBTAG00000015318/ENSBTAG00000010153/ENSBTAG00000020801/ENSBTAG00000020294/ENSBTAG00000017355/ENSBTAG00000010242/ENSBTAG00000013065/…
BP	GO:0051607	defense response to virus	43/1838	159/12718	2.30858e-05	0.00401352	ENSBTAG00000014762/ENSBTAG00000053806/ENSBTAG00000001725/ENSBTAG00000012406/ENSBTAG00000018422/ENSBTAG00000052306/ENSBTAG00000009717/ENSBTAG00000007554/ENSBTAG00000007755/ENSBTAG00000050852/ENSBTAG00000019018/ENSBTAG00000046580/ENSBTAG00000048470/ENSBTAG00000020736/ENSBTAG00000020535/ENSBTAG00000015636/ENSBTAG00000008021/ENSBTAG00000014707/ENSBTAG00000008406/ENSBTAG00000048999/ENSBTAG00000019437/…	ISG20/-/CXCL10/ZBP1/RIPK3/IFITM3/FGL2/IFI6/APOBEC3H/CXCL9/-/DHX58/IFITM1/CD40/PYCARD/SHFL/-/ISG15/TREX1/TRIM6/SLFN11/IFI44L/RIOK3/-/FADD/OAS1Y/-/RNF135/PHB2/IRF3/ANKRD17/IFNB3/SETD2/PUM1/IFIT3/OAS1Z/OAS2/ITCH/OAS1X/EXOSC4/TRAF3/PUM2/-	43	7	ENSBTAG00000010042/ENSBTAG00000004912/ENSBTAG00000002948/ENSBTAG00000018979/ENSBTAG00000000308/ENSBTAG00000013475/ENSBTAG00000011155	36	ENSBTAG00000014762/ENSBTAG00000053806/ENSBTAG00000001725/ENSBTAG00000012406/ENSBTAG00000018422/ENSBTAG00000052306/ENSBTAG00000009717/ENSBTAG00000007554/ENSBTAG00000007755/ENSBTAG00000050852/ENSBTAG00000019018/ENSBTAG00000046580/ENSBTAG00000048470/ENSBTAG00000020736/ENSBTAG00000020535/ENSBTAG00000015636/ENSBTAG00000008021/ENSBTAG00000014707/ENSBTAG00000008406/ENSBTAG00000048999/ENSBTAG00000019437/…
BP	GO:0002011	morphogenesis of an epithelial sheet	18/1838	45/12718	2.40589e-05	0.0040333	ENSBTAG00000010696/ENSBTAG00000014501/ENSBTAG00000031001/ENSBTAG00000001209/ENSBTAG00000009844/ENSBTAG00000047998/ENSBTAG00000015325/ENSBTAG00000011190/ENSBTAG00000020305/ENSBTAG00000011580/ENSBTAG00000018160/ENSBTAG00000011643/ENSBTAG00000010682/ENSBTAG00000001460/ENSBTAG00000015543/ENSBTAG00000007909/ENSBTAG00000019781/ENSBTAG00000012777	DVL1/FERMT2/MEGF8/PHLDB2/CCN1/COL5A1/MTOR/FLNA/TOR1A/DAG1/LAMA1/SOS1/DDR1/LIN7C/ARHGAP35/NOTCH2/CLASP1/SRF	18	17	ENSBTAG00000010696/ENSBTAG00000014501/ENSBTAG00000031001/ENSBTAG00000001209/ENSBTAG00000009844/ENSBTAG00000047998/ENSBTAG00000015325/ENSBTAG00000011190/ENSBTAG00000011580/ENSBTAG00000018160/ENSBTAG00000011643/ENSBTAG00000010682/ENSBTAG00000001460/ENSBTAG00000015543/ENSBTAG00000007909/ENSBTAG00000019781/ENSBTAG00000012777	1	ENSBTAG00000020305
BP	GO:0002460	adaptive immune response based on somatic recombination of immune receptors built from immunoglobulin superfamily domains	40/1838	145/12718	2.67641e-05	0.00433209	ENSBTAG00000008612/ENSBTAG00000005766/ENSBTAG00000027676/ENSBTAG00000004840/ENSBTAG00000018422/ENSBTAG00000013275/ENSBTAG00000007450/ENSBTAG00000020736/ENSBTAG00000000277/ENSBTAG00000015978/ENSBTAG00000037743/ENSBTAG00000006139/ENSBTAG00000008406/ENSBTAG00000021512/ENSBTAG00000001511/ENSBTAG00000010992/ENSBTAG00000015868/ENSBTAG00000005273/ENSBTAG00000010987/ENSBTAG00000018274/ENSBTAG00000047495/…	C1R/IL4I1/IL18BP/C1S/RIPK3/MAD2L2/C2/CD40/IL18/ANXA1/-/TRPM4/TREX1/ZBTB7B/BCL6/CTSH/LIG4/IL1R1/NFKBIZ/FADD/CD81/NECTIN2/CYRIB/PTPN6/ERCC1/MTOR/SUPT6H/HFE/PPP3CB/TFRC/C4A/SUSD4/SWAP70/FBXO38/KMT5B/SLC15A4/TMEM98/HRAS/SMAD7/ATAD5	40	16	ENSBTAG00000006139/ENSBTAG00000021512/ENSBTAG00000001511/ENSBTAG00000015868/ENSBTAG00000005273/ENSBTAG00000010987/ENSBTAG00000015325/ENSBTAG00000009036/ENSBTAG00000019525/ENSBTAG00000032719/ENSBTAG00000020989/ENSBTAG00000001987/ENSBTAG00000020303/ENSBTAG00000001185/ENSBTAG00000009167/ENSBTAG00000012441	24	ENSBTAG00000008612/ENSBTAG00000005766/ENSBTAG00000027676/ENSBTAG00000004840/ENSBTAG00000018422/ENSBTAG00000013275/ENSBTAG00000007450/ENSBTAG00000020736/ENSBTAG00000000277/ENSBTAG00000015978/ENSBTAG00000037743/ENSBTAG00000008406/ENSBTAG00000010992/ENSBTAG00000018274/ENSBTAG00000047495/ENSBTAG00000015318/ENSBTAG00000020801/ENSBTAG00000020294/ENSBTAG00000017355/ENSBTAG00000013065/ENSBTAG00000037533/…
BP	GO:0052547	regulation of peptidase activity	60/1838	252/12718	4.57261e-05	0.00715461	ENSBTAG00000053806/ENSBTAG00000008954/ENSBTAG00000003039/ENSBTAG00000039446/ENSBTAG00000039028/ENSBTAG00000049919/ENSBTAG00000007554/ENSBTAG00000016267/ENSBTAG00000013988/ENSBTAG00000009223/ENSBTAG00000015844/ENSBTAG00000009336/ENSBTAG00000020535/ENSBTAG00000021174/ENSBTAG00000008021/ENSBTAG00000021395/ENSBTAG00000025258/ENSBTAG00000018994/ENSBTAG00000027932/ENSBTAG00000020262/ENSBTAG00000011975/…	-/PSMB9/PSMB8/-/PI3/TFPI/IFI6/SERPING1/BID/SFN/TFPI2/LXN/PYCARD/NRDC/-/PSME1/-/TNFSF10/BIRC6/PSME4/SERPINB1/CTSH/THBS1/TFAP4/FADD/MT3/SIRT1/CCN1/OVOS2/PICALM/DAP/CST6/CIDEB/F3/FN1/GRN/NLRP3/ATP13A2/RPS3/BCAP31/VCP/TIMP2/C4A/ECM1/USP14/ARL6IP1/CST3/RPS6KA3	60	19	ENSBTAG00000021174/ENSBTAG00000027932/ENSBTAG00000020262/ENSBTAG00000002006/ENSBTAG00000014023/ENSBTAG00000009844/ENSBTAG00000001657/ENSBTAG00000007101/ENSBTAG00000008300/ENSBTAG00000001273/ENSBTAG00000008309/ENSBTAG00000015000/ENSBTAG00000019214/ENSBTAG00000017639/ENSBTAG00000010030/ENSBTAG00000047856/ENSBTAG00000000781/ENSBTAG00000050628/ENSBTAG00000025443	41	ENSBTAG00000053806/ENSBTAG00000008954/ENSBTAG00000003039/ENSBTAG00000039446/ENSBTAG00000039028/ENSBTAG00000049919/ENSBTAG00000007554/ENSBTAG00000016267/ENSBTAG00000013988/ENSBTAG00000009223/ENSBTAG00000015844/ENSBTAG00000009336/ENSBTAG00000020535/ENSBTAG00000008021/ENSBTAG00000021395/ENSBTAG00000025258/ENSBTAG00000018994/ENSBTAG00000011975/ENSBTAG00000010992/ENSBTAG00000033174/ENSBTAG00000018274/…
BP	GO:0001562	response to protozoan	10/1838	18/12718	5.57893e-05	0.00807856	ENSBTAG00000011467/ENSBTAG00000038625/ENSBTAG00000014529/ENSBTAG00000020736/ENSBTAG00000037634/ENSBTAG00000038938/ENSBTAG00000038233/ENSBTAG00000002416/ENSBTAG00000024272/ENSBTAG00000046644	BATF2/-/GBP4/CD40/-/GBP2/-/-/-/HRAS	10	0		10	ENSBTAG00000011467/ENSBTAG00000038625/ENSBTAG00000014529/ENSBTAG00000020736/ENSBTAG00000037634/ENSBTAG00000038938/ENSBTAG00000038233/ENSBTAG00000002416/ENSBTAG00000024272/ENSBTAG00000046644
BP	GO:0042832	defense response to protozoan	10/1838	18/12718	5.57893e-05	0.00807856	ENSBTAG00000011467/ENSBTAG00000038625/ENSBTAG00000014529/ENSBTAG00000020736/ENSBTAG00000037634/ENSBTAG00000038938/ENSBTAG00000038233/ENSBTAG00000002416/ENSBTAG00000024272/ENSBTAG00000046644	BATF2/-/GBP4/CD40/-/GBP2/-/-/-/HRAS	10	0		10	ENSBTAG00000011467/ENSBTAG00000038625/ENSBTAG00000014529/ENSBTAG00000020736/ENSBTAG00000037634/ENSBTAG00000038938/ENSBTAG00000038233/ENSBTAG00000002416/ENSBTAG00000024272/ENSBTAG00000046644
BP	GO:0050778	positive regulation of immune response	77/1838	347/12718	5.67943e-05	0.00807856	ENSBTAG00000008612/ENSBTAG00000018366/ENSBTAG00000004840/ENSBTAG00000046158/ENSBTAG00000012406/ENSBTAG00000007389/ENSBTAG00000013275/ENSBTAG00000016267/ENSBTAG00000051907/ENSBTAG00000007450/ENSBTAG00000021377/ENSBTAG00000046580/ENSBTAG00000020736/ENSBTAG00000023997/ENSBTAG00000016951/ENSBTAG00000000277/ENSBTAG00000001193/ENSBTAG00000015978/ENSBTAG00000020535/ENSBTAG00000037743/ENSBTAG00000011104/…	C1R/SLC15A3/C1S/CFB/ZBP1/IFI35/MAD2L2/SERPING1/CYBA/C2/S100A14/DHX58/CD40/VAMP8/WDFY1/IL18/UNC93B1/ANXA1/PYCARD/-/RTN4/THY1/-/TREX1/RBCK1/TRIM6/FLOT1/RIOK3/IL1R1/NFKBIZ/FADD/SIRT1/KCNN4/RABGEF1/CD81/RNF135/PHB2/NECTIN2/HK1/IRF3/CYRIB/PTPN6/GPR108/ANKRD17/CD276/LAMP1/EREG/PRKDC/-/RPS3/TFRC/APPL1/PUM1/DHX36/C4A/SFPQ/CADM1/SUSD4/AP1G1/PJA2/FBXO38/MASP1/STK11/IRAK2/KMT5B/NMI/SLC15A4/PHPT1/TRAF3/CRKL/…	77	29	ENSBTAG00000011104/ENSBTAG00000010042/ENSBTAG00000005273/ENSBTAG00000010987/ENSBTAG00000014023/ENSBTAG00000003842/ENSBTAG00000012380/ENSBTAG00000004912/ENSBTAG00000010273/ENSBTAG00000017019/ENSBTAG00000032719/ENSBTAG00000006824/ENSBTAG00000018979/ENSBTAG00000006142/ENSBTAG00000016328/ENSBTAG00000020989/ENSBTAG00000002769/ENSBTAG00000021675/ENSBTAG00000020303/ENSBTAG00000011639/ENSBTAG00000006193/…	48	ENSBTAG00000008612/ENSBTAG00000018366/ENSBTAG00000004840/ENSBTAG00000046158/ENSBTAG00000012406/ENSBTAG00000007389/ENSBTAG00000013275/ENSBTAG00000016267/ENSBTAG00000051907/ENSBTAG00000007450/ENSBTAG00000021377/ENSBTAG00000046580/ENSBTAG00000020736/ENSBTAG00000023997/ENSBTAG00000016951/ENSBTAG00000000277/ENSBTAG00000001193/ENSBTAG00000015978/ENSBTAG00000020535/ENSBTAG00000037743/ENSBTAG00000019627/…
BP	GO:0043900	regulation of multi-organism process	62/1838	267/12718	7.53998e-05	0.0104096	ENSBTAG00000014762/ENSBTAG00000052306/ENSBTAG00000009717/ENSBTAG00000017040/ENSBTAG00000019716/ENSBTAG00000007755/ENSBTAG00000051907/ENSBTAG00000019018/ENSBTAG00000046580/ENSBTAG00000048470/ENSBTAG00000020535/ENSBTAG00000015636/ENSBTAG00000014707/ENSBTAG00000049058/ENSBTAG00000018557/ENSBTAG00000048999/ENSBTAG00000001835/ENSBTAG00000047314/ENSBTAG00000010042/ENSBTAG00000005251/ENSBTAG00000033174/…	ISG20/IFITM3/FGL2/LY6E/CXCL8/APOBEC3H/CYBA/-/DHX58/IFITM1/PYCARD/SHFL/ISG15/INHBB/YTHDF3/TRIM6/GJA1/PPIE/RIOK3/-/TFAP4/OAS1Y/LGALS1/NECTIN2/DDB1/ANKRD17/TRIM14/ZC3HAV1/PPIB/PUM1/OAS1Z/SMARCB1/RAD23A/TRIM13/SNF8/PABPC1/TOP2B/ITCH/TRIM38/OAS1X/JUN/IGF2R/FMR1/PDE3A/MID2/CHMP2A/EP300/ZFP36/RSF1/VPS4A/MYH9/TRAF3/DHX9/RRP1B/TRIM25/TRIM11/N4BP1/ACVR1B/PUM2/-/FAM3A/TYRO3	62	28	ENSBTAG00000019716/ENSBTAG00000049058/ENSBTAG00000018557/ENSBTAG00000001835/ENSBTAG00000010042/ENSBTAG00000021569/ENSBTAG00000004912/ENSBTAG00000021617/ENSBTAG00000018979/ENSBTAG00000046358/ENSBTAG00000004593/ENSBTAG00000000308/ENSBTAG00000004037/ENSBTAG00000002402/ENSBTAG00000012552/ENSBTAG00000017260/ENSBTAG00000021968/ENSBTAG00000016198/ENSBTAG00000008573/ENSBTAG00000020268/ENSBTAG00000010402/…	34	ENSBTAG00000014762/ENSBTAG00000052306/ENSBTAG00000009717/ENSBTAG00000017040/ENSBTAG00000007755/ENSBTAG00000051907/ENSBTAG00000019018/ENSBTAG00000046580/ENSBTAG00000048470/ENSBTAG00000020535/ENSBTAG00000015636/ENSBTAG00000014707/ENSBTAG00000048999/ENSBTAG00000047314/ENSBTAG00000005251/ENSBTAG00000033174/ENSBTAG00000039861/ENSBTAG00000015089/ENSBTAG00000015318/ENSBTAG00000024851/ENSBTAG00000016822/…
BP	GO:0051272	positive regulation of cellular component movement	77/1838	353/12718	0.000103016	0.0138159	ENSBTAG00000016771/ENSBTAG00000001725/ENSBTAG00000007431/ENSBTAG00000053649/ENSBTAG00000008114/ENSBTAG00000021377/ENSBTAG00000020736/ENSBTAG00000015978/ENSBTAG00000020535/ENSBTAG00000011104/ENSBTAG00000002275/ENSBTAG00000014501/ENSBTAG00000031998/ENSBTAG00000018852/ENSBTAG00000019627/ENSBTAG00000054367/ENSBTAG00000054438/ENSBTAG00000031001/ENSBTAG00000010138/ENSBTAG00000000579/ENSBTAG00000005339/…	PLK2/CXCL10/CEMIP/CCL5/CD99/S100A14/CD40/ANXA1/PYCARD/RTN4/PTP4A1/FERMT2/CXCL16/APC/THY1/WNT5B/GPSM3/MEGF8/SEMA3B/NIPBL/VEGFA/HIF1A/BCL6/BMP2/RHOJ/CTSH/THBS1/IL1R1/LAMB1/FADD/SIRT1/CCN1/SPARC/CPNE3/PIK3R1/EPHB2/FN1/GRN/ANXA3/BMPR2/P2RX4/MTOR/CBLL1/SPAG9/RDX/SWAP70/SEMA6D/STK11/RHOD/KITLG/DOCK7/RRAS/MIEN1/MAP4K4/CDH13/AQP1/PTK2/ADAM9/JUN/PIK3C2A/DAB2/CLASP1/PHPT1/ADGRA2/GLIPR2/DDRGK1/NUMB/SUN2/PLA…	77	48	ENSBTAG00000016771/ENSBTAG00000007431/ENSBTAG00000011104/ENSBTAG00000002275/ENSBTAG00000014501/ENSBTAG00000018852/ENSBTAG00000031001/ENSBTAG00000010138/ENSBTAG00000000579/ENSBTAG00000005339/ENSBTAG00000020935/ENSBTAG00000001511/ENSBTAG00000005111/ENSBTAG00000002006/ENSBTAG00000005273/ENSBTAG00000011412/ENSBTAG00000014023/ENSBTAG00000009844/ENSBTAG00000015536/ENSBTAG00000010989/ENSBTAG00000008300/…	29	ENSBTAG00000001725/ENSBTAG00000053649/ENSBTAG00000008114/ENSBTAG00000021377/ENSBTAG00000020736/ENSBTAG00000015978/ENSBTAG00000020535/ENSBTAG00000031998/ENSBTAG00000019627/ENSBTAG00000054367/ENSBTAG00000054438/ENSBTAG00000017200/ENSBTAG00000010992/ENSBTAG00000018274/ENSBTAG00000014835/ENSBTAG00000045902/ENSBTAG00000018823/ENSBTAG00000010153/ENSBTAG00000010812/ENSBTAG00000020600/ENSBTAG00000020983/…
BP	GO:0022613	ribonucleoprotein complex biogenesis	86/1838	405/12718	0.000112703	0.0145398	ENSBTAG00000000678/ENSBTAG00000002468/ENSBTAG00000020550/ENSBTAG00000030164/ENSBTAG00000011488/ENSBTAG00000005634/ENSBTAG00000004861/ENSBTAG00000001538/ENSBTAG00000053476/ENSBTAG00000022278/ENSBTAG00000008457/ENSBTAG00000012376/ENSBTAG00000013358/ENSBTAG00000001644/ENSBTAG00000010668/ENSBTAG00000006883/ENSBTAG00000018557/ENSBTAG00000022498/ENSBTAG00000010042/ENSBTAG00000027772/ENSBTAG00000017941/…	CSDE1/RPS28/-/RPL38/PRPF8/LSM2/EIF3F/-/-/-/SLU7/-/RPS23/MDN1/GEMIN7/EIF4B/YTHDF3/-/RIOK3/RPS25/NSUN5/MRPS11/EIF5/NPM3/SNRPG/NBDY/EIF3A/RPL23A/-/-/YBEY/KAT2B/WDR18/UTP20/ABCE1/RPS21/RPS19/CELF2/PRKDC/FAM207A/SNU13/-/AGO1/ATXN2/PAN3/LYAR/ATR/DIMT1/RPL26L1/RPS27/GEMIN8/SNRPD1/-/DDX39B/YTHDC1/FBL/SNRPD2/GCFC2/-/RPS24/RPL3/DICER1/CDC73/-/EIF2D/RPL13A/MCTS1/SNRPD3/RPSA/EXOSC4/RPS14/-/RBM5/RPL11/SNRPE/R…	86	29	ENSBTAG00000000678/ENSBTAG00000020550/ENSBTAG00000011488/ENSBTAG00000053476/ENSBTAG00000008457/ENSBTAG00000001644/ENSBTAG00000006883/ENSBTAG00000018557/ENSBTAG00000010042/ENSBTAG00000016282/ENSBTAG00000002528/ENSBTAG00000000746/ENSBTAG00000003239/ENSBTAG00000019854/ENSBTAG00000008937/ENSBTAG00000017019/ENSBTAG00000012253/ENSBTAG00000022069/ENSBTAG00000009912/ENSBTAG00000011529/ENSBTAG00000015572/…	57	ENSBTAG00000002468/ENSBTAG00000030164/ENSBTAG00000005634/ENSBTAG00000004861/ENSBTAG00000001538/ENSBTAG00000022278/ENSBTAG00000012376/ENSBTAG00000013358/ENSBTAG00000010668/ENSBTAG00000022498/ENSBTAG00000027772/ENSBTAG00000017941/ENSBTAG00000019831/ENSBTAG00000016335/ENSBTAG00000053210/ENSBTAG00000054746/ENSBTAG00000046394/ENSBTAG00000022275/ENSBTAG00000049347/ENSBTAG00000003161/ENSBTAG00000002434/…
BP	GO:0019080	viral gene expression	19/1838	54/12718	0.000114922	0.0145398	ENSBTAG00000000678/ENSBTAG00000015636/ENSBTAG00000004861/ENSBTAG00000033174/ENSBTAG00000002528/ENSBTAG00000024851/ENSBTAG00000009988/ENSBTAG00000008173/ENSBTAG00000004037/ENSBTAG00000010432/ENSBTAG00000034992/ENSBTAG00000021968/ENSBTAG00000016198/ENSBTAG00000008573/ENSBTAG00000020268/ENSBTAG00000019821/ENSBTAG00000017418/ENSBTAG00000014146/ENSBTAG00000039246	CSDE1/SHFL/EIF3F/TFAP4/EIF3A/TRIM14/SMARCB1/TRIM13/JUN/EIF2D/MCTS1/MID2/EP300/ZFP36/RSF1/DHX9/RRP1B/SPCS3/TRIM11	19	9	ENSBTAG00000000678/ENSBTAG00000002528/ENSBTAG00000004037/ENSBTAG00000021968/ENSBTAG00000016198/ENSBTAG00000008573/ENSBTAG00000020268/ENSBTAG00000019821/ENSBTAG00000039246	10	ENSBTAG00000015636/ENSBTAG00000004861/ENSBTAG00000033174/ENSBTAG00000024851/ENSBTAG00000009988/ENSBTAG00000008173/ENSBTAG00000010432/ENSBTAG00000034992/ENSBTAG00000017418/ENSBTAG00000014146
BP	GO:0032069	regulation of nuclease activity	9/1838	16/12718	0.000117706	0.0145398	ENSBTAG00000018588/ENSBTAG00000014023/ENSBTAG00000039861/ENSBTAG00000006065/ENSBTAG00000019854/ENSBTAG00000005620/ENSBTAG00000037527/ENSBTAG00000053807/ENSBTAG00000015101	TMBIM6/SIRT1/OAS1Y/PCNA/ABCE1/RPS3/OAS1Z/OAS1X/HMGB2	9	2	ENSBTAG00000014023/ENSBTAG00000019854	7	ENSBTAG00000018588/ENSBTAG00000039861/ENSBTAG00000006065/ENSBTAG00000005620/ENSBTAG00000037527/ENSBTAG00000053807/ENSBTAG00000015101
BP	GO:0002475	antigen processing and presentation via MHC class Ib	8/1838	13/12718	0.000122208	0.0147088	ENSBTAG00000020116/ENSBTAG00000005182/ENSBTAG00000012208/ENSBTAG00000002069/ENSBTAG00000019386/ENSBTAG00000007075/ENSBTAG00000001476/ENSBTAG00000038619	JSP.1/BoLA/-/BOLA/BOLA-NC1/-/-/-	8	0		8	ENSBTAG00000020116/ENSBTAG00000005182/ENSBTAG00000012208/ENSBTAG00000002069/ENSBTAG00000019386/ENSBTAG00000007075/ENSBTAG00000001476/ENSBTAG00000038619
BP	GO:0051050	positive regulation of transport	94/1838	453/12718	0.000134029	0.0157283	ENSBTAG00000054832/ENSBTAG00000001725/ENSBTAG00000007431/ENSBTAG00000017135/ENSBTAG00000002258/ENSBTAG00000005603/ENSBTAG00000051907/ENSBTAG00000007450/ENSBTAG00000050852/ENSBTAG00000009223/ENSBTAG00000021151/ENSBTAG00000023997/ENSBTAG00000021209/ENSBTAG00000013367/ENSBTAG00000006707/ENSBTAG00000015978/ENSBTAG00000020535/ENSBTAG00000002774/ENSBTAG00000050495/ENSBTAG00000019627/ENSBTAG00000049058/…	-/CXCL10/CEMIP/CTSS/APOA1/CXCL11/CYBA/C2/CXCL9/SFN/MYH10/VAMP8/UBR5/PPT1/ACSL5/ANXA1/PYCARD/PTPN23/GREM1/THY1/INHBB/VEGFA/HIF1A/BMP2/FLOT1/CNPY2/SIRT1/ABCA1/RHOQ/CD81/PIK3R1/EPHB2/MEF2A/TMEM30A/CCL2/PLA2G6/P2RX4/FLNA/LAMP1/ERFE/NLGN2/CBLL1/OCLN/ATP13A2/HF	94	47	ENSBTAG00000007431/ENSBTAG00000021151/ENSBTAG00000021209/ENSBTAG00000002774/ENSBTAG00000050495/ENSBTAG00000049058/ENSBTAG00000005339/ENSBTAG00000020935/ENSBTAG00000005111/ENSBTAG00000014023/ENSBTAG00000020661/ENSBTAG00000013749/ENSBTAG00000010989/ENSBTAG00000010649/ENSBTAG00000005100/ENSBTAG00000011190/ENSBTAG00000020252/ENSBTAG00000018348/ENSBTAG00000008309/ENSBTAG00000019525/ENSBTAG00000020031/…	47	ENSBTAG00000054832/ENSBTAG00000001725/ENSBTAG00000017135/ENSBTAG00000002258/ENSBTAG00000005603/ENSBTAG00000051907/ENSBTAG00000007450/ENSBTAG00000050852/ENSBTAG00000009223/ENSBTAG00000023997/ENSBTAG00000013367/ENSBTAG00000006707/ENSBTAG00000015978/ENSBTAG00000020535/ENSBTAG00000019627/ENSBTAG00000009960/ENSBTAG00000004374/ENSBTAG00000047495/ENSBTAG00000045902/ENSBTAG00000037811/ENSBTAG00000014015/…
BP	GO:0030335	positive regulation of cell migration	73/1838	337/12718	0.000193107	0.0221084	ENSBTAG00000016771/ENSBTAG00000001725/ENSBTAG00000007431/ENSBTAG00000053649/ENSBTAG00000008114/ENSBTAG00000021377/ENSBTAG00000020736/ENSBTAG00000015978/ENSBTAG00000020535/ENSBTAG00000011104/ENSBTAG00000002275/ENSBTAG00000014501/ENSBTAG00000031998/ENSBTAG00000018852/ENSBTAG00000019627/ENSBTAG00000054367/ENSBTAG00000054438/ENSBTAG00000010138/ENSBTAG00000000579/ENSBTAG00000005339/ENSBTAG00000020935/…	PLK2/CXCL10/CEMIP/CCL5/CD99/S100A14/CD40/ANXA1/PYCARD/RTN4/PTP4A1/FERMT2/CXCL16/APC/THY1/WNT5B/GPSM3/SEMA3B/NIPBL/VEGFA/HIF1A/BMP2/RHOJ/CTSH/THBS1/IL1R1/LAMB1/FADD/SIRT1/CCN1/SPARC/CPNE3/PIK3R1/EPHB2/FN1/GRN/ANXA3/BMPR2/P2RX4/MTOR/CBLL1/SPAG9/RDX/SWAP70/SEMA6D/RHOD/KITLG/DOCK7/RRAS/MIEN1/MAP4K4/CDH13/AQP1/PTK2/ADAM9/JUN/PIK3C2A/DAB2/CLASP1/ADGRA2/GLIPR2/DDRGK1/NUMB/SUN2/PLA2G7/SH3RF2/NR4A3/CRKL/A…	73	45	ENSBTAG00000016771/ENSBTAG00000007431/ENSBTAG00000011104/ENSBTAG00000002275/ENSBTAG00000014501/ENSBTAG00000018852/ENSBTAG00000010138/ENSBTAG00000000579/ENSBTAG00000005339/ENSBTAG00000020935/ENSBTAG00000005111/ENSBTAG00000002006/ENSBTAG00000005273/ENSBTAG00000011412/ENSBTAG00000014023/ENSBTAG00000009844/ENSBTAG00000015536/ENSBTAG00000010989/ENSBTAG00000008300/ENSBTAG00000006420/ENSBTAG00000015325/…	28	ENSBTAG00000001725/ENSBTAG00000053649/ENSBTAG00000008114/ENSBTAG00000021377/ENSBTAG00000020736/ENSBTAG00000015978/ENSBTAG00000020535/ENSBTAG00000031998/ENSBTAG00000019627/ENSBTAG00000054367/ENSBTAG00000054438/ENSBTAG00000017200/ENSBTAG00000010992/ENSBTAG00000018274/ENSBTAG00000014835/ENSBTAG00000045902/ENSBTAG00000018823/ENSBTAG00000010153/ENSBTAG00000010812/ENSBTAG00000020600/ENSBTAG00000020983/…
BP	GO:0002706	regulation of lymphocyte mediated immunity	26/1838	88/12718	0.000200115	0.0223652	ENSBTAG00000005766/ENSBTAG00000018422/ENSBTAG00000013275/ENSBTAG00000020736/ENSBTAG00000000277/ENSBTAG00000006139/ENSBTAG00000001511/ENSBTAG00000005273/ENSBTAG00000018274/ENSBTAG00000047495/ENSBTAG00000015318/ENSBTAG00000020801/ENSBTAG00000020294/ENSBTAG00000010242/ENSBTAG00000009036/ENSBTAG00000013065/ENSBTAG00000019525/ENSBTAG00000032719/ENSBTAG00000000977/ENSBTAG00000020989/ENSBTAG00000002769/…	IL4I1/RIPK3/MAD2L2/CD40/IL18/TRPM4/BCL6/IL1R1/FADD/CD81/NECTIN2/CYRIB/PTPN6/LAMP1/SUPT6H/HFE/PPP3CB/TFRC/CADM1/SUSD4/AP1G1/FBXO38/KMT5B/SLC15A4/SMAD7/ATAD5	26	12	ENSBTAG00000006139/ENSBTAG00000001511/ENSBTAG00000005273/ENSBTAG00000009036/ENSBTAG00000019525/ENSBTAG00000032719/ENSBTAG00000020989/ENSBTAG00000002769/ENSBTAG00000020303/ENSBTAG00000001185/ENSBTAG00000009167/ENSBTAG00000012441	14	ENSBTAG00000005766/ENSBTAG00000018422/ENSBTAG00000013275/ENSBTAG00000020736/ENSBTAG00000000277/ENSBTAG00000018274/ENSBTAG00000047495/ENSBTAG00000015318/ENSBTAG00000020801/ENSBTAG00000020294/ENSBTAG00000010242/ENSBTAG00000013065/ENSBTAG00000000977/ENSBTAG00000018383
BP	GO:0090504	epiboly	11/1838	24/12718	0.000225374	0.0244981	ENSBTAG00000014501/ENSBTAG00000031001/ENSBTAG00000001209/ENSBTAG00000009844/ENSBTAG00000047998/ENSBTAG00000015325/ENSBTAG00000011190/ENSBTAG00000020305/ENSBTAG00000010682/ENSBTAG00000015543/ENSBTAG00000019781	FERMT2/MEGF8/PHLDB2/CCN1/COL5A1/MTOR/FLNA/TOR1A/DDR1/ARHGAP35/CLASP1	11	10	ENSBTAG00000014501/ENSBTAG00000031001/ENSBTAG00000001209/ENSBTAG00000009844/ENSBTAG00000047998/ENSBTAG00000015325/ENSBTAG00000011190/ENSBTAG00000010682/ENSBTAG00000015543/ENSBTAG00000019781	1	ENSBTAG00000020305
BP	GO:0048525	negative regulation of viral process	22/1838	70/12718	0.000229637	0.0244981	ENSBTAG00000014762/ENSBTAG00000052306/ENSBTAG00000017040/ENSBTAG00000007755/ENSBTAG00000019018/ENSBTAG00000048470/ENSBTAG00000015636/ENSBTAG00000014707/ENSBTAG00000048999/ENSBTAG00000033174/ENSBTAG00000039861/ENSBTAG00000024851/ENSBTAG00000021617/ENSBTAG00000037527/ENSBTAG00000008173/ENSBTAG00000053807/ENSBTAG00000004037/ENSBTAG00000021968/ENSBTAG00000008573/ENSBTAG00000009948/ENSBTAG00000039246/…	ISG20/IFITM3/LY6E/APOBEC3H/-/IFITM1/SHFL/ISG15/TRIM6/TFAP4/OAS1Y/TRIM14/ZC3HAV1/OAS1Z/TRIM13/OAS1X/JUN/MID2/ZFP36/TRIM25/TRIM11/N4BP1	22	6	ENSBTAG00000021617/ENSBTAG00000004037/ENSBTAG00000021968/ENSBTAG00000008573/ENSBTAG00000039246/ENSBTAG00000019938	16	ENSBTAG00000014762/ENSBTAG00000052306/ENSBTAG00000017040/ENSBTAG00000007755/ENSBTAG00000019018/ENSBTAG00000048470/ENSBTAG00000015636/ENSBTAG00000014707/ENSBTAG00000048999/ENSBTAG00000033174/ENSBTAG00000039861/ENSBTAG00000024851/ENSBTAG00000037527/ENSBTAG00000008173/ENSBTAG00000053807/ENSBTAG00000009948
BP	GO:0019058	viral life cycle	43/1838	175/12718	0.000251794	0.0259031	ENSBTAG00000014762/ENSBTAG00000052306/ENSBTAG00000017040/ENSBTAG00000019716/ENSBTAG00000007755/ENSBTAG00000019018/ENSBTAG00000048470/ENSBTAG00000023997/ENSBTAG00000015636/ENSBTAG00000014707/ENSBTAG00000048999/ENSBTAG00000047314/ENSBTAG00000005251/ENSBTAG00000039861/ENSBTAG00000015089/ENSBTAG00000011567/ENSBTAG00000015318/ENSBTAG00000021569/ENSBTAG00000021617/ENSBTAG00000016822/ENSBTAG00000015000/…	ISG20/IFITM3/LY6E/CXCL8/APOBEC3H/-/IFITM1/VAMP8/SHFL/ISG15/TRIM6/PPIE/-/OAS1Y/LGALS1/VPS18/NECTIN2/DDB1/ZC3HAV1/PPIB/VCP/CHMP5/OAS1Z/SMARCB1/RAD23A/TRIM13/SNF8/PABPC1/TOP2B/ARL8B/DAG1/NPC1/TRIM38/OAS1X/FMR1/MID2/CHMP2A/DDX6/TRIM25/TRIM11/N4BP1/-/TYRO3	43	16	ENSBTAG00000019716/ENSBTAG00000011567/ENSBTAG00000021569/ENSBTAG00000021617/ENSBTAG00000015000/ENSBTAG00000046358/ENSBTAG00000004593/ENSBTAG00000012902/ENSBTAG00000011580/ENSBTAG00000015195/ENSBTAG00000012552/ENSBTAG00000021968/ENSBTAG00000009067/ENSBTAG00000039246/ENSBTAG00000019938/ENSBTAG00000001694	27	ENSBTAG00000014762/ENSBTAG00000052306/ENSBTAG00000017040/ENSBTAG00000007755/ENSBTAG00000019018/ENSBTAG00000048470/ENSBTAG00000023997/ENSBTAG00000015636/ENSBTAG00000014707/ENSBTAG00000048999/ENSBTAG00000047314/ENSBTAG00000005251/ENSBTAG00000039861/ENSBTAG00000015089/ENSBTAG00000015318/ENSBTAG00000016822/ENSBTAG00000012383/ENSBTAG00000037527/ENSBTAG00000009988/ENSBTAG00000015116/ENSBTAG00000008173/…
BP	GO:0002253	activation of immune response	56/1838	245/12718	0.000253843	0.0259031	ENSBTAG00000008612/ENSBTAG00000018366/ENSBTAG00000004840/ENSBTAG00000046158/ENSBTAG00000007389/ENSBTAG00000016267/ENSBTAG00000051907/ENSBTAG00000007450/ENSBTAG00000021377/ENSBTAG00000046580/ENSBTAG00000016951/ENSBTAG00000001193/ENSBTAG00000020535/ENSBTAG00000037743/ENSBTAG00000011104/ENSBTAG00000019627/ENSBTAG00000011511/ENSBTAG00000008406/ENSBTAG00000017002/ENSBTAG00000009960/ENSBTAG00000010042/…	C1R/SLC15A3/C1S/CFB/IFI35/SERPING1/CYBA/C2/S100A14/DHX58/WDFY1/UNC93B1/PYCARD/-/RTN4/THY1/-/TREX1/RBCK1/FLOT1/RIOK3/NFKBIZ/KCNN4/RABGEF1/CD81/RNF135/PHB2/NECTIN2/IRF3/PTPN6/GPR108/ANKRD17/CD276/PRKDC/-/RPS3/APPL1/PUM1/C4A/SFPQ/SUSD4/PJA2/MASP1/STK11/IRAK2/NMI/SLC15A4/PHPT1/TRAF3/CRKL/TIFA/PUM2/MASP2/ABL1/HRAS/TYRO3	56	20	ENSBTAG00000011104/ENSBTAG00000010042/ENSBTAG00000010987/ENSBTAG00000003842/ENSBTAG00000004912/ENSBTAG00000017019/ENSBTAG00000006824/ENSBTAG00000018979/ENSBTAG00000016328/ENSBTAG00000020989/ENSBTAG00000021675/ENSBTAG00000011639/ENSBTAG00000006193/ENSBTAG00000009167/ENSBTAG00000013475/ENSBTAG00000045548/ENSBTAG00000011155/ENSBTAG00000012808/ENSBTAG00000017976/ENSBTAG00000001694	36	ENSBTAG00000008612/ENSBTAG00000018366/ENSBTAG00000004840/ENSBTAG00000046158/ENSBTAG00000007389/ENSBTAG00000016267/ENSBTAG00000051907/ENSBTAG00000007450/ENSBTAG00000021377/ENSBTAG00000046580/ENSBTAG00000016951/ENSBTAG00000001193/ENSBTAG00000020535/ENSBTAG00000037743/ENSBTAG00000019627/ENSBTAG00000011511/ENSBTAG00000008406/ENSBTAG00000017002/ENSBTAG00000009960/ENSBTAG00000004588/ENSBTAG00000047495/…
BP	GO:0040017	positive regulation of locomotion	78/1838	369/12718	0.000267876	0.0267534	ENSBTAG00000016771/ENSBTAG00000001725/ENSBTAG00000007431/ENSBTAG00000053649/ENSBTAG00000008114/ENSBTAG00000019716/ENSBTAG00000021377/ENSBTAG00000020736/ENSBTAG00000015978/ENSBTAG00000020535/ENSBTAG00000011104/ENSBTAG00000002275/ENSBTAG00000014501/ENSBTAG00000031998/ENSBTAG00000018852/ENSBTAG00000019627/ENSBTAG00000054367/ENSBTAG00000054438/ENSBTAG00000031001/ENSBTAG00000010138/ENSBTAG00000000579/…	PLK2/CXCL10/CEMIP/CCL5/CD99/CXCL8/S100A14/CD40/ANXA1/PYCARD/RTN4/PTP4A1/FERMT2/CXCL16/APC/THY1/WNT5B/GPSM3/MEGF8/SEMA3B/NIPBL/VEGFA/HIF1A/BMP2/RHOJ/CTSH/THBS1/IL1R1/LAMB1/FADD/SIRT1/CCN1/SPARC/CPNE3/PIK3R1/EPHB2/FN1/GRN/ANXA3/DDB1/BMPR2/P2RX4/MTOR/CBLL1/SPAG9/RDX/SWAP70/SEMA6D/RHOD/KITLG/DOCK7/RRAS/MIEN1/MAP4K4/CDH13/AQP1/PTK2/ADAM9/JUN/PIK3C2A/DAB2/CHMP2A/CLASP1/PHPT1/ADGRA2/GLIPR2/DDRGK1/NUMB/S…	78	48	ENSBTAG00000016771/ENSBTAG00000007431/ENSBTAG00000019716/ENSBTAG00000011104/ENSBTAG00000002275/ENSBTAG00000014501/ENSBTAG00000018852/ENSBTAG00000031001/ENSBTAG00000010138/ENSBTAG00000000579/ENSBTAG00000005339/ENSBTAG00000020935/ENSBTAG00000005111/ENSBTAG00000002006/ENSBTAG00000005273/ENSBTAG00000011412/ENSBTAG00000014023/ENSBTAG00000009844/ENSBTAG00000015536/ENSBTAG00000010989/ENSBTAG00000008300/…	30	ENSBTAG00000001725/ENSBTAG00000053649/ENSBTAG00000008114/ENSBTAG00000021377/ENSBTAG00000020736/ENSBTAG00000015978/ENSBTAG00000020535/ENSBTAG00000031998/ENSBTAG00000019627/ENSBTAG00000054367/ENSBTAG00000054438/ENSBTAG00000017200/ENSBTAG00000010992/ENSBTAG00000018274/ENSBTAG00000014835/ENSBTAG00000045902/ENSBTAG00000018823/ENSBTAG00000010153/ENSBTAG00000010812/ENSBTAG00000020600/ENSBTAG00000020983/…
BP	GO:0045088	regulation of innate immune response	46/1838	192/12718	0.00029005	0.0283645	ENSBTAG00000018366/ENSBTAG00000012406/ENSBTAG00000007389/ENSBTAG00000016267/ENSBTAG00000051907/ENSBTAG00000021377/ENSBTAG00000046580/ENSBTAG00000016951/ENSBTAG00000001193/ENSBTAG00000020535/ENSBTAG00000011104/ENSBTAG00000014707/ENSBTAG00000011511/ENSBTAG00000008406/ENSBTAG00000018557/ENSBTAG00000048999/ENSBTAG00000009960/ENSBTAG00000010042/ENSBTAG00000018274/ENSBTAG00000017225/ENSBTAG00000013123/…	SLC15A3/ZBP1/IFI35/SERPING1/CYBA/S100A14/DHX58/WDFY1/UNC93B1/PYCARD/RTN4/ISG15/-/TREX1/YTHDF3/TRIM6/FLOT1/RIOK3/FADD/RNF135/PHB2/GRN/NECTIN2/IRF3/GPR108/ANKRD17/LAMP1/EREG/PRKDC/APPL1/PUM1/LYAR/SFPQ/CADM1/SUSD4/AP1G1/PJA2/IRAK2/NMI/SLC15A4/TRAF3/TIFA/N4BP1/PUM2/FAM3A/TYRO3	46	18	ENSBTAG00000011104/ENSBTAG00000018557/ENSBTAG00000010042/ENSBTAG00000004912/ENSBTAG00000010273/ENSBTAG00000017019/ENSBTAG00000006824/ENSBTAG00000018979/ENSBTAG00000016328/ENSBTAG00000020989/ENSBTAG00000002769/ENSBTAG00000021675/ENSBTAG00000006193/ENSBTAG00000009167/ENSBTAG00000013475/ENSBTAG00000019938/ENSBTAG00000011155/ENSBTAG00000001694	28	ENSBTAG00000018366/ENSBTAG00000012406/ENSBTAG00000007389/ENSBTAG00000016267/ENSBTAG00000051907/ENSBTAG00000021377/ENSBTAG00000046580/ENSBTAG00000016951/ENSBTAG00000001193/ENSBTAG00000020535/ENSBTAG00000014707/ENSBTAG00000011511/ENSBTAG00000008406/ENSBTAG00000048999/ENSBTAG00000009960/ENSBTAG00000018274/ENSBTAG00000017225/ENSBTAG00000013123/ENSBTAG00000018823/ENSBTAG00000015318/ENSBTAG00000006633/…
BP	GO:2000147	positive regulation of cell motility	74/1838	348/12718	0.00031605	0.0302763	ENSBTAG00000016771/ENSBTAG00000001725/ENSBTAG00000007431/ENSBTAG00000053649/ENSBTAG00000008114/ENSBTAG00000021377/ENSBTAG00000020736/ENSBTAG00000015978/ENSBTAG00000020535/ENSBTAG00000011104/ENSBTAG00000002275/ENSBTAG00000014501/ENSBTAG00000031998/ENSBTAG00000018852/ENSBTAG00000019627/ENSBTAG00000054367/ENSBTAG00000054438/ENSBTAG00000010138/ENSBTAG00000000579/ENSBTAG00000005339/ENSBTAG00000020935/…	PLK2/CXCL10/CEMIP/CCL5/CD99/S100A14/CD40/ANXA1/PYCARD/RTN4/PTP4A1/FERMT2/CXCL16/APC/THY1/WNT5B/GPSM3/SEMA3B/NIPBL/VEGFA/HIF1A/BMP2/RHOJ/CTSH/THBS1/IL1R1/LAMB1/FADD/SIRT1/CCN1/SPARC/CPNE3/PIK3R1/EPHB2/FN1/GRN/ANXA3/BMPR2/P2RX4/MTOR/CBLL1/SPAG9/RDX/SWAP70/SEMA6D/RHOD/KITLG/DOCK7/RRAS/MIEN1/MAP4K4/CDH13/AQP1/PTK2/ADAM9/JUN/PIK3C2A/DAB2/CLASP1/PHPT1/ADGRA2/GLIPR2/DDRGK1/NUMB/SUN2/PLA2G7/SH3RF2/NR4A3/…	74	45	ENSBTAG00000016771/ENSBTAG00000007431/ENSBTAG00000011104/ENSBTAG00000002275/ENSBTAG00000014501/ENSBTAG00000018852/ENSBTAG00000010138/ENSBTAG00000000579/ENSBTAG00000005339/ENSBTAG00000020935/ENSBTAG00000005111/ENSBTAG00000002006/ENSBTAG00000005273/ENSBTAG00000011412/ENSBTAG00000014023/ENSBTAG00000009844/ENSBTAG00000015536/ENSBTAG00000010989/ENSBTAG00000008300/ENSBTAG00000006420/ENSBTAG00000015325/…	29	ENSBTAG00000001725/ENSBTAG00000053649/ENSBTAG00000008114/ENSBTAG00000021377/ENSBTAG00000020736/ENSBTAG00000015978/ENSBTAG00000020535/ENSBTAG00000031998/ENSBTAG00000019627/ENSBTAG00000054367/ENSBTAG00000054438/ENSBTAG00000017200/ENSBTAG00000010992/ENSBTAG00000018274/ENSBTAG00000014835/ENSBTAG00000045902/ENSBTAG00000018823/ENSBTAG00000010153/ENSBTAG00000010812/ENSBTAG00000020600/ENSBTAG00000020983/…
BP	GO:0048675	axon extension	21/1838	67/12718	0.000329573	0.0309403	ENSBTAG00000001961/ENSBTAG00000010696/ENSBTAG00000011104/ENSBTAG00000021879/ENSBTAG00000031001/ENSBTAG00000010138/ENSBTAG00000006242/ENSBTAG00000016886/ENSBTAG00000017547/ENSBTAG00000008552/ENSBTAG00000008300/ENSBTAG00000021903/ENSBTAG00000006420/ENSBTAG00000022635/ENSBTAG00000027201/ENSBTAG00000003014/ENSBTAG00000006270/ENSBTAG00000011971/ENSBTAG00000016800/ENSBTAG00000012777/ENSBTAG00000017976	MAP1B/DVL1/RTN4/VCL/MEGF8/SEMA3B/USP9X/MT3/DBNL/PLXNA3/FN1/KIAA0319/BMPR2/LAMB2/RAPH1/TRPV2/HSP90AA1/NRP2/SEMA6D/SRF/ABL1	21	19	ENSBTAG00000001961/ENSBTAG00000010696/ENSBTAG00000011104/ENSBTAG00000021879/ENSBTAG00000031001/ENSBTAG00000010138/ENSBTAG00000006242/ENSBTAG00000008552/ENSBTAG00000008300/ENSBTAG00000021903/ENSBTAG00000006420/ENSBTAG00000022635/ENSBTAG00000027201/ENSBTAG00000003014/ENSBTAG00000006270/ENSBTAG00000011971/ENSBTAG00000016800/ENSBTAG00000012777/ENSBTAG00000017976	2	ENSBTAG00000016886/ENSBTAG00000017547
BP	GO:0016064	immunoglobulin mediated immune response	21/1838	68/12718	0.000412826	0.0359401	ENSBTAG00000008612/ENSBTAG00000004840/ENSBTAG00000013275/ENSBTAG00000007450/ENSBTAG00000020736/ENSBTAG00000037743/ENSBTAG00000008406/ENSBTAG00000001511/ENSBTAG00000015868/ENSBTAG00000047495/ENSBTAG00000015318/ENSBTAG00000020294/ENSBTAG00000017355/ENSBTAG00000009036/ENSBTAG00000032719/ENSBTAG00000037533/ENSBTAG00000020989/ENSBTAG00000001987/ENSBTAG00000001185/ENSBTAG00000009167/ENSBTAG00000018383	C1R/C1S/MAD2L2/C2/CD40/-/TREX1/BCL6/LIG4/CD81/NECTIN2/PTPN6/ERCC1/SUPT6H/TFRC/C4A/SUSD4/SWAP70/KMT5B/SLC15A4/ATAD5	21	8	ENSBTAG00000001511/ENSBTAG00000015868/ENSBTAG00000009036/ENSBTAG00000032719/ENSBTAG00000020989/ENSBTAG00000001987/ENSBTAG00000001185/ENSBTAG00000009167	13	ENSBTAG00000008612/ENSBTAG00000004840/ENSBTAG00000013275/ENSBTAG00000007450/ENSBTAG00000020736/ENSBTAG00000037743/ENSBTAG00000008406/ENSBTAG00000047495/ENSBTAG00000015318/ENSBTAG00000020294/ENSBTAG00000017355/ENSBTAG00000037533/ENSBTAG00000018383
BP	GO:0019724	B cell mediated immunity	21/1838	68/12718	0.000412826	0.0359401	ENSBTAG00000008612/ENSBTAG00000004840/ENSBTAG00000013275/ENSBTAG00000007450/ENSBTAG00000020736/ENSBTAG00000037743/ENSBTAG00000008406/ENSBTAG00000001511/ENSBTAG00000015868/ENSBTAG00000047495/ENSBTAG00000015318/ENSBTAG00000020294/ENSBTAG00000017355/ENSBTAG00000009036/ENSBTAG00000032719/ENSBTAG00000037533/ENSBTAG00000020989/ENSBTAG00000001987/ENSBTAG00000001185/ENSBTAG00000009167/ENSBTAG00000018383	C1R/C1S/MAD2L2/C2/CD40/-/TREX1/BCL6/LIG4/CD81/NECTIN2/PTPN6/ERCC1/SUPT6H/TFRC/C4A/SUSD4/SWAP70/KMT5B/SLC15A4/ATAD5	21	8	ENSBTAG00000001511/ENSBTAG00000015868/ENSBTAG00000009036/ENSBTAG00000032719/ENSBTAG00000020989/ENSBTAG00000001987/ENSBTAG00000001185/ENSBTAG00000009167	13	ENSBTAG00000008612/ENSBTAG00000004840/ENSBTAG00000013275/ENSBTAG00000007450/ENSBTAG00000020736/ENSBTAG00000037743/ENSBTAG00000008406/ENSBTAG00000047495/ENSBTAG00000015318/ENSBTAG00000020294/ENSBTAG00000017355/ENSBTAG00000037533/ENSBTAG00000018383
BP	GO:0045069	regulation of viral genome replication	21/1838	68/12718	0.000412826	0.0359401	ENSBTAG00000014762/ENSBTAG00000052306/ENSBTAG00000019716/ENSBTAG00000007755/ENSBTAG00000019018/ENSBTAG00000048470/ENSBTAG00000015636/ENSBTAG00000014707/ENSBTAG00000048999/ENSBTAG00000047314/ENSBTAG00000039861/ENSBTAG00000021569/ENSBTAG00000021617/ENSBTAG00000016822/ENSBTAG00000037527/ENSBTAG00000015116/ENSBTAG00000046358/ENSBTAG00000004593/ENSBTAG00000053807/ENSBTAG00000012552/ENSBTAG00000019938	ISG20/IFITM3/CXCL8/APOBEC3H/-/IFITM1/SHFL/ISG15/TRIM6/PPIE/OAS1Y/DDB1/ZC3HAV1/PPIB/OAS1Z/RAD23A/PABPC1/TOP2B/OAS1X/FMR1/N4BP1	21	7	ENSBTAG00000019716/ENSBTAG00000021569/ENSBTAG00000021617/ENSBTAG00000046358/ENSBTAG00000004593/ENSBTAG00000012552/ENSBTAG00000019938	14	ENSBTAG00000014762/ENSBTAG00000052306/ENSBTAG00000007755/ENSBTAG00000019018/ENSBTAG00000048470/ENSBTAG00000015636/ENSBTAG00000014707/ENSBTAG00000048999/ENSBTAG00000047314/ENSBTAG00000039861/ENSBTAG00000016822/ENSBTAG00000037527/ENSBTAG00000015116/ENSBTAG00000053807
BP	GO:0052548	regulation of endopeptidase activity	53/1838	233/12718	0.000415063	0.0359401	ENSBTAG00000053806/ENSBTAG00000008954/ENSBTAG00000003039/ENSBTAG00000039446/ENSBTAG00000039028/ENSBTAG00000049919/ENSBTAG00000007554/ENSBTAG00000016267/ENSBTAG00000013988/ENSBTAG00000009223/ENSBTAG00000009336/ENSBTAG00000020535/ENSBTAG00000021174/ENSBTAG00000008021/ENSBTAG00000021395/ENSBTAG00000025258/ENSBTAG00000018994/ENSBTAG00000027932/ENSBTAG00000011975/ENSBTAG00000002006/ENSBTAG00000033174/…	-/PSMB9/PSMB8/-/PI3/TFPI/IFI6/SERPING1/BID/SFN/LXN/PYCARD/NRDC/-/PSME1/-/TNFSF10/BIRC6/SERPINB1/THBS1/TFAP4/FADD/MT3/SIRT1/CCN1/OVOS2/PICALM/DAP/CST6/CIDEB/F3/NLRP3/ATP13A2/RPS3/BCAP31/VCP/TIMP2/C4A/USP14/ARL6IP1/CST3/RPS6KA3/EPHA4/CRADD/SERPINB2/PAK2/GPX	53	17	ENSBTAG00000021174/ENSBTAG00000027932/ENSBTAG00000002006/ENSBTAG00000014023/ENSBTAG00000009844/ENSBTAG00000001657/ENSBTAG00000007101/ENSBTAG00000001273/ENSBTAG00000008309/ENSBTAG00000015000/ENSBTAG00000019214/ENSBTAG00000017639/ENSBTAG00000010030/ENSBTAG00000047856/ENSBTAG00000000781/ENSBTAG00000050628/ENSBTAG00000025443	36	ENSBTAG00000053806/ENSBTAG00000008954/ENSBTAG00000003039/ENSBTAG00000039446/ENSBTAG00000039028/ENSBTAG00000049919/ENSBTAG00000007554/ENSBTAG00000016267/ENSBTAG00000013988/ENSBTAG00000009223/ENSBTAG00000009336/ENSBTAG00000020535/ENSBTAG00000008021/ENSBTAG00000021395/ENSBTAG00000025258/ENSBTAG00000018994/ENSBTAG00000011975/ENSBTAG00000033174/ENSBTAG00000018274/ENSBTAG00000016886/ENSBTAG00000005243/…
BP	GO:0050777	negative regulation of immune response	25/1838	87/12718	0.000421114	0.0359401	ENSBTAG00000005766/ENSBTAG00000009717/ENSBTAG00000002258/ENSBTAG00000016267/ENSBTAG00000046580/ENSBTAG00000015978/ENSBTAG00000014707/ENSBTAG00000008406/ENSBTAG00000018557/ENSBTAG00000021512/ENSBTAG00000001511/ENSBTAG00000003842/ENSBTAG00000021466/ENSBTAG00000018823/ENSBTAG00000020294/ENSBTAG00000013065/ENSBTAG00000019525/ENSBTAG00000003653/ENSBTAG00000020989/ENSBTAG00000012004/ENSBTAG00000032369/…	IL4I1/FGL2/APOA1/SERPING1/DHX58/ANXA1/ISG15/TREX1/YTHDF3/ZBTB7B/BCL6/RABGEF1/COL3A1/GRN/PTPN6/HFE/PPP3CB/LYAR/SUSD4/TGFB3/NMI/GPX1/FAM3A/SMAD7/TYRO3	25	9	ENSBTAG00000018557/ENSBTAG00000021512/ENSBTAG00000001511/ENSBTAG00000003842/ENSBTAG00000021466/ENSBTAG00000019525/ENSBTAG00000020989/ENSBTAG00000012441/ENSBTAG00000001694	16	ENSBTAG00000005766/ENSBTAG00000009717/ENSBTAG00000002258/ENSBTAG00000016267/ENSBTAG00000046580/ENSBTAG00000015978/ENSBTAG00000014707/ENSBTAG00000008406/ENSBTAG00000018823/ENSBTAG00000020294/ENSBTAG00000013065/ENSBTAG00000003653/ENSBTAG00000012004/ENSBTAG00000032369/ENSBTAG00000054195/ENSBTAG00000012747
BP	GO:0010466	negative regulation of peptidase activity	33/1838	127/12718	0.000438211	0.0367314	ENSBTAG00000053806/ENSBTAG00000039446/ENSBTAG00000039028/ENSBTAG00000049919/ENSBTAG00000007554/ENSBTAG00000016267/ENSBTAG00000009223/ENSBTAG00000015844/ENSBTAG00000009336/ENSBTAG00000008021/ENSBTAG00000025258/ENSBTAG00000027932/ENSBTAG00000011975/ENSBTAG00000002006/ENSBTAG00000016886/ENSBTAG00000005243/ENSBTAG00000001657/ENSBTAG00000046587/ENSBTAG00000010899/ENSBTAG00000037533/ENSBTAG00000003806/…	-/-/PI3/TFPI/IFI6/SERPING1/SFN/TFPI2/LXN/-/-/BIRC6/SERPINB1/THBS1/MT3/OVOS2/PICALM/CST6/TIMP2/C4A/ECM1/USP14/ARL6IP1/CST3/RPS6KA3/SERPINB2/PAK2/GPX1/SERPINB8/-/ARAF/SERPINB6/FNIP1	33	8	ENSBTAG00000027932/ENSBTAG00000002006/ENSBTAG00000001657/ENSBTAG00000019214/ENSBTAG00000017639/ENSBTAG00000047856/ENSBTAG00000050628/ENSBTAG00000025443	25	ENSBTAG00000053806/ENSBTAG00000039446/ENSBTAG00000039028/ENSBTAG00000049919/ENSBTAG00000007554/ENSBTAG00000016267/ENSBTAG00000009223/ENSBTAG00000015844/ENSBTAG00000009336/ENSBTAG00000008021/ENSBTAG00000025258/ENSBTAG00000011975/ENSBTAG00000016886/ENSBTAG00000005243/ENSBTAG00000046587/ENSBTAG00000010899/ENSBTAG00000037533/ENSBTAG00000003806/ENSBTAG00000049516/ENSBTAG00000000598/ENSBTAG00000023198/…
BP	GO:0006474	N-terminal protein amino acid acetylation	8/1838	15/12718	0.000466043	0.0383749	ENSBTAG00000000746/ENSBTAG00000004875/ENSBTAG00000001016/ENSBTAG00000026403/ENSBTAG00000007784/ENSBTAG00000012998/ENSBTAG00000016198/ENSBTAG00000038251	KAT2B/NAA60/NAA35/CREBBP/NAA50/NAA30/EP300/NAA16	8	7	ENSBTAG00000000746/ENSBTAG00000001016/ENSBTAG00000026403/ENSBTAG00000007784/ENSBTAG00000012998/ENSBTAG00000016198/ENSBTAG00000038251	1	ENSBTAG00000004875
BP	GO:0006956	complement activation	10/1838	22/12718	0.000474168	0.0383749	ENSBTAG00000008612/ENSBTAG00000004840/ENSBTAG00000046158/ENSBTAG00000016267/ENSBTAG00000007450/ENSBTAG00000037743/ENSBTAG00000037533/ENSBTAG00000020989/ENSBTAG00000012467/ENSBTAG00000012808	C1R/C1S/CFB/SERPING1/C2/-/C4A/SUSD4/MASP1/MASP2	10	2	ENSBTAG00000020989/ENSBTAG00000012808	8	ENSBTAG00000008612/ENSBTAG00000004840/ENSBTAG00000046158/ENSBTAG00000016267/ENSBTAG00000007450/ENSBTAG00000037743/ENSBTAG00000037533/ENSBTAG00000012467
BP	GO:0019081	viral translation	7/1838	12/12718	0.000528249	0.0416447	ENSBTAG00000000678/ENSBTAG00000015636/ENSBTAG00000004861/ENSBTAG00000002528/ENSBTAG00000010432/ENSBTAG00000034992/ENSBTAG00000019821	CSDE1/SHFL/EIF3F/EIF3A/EIF2D/MCTS1/DHX9	7	3	ENSBTAG00000000678/ENSBTAG00000002528/ENSBTAG00000019821	4	ENSBTAG00000015636/ENSBTAG00000004861/ENSBTAG00000010432/ENSBTAG00000034992
BP	GO:0002819	regulation of adaptive immune response	28/1838	103/12718	0.000532314	0.0416447	ENSBTAG00000005766/ENSBTAG00000018422/ENSBTAG00000013275/ENSBTAG00000020736/ENSBTAG00000000277/ENSBTAG00000015978/ENSBTAG00000020535/ENSBTAG00000006139/ENSBTAG00000021512/ENSBTAG00000001511/ENSBTAG00000005273/ENSBTAG00000010987/ENSBTAG00000018274/ENSBTAG00000014023/ENSBTAG00000047495/ENSBTAG00000015318/ENSBTAG00000020801/ENSBTAG00000020294/ENSBTAG00000009036/ENSBTAG00000013065/ENSBTAG00000019525/…	IL4I1/RIPK3/MAD2L2/CD40/IL18/ANXA1/PYCARD/TRPM4/ZBTB7B/BCL6/IL1R1/NFKBIZ/FADD/SIRT1/CD81/NECTIN2/CYRIB/PTPN6/SUPT6H/HFE/PPP3CB/TFRC/SUSD4/FBXO38/KMT5B/SLC15A4/SMAD7/ATAD5	28	14	ENSBTAG00000006139/ENSBTAG00000021512/ENSBTAG00000001511/ENSBTAG00000005273/ENSBTAG00000010987/ENSBTAG00000014023/ENSBTAG00000009036/ENSBTAG00000019525/ENSBTAG00000032719/ENSBTAG00000020989/ENSBTAG00000020303/ENSBTAG00000001185/ENSBTAG00000009167/ENSBTAG00000012441	14	ENSBTAG00000005766/ENSBTAG00000018422/ENSBTAG00000013275/ENSBTAG00000020736/ENSBTAG00000000277/ENSBTAG00000015978/ENSBTAG00000020535/ENSBTAG00000018274/ENSBTAG00000047495/ENSBTAG00000015318/ENSBTAG00000020801/ENSBTAG00000020294/ENSBTAG00000013065/ENSBTAG00000018383
BP	GO:0046596	regulation of viral entry into host cell	13/1838	34/12718	0.000545239	0.0419566	ENSBTAG00000052306/ENSBTAG00000017040/ENSBTAG00000019018/ENSBTAG00000048470/ENSBTAG00000048999/ENSBTAG00000005251/ENSBTAG00000015089/ENSBTAG00000015318/ENSBTAG00000018523/ENSBTAG00000021968/ENSBTAG00000009948/ENSBTAG00000039246/ENSBTAG00000003743	IFITM3/LY6E/-/IFITM1/TRIM6/-/LGALS1/NECTIN2/TRIM38/MID2/TRIM25/TRIM11/-	13	2	ENSBTAG00000021968/ENSBTAG00000039246	11	ENSBTAG00000052306/ENSBTAG00000017040/ENSBTAG00000019018/ENSBTAG00000048470/ENSBTAG00000048999/ENSBTAG00000005251/ENSBTAG00000015089/ENSBTAG00000015318/ENSBTAG00000018523/ENSBTAG00000009948/ENSBTAG00000003743
BP	GO:0034644	cellular response to UV	20/1838	65/12718	0.000592156	0.044832	ENSBTAG00000055158/ENSBTAG00000008353/ENSBTAG00000008406/ENSBTAG00000002075/ENSBTAG00000001717/ENSBTAG00000014023/ENSBTAG00000010989/ENSBTAG00000006065/ENSBTAG00000021569/ENSBTAG00000020829/ENSBTAG00000006142/ENSBTAG00000011529/ENSBTAG00000015878/ENSBTAG00000011639/ENSBTAG00000026403/ENSBTAG00000010380/ENSBTAG00000009500/ENSBTAG00000023417/ENSBTAG00000016198/ENSBTAG00000019938	TP53INP1/CDKN1A/TREX1/MME/AURKB/SIRT1/PIK3R1/PCNA/DDB1/PTPRK/DHX36/ATR/RHNO1/STK11/CREBBP/INO80/KDM1A/RUVBL2/EP300/N4BP1	20	14	ENSBTAG00000055158/ENSBTAG00000008353/ENSBTAG00000014023/ENSBTAG00000010989/ENSBTAG00000021569/ENSBTAG00000020829/ENSBTAG00000006142/ENSBTAG00000011529/ENSBTAG00000011639/ENSBTAG00000026403/ENSBTAG00000010380/ENSBTAG00000009500/ENSBTAG00000016198/ENSBTAG00000019938	6	ENSBTAG00000008406/ENSBTAG00000002075/ENSBTAG00000001717/ENSBTAG00000006065/ENSBTAG00000015878/ENSBTAG00000023417
BP	GO:1903901	negative regulation of viral life cycle	18/1838	56/12718	0.000614238	0.0448358	ENSBTAG00000014762/ENSBTAG00000052306/ENSBTAG00000017040/ENSBTAG00000007755/ENSBTAG00000019018/ENSBTAG00000048470/ENSBTAG00000015636/ENSBTAG00000014707/ENSBTAG00000048999/ENSBTAG00000039861/ENSBTAG00000021617/ENSBTAG00000037527/ENSBTAG00000008173/ENSBTAG00000053807/ENSBTAG00000021968/ENSBTAG00000009948/ENSBTAG00000039246/ENSBTAG00000019938	ISG20/IFITM3/LY6E/APOBEC3H/-/IFITM1/SHFL/ISG15/TRIM6/OAS1Y/ZC3HAV1/OAS1Z/TRIM13/OAS1X/MID2/TRIM25/TRIM11/N4BP1	18	4	ENSBTAG00000021617/ENSBTAG00000021968/ENSBTAG00000039246/ENSBTAG00000019938	14	ENSBTAG00000014762/ENSBTAG00000052306/ENSBTAG00000017040/ENSBTAG00000007755/ENSBTAG00000019018/ENSBTAG00000048470/ENSBTAG00000015636/ENSBTAG00000014707/ENSBTAG00000048999/ENSBTAG00000039861/ENSBTAG00000037527/ENSBTAG00000008173/ENSBTAG00000053807/ENSBTAG00000009948
BP	GO:0002822	regulation of adaptive immune response based on somatic recombination of immune receptors built from immunoglobulin superfamily domains	26/1838	94/12718	0.000622488	0.0448358	ENSBTAG00000005766/ENSBTAG00000018422/ENSBTAG00000013275/ENSBTAG00000020736/ENSBTAG00000000277/ENSBTAG00000015978/ENSBTAG00000006139/ENSBTAG00000021512/ENSBTAG00000001511/ENSBTAG00000005273/ENSBTAG00000010987/ENSBTAG00000018274/ENSBTAG00000047495/ENSBTAG00000015318/ENSBTAG00000020801/ENSBTAG00000020294/ENSBTAG00000009036/ENSBTAG00000013065/ENSBTAG00000019525/ENSBTAG00000032719/ENSBTAG00000020989/…	IL4I1/RIPK3/MAD2L2/CD40/IL18/ANXA1/TRPM4/ZBTB7B/BCL6/IL1R1/NFKBIZ/FADD/CD81/NECTIN2/CYRIB/PTPN6/SUPT6H/HFE/PPP3CB/TFRC/SUSD4/FBXO38/KMT5B/SLC15A4/SMAD7/ATAD5	26	13	ENSBTAG00000006139/ENSBTAG00000021512/ENSBTAG00000001511/ENSBTAG00000005273/ENSBTAG00000010987/ENSBTAG00000009036/ENSBTAG00000019525/ENSBTAG00000032719/ENSBTAG00000020989/ENSBTAG00000020303/ENSBTAG00000001185/ENSBTAG00000009167/ENSBTAG00000012441	13	ENSBTAG00000005766/ENSBTAG00000018422/ENSBTAG00000013275/ENSBTAG00000020736/ENSBTAG00000000277/ENSBTAG00000015978/ENSBTAG00000018274/ENSBTAG00000047495/ENSBTAG00000015318/ENSBTAG00000020801/ENSBTAG00000020294/ENSBTAG00000013065/ENSBTAG00000018383
BP	GO:0043901	negative regulation of multi-organism process	29/1838	109/12718	0.000627712	0.0448358	ENSBTAG00000014762/ENSBTAG00000052306/ENSBTAG00000009717/ENSBTAG00000017040/ENSBTAG00000007755/ENSBTAG00000019018/ENSBTAG00000046580/ENSBTAG00000048470/ENSBTAG00000015636/ENSBTAG00000014707/ENSBTAG00000048999/ENSBTAG00000001835/ENSBTAG00000010042/ENSBTAG00000033174/ENSBTAG00000039861/ENSBTAG00000024851/ENSBTAG00000021617/ENSBTAG00000037527/ENSBTAG00000008173/ENSBTAG00000000308/ENSBTAG00000053807/…	ISG20/IFITM3/FGL2/LY6E/APOBEC3H/-/DHX58/IFITM1/SHFL/ISG15/TRIM6/GJA1/RIOK3/TFAP4/OAS1Y/TRIM14/ZC3HAV1/OAS1Z/TRIM13/ITCH/OAS1X/JUN/MID2/ZFP36/MYH9/TRIM25/TRIM11/N4BP1/FAM3A	29	10	ENSBTAG00000001835/ENSBTAG00000010042/ENSBTAG00000021617/ENSBTAG00000000308/ENSBTAG00000004037/ENSBTAG00000021968/ENSBTAG00000008573/ENSBTAG00000010402/ENSBTAG00000039246/ENSBTAG00000019938	19	ENSBTAG00000014762/ENSBTAG00000052306/ENSBTAG00000009717/ENSBTAG00000017040/ENSBTAG00000007755/ENSBTAG00000019018/ENSBTAG00000046580/ENSBTAG00000048470/ENSBTAG00000015636/ENSBTAG00000014707/ENSBTAG00000048999/ENSBTAG00000033174/ENSBTAG00000039861/ENSBTAG00000024851/ENSBTAG00000037527/ENSBTAG00000008173/ENSBTAG00000053807/ENSBTAG00000009948/ENSBTAG00000012747
BP	GO:0018027	peptidyl-lysine dimethylation	9/1838	19/12718	0.000630414	0.0448358	ENSBTAG00000002763/ENSBTAG00000003954/ENSBTAG00000002948/ENSBTAG00000009988/ENSBTAG00000018093/ENSBTAG00000003581/ENSBTAG00000013580/ENSBTAG00000001185/ENSBTAG00000004172	KMT2B/ASH1L/SETD2/SMARCB1/KMT2A/SETD7/KDM3A/KMT5B/SETD1B	9	8	ENSBTAG00000002763/ENSBTAG00000003954/ENSBTAG00000002948/ENSBTAG00000018093/ENSBTAG00000003581/ENSBTAG00000013580/ENSBTAG00000001185/ENSBTAG00000004172	1	ENSBTAG00000009988
BP	GO:0009611	response to wounding	59/1838	271/12718	0.000667804	0.0467862	ENSBTAG00000049919/ENSBTAG00000008353/ENSBTAG00000016267/ENSBTAG00000021237/ENSBTAG00000015978/ENSBTAG00000014501/ENSBTAG00000001537/ENSBTAG00000049058/ENSBTAG00000048591/ENSBTAG00000020935/ENSBTAG00000001209/ENSBTAG00000014691/ENSBTAG00000002006/ENSBTAG00000009844/ENSBTAG00000047495/ENSBTAG00000021024/ENSBTAG00000021466/ENSBTAG00000045902/ENSBTAG00000007101/ENSBTAG00000008300/ENSBTAG00000010661/…	TFPI/CDKN1A/SERPING1/-/ANXA1/FERMT2/TSKU/INHBB/THBD/HIF1A/PHLDB2/ARFGEF1/THBS1/CCN1/CD81/MACF1/COL3A1/EPHB2/F3/FN1/DPYSL3/KPNA1/PTPN6/PTPRF/COL5A1/KIAA0319/ADIPOR2/TNC/MTOR/FLNA/LAMB2/NINJ1/F11R/DTNBP1/PRCP/SCRIB/TOR1A/ARL8B/FZD6/PLEC/AQP1/PTK2/ZFP36L1/JUN/DDR1/EPHA4/ARHGAP35/NOTCH2/CLASP1/GPX1/BLOC1S6/ZFP36/MYH9/DCBLD2/SRF/MIA3/PAPSS2/HRAS/TYRO3	59	42	ENSBTAG00000008353/ENSBTAG00000021237/ENSBTAG00000014501/ENSBTAG00000049058/ENSBTAG00000048591/ENSBTAG00000020935/ENSBTAG00000001209/ENSBTAG00000014691/ENSBTAG00000002006/ENSBTAG00000009844/ENSBTAG00000021024/ENSBTAG00000021466/ENSBTAG00000007101/ENSBTAG00000008300/ENSBTAG00000010661/ENSBTAG00000011143/ENSBTAG00000000253/ENSBTAG00000047998/ENSBTAG00000021903/ENSBTAG00000000575/ENSBTAG00000015325/…	17	ENSBTAG00000049919/ENSBTAG00000016267/ENSBTAG00000015978/ENSBTAG00000001537/ENSBTAG00000047495/ENSBTAG00000045902/ENSBTAG00000020294/ENSBTAG00000009050/ENSBTAG00000011204/ENSBTAG00000017846/ENSBTAG00000012939/ENSBTAG00000033731/ENSBTAG00000020305/ENSBTAG00000009578/ENSBTAG00000054195/ENSBTAG00000003196/ENSBTAG00000046644
BP	GO:0044319	wound healing, spreading of cells	10/1838	23/12718	0.000730971	0.0493523	ENSBTAG00000014501/ENSBTAG00000001209/ENSBTAG00000009844/ENSBTAG00000047998/ENSBTAG00000015325/ENSBTAG00000011190/ENSBTAG00000020305/ENSBTAG00000010682/ENSBTAG00000015543/ENSBTAG00000019781	FERMT2/PHLDB2/CCN1/COL5A1/MTOR/FLNA/TOR1A/DDR1/ARHGAP35/CLASP1	10	9	ENSBTAG00000014501/ENSBTAG00000001209/ENSBTAG00000009844/ENSBTAG00000047998/ENSBTAG00000015325/ENSBTAG00000011190/ENSBTAG00000010682/ENSBTAG00000015543/ENSBTAG00000019781	1	ENSBTAG00000020305
BP	GO:0090505	epiboly involved in wound healing	10/1838	23/12718	0.000730971	0.0493523	ENSBTAG00000014501/ENSBTAG00000001209/ENSBTAG00000009844/ENSBTAG00000047998/ENSBTAG00000015325/ENSBTAG00000011190/ENSBTAG00000020305/ENSBTAG00000010682/ENSBTAG00000015543/ENSBTAG00000019781	FERMT2/PHLDB2/CCN1/COL5A1/MTOR/FLNA/TOR1A/DDR1/ARHGAP35/CLASP1	10	9	ENSBTAG00000014501/ENSBTAG00000001209/ENSBTAG00000009844/ENSBTAG00000047998/ENSBTAG00000015325/ENSBTAG00000011190/ENSBTAG00000010682/ENSBTAG00000015543/ENSBTAG00000019781	1	ENSBTAG00000020305
BP	GO:0002698	negative regulation of immune effector process	20/1838	66/12718	0.000735974	0.0493523	ENSBTAG00000005766/ENSBTAG00000009717/ENSBTAG00000002258/ENSBTAG00000016267/ENSBTAG00000046580/ENSBTAG00000015978/ENSBTAG00000021512/ENSBTAG00000001511/ENSBTAG00000018588/ENSBTAG00000010042/ENSBTAG00000003842/ENSBTAG00000018823/ENSBTAG00000020294/ENSBTAG00000013065/ENSBTAG00000019525/ENSBTAG00000006824/ENSBTAG00000020989/ENSBTAG00000000308/ENSBTAG00000012004/ENSBTAG00000012441	IL4I1/FGL2/APOA1/SERPING1/DHX58/ANXA1/ZBTB7B/BCL6/TMBIM6/RIOK3/RABGEF1/GRN/PTPN6/HFE/PPP3CB/APPL1/SUSD4/ITCH/TGFB3/SMAD7	20	9	ENSBTAG00000021512/ENSBTAG00000001511/ENSBTAG00000010042/ENSBTAG00000003842/ENSBTAG00000019525/ENSBTAG00000006824/ENSBTAG00000020989/ENSBTAG00000000308/ENSBTAG00000012441	11	ENSBTAG00000005766/ENSBTAG00000009717/ENSBTAG00000002258/ENSBTAG00000016267/ENSBTAG00000046580/ENSBTAG00000015978/ENSBTAG00000018588/ENSBTAG00000018823/ENSBTAG00000020294/ENSBTAG00000013065/ENSBTAG00000012004
CC	GO:0005840	ribosome	124/1844	298/12844	3.10715e-31	1.86739e-28	novel.327/ENSBTAG00000034844/ENSBTAG00000052337/ENSBTAG00000021649/ENSBTAG00000030490/ENSBTAG00000024839/novel.637/ENSBTAG00000049833/ENSBTAG00000049161/ENSBTAG00000048537/ENSBTAG00000003560/ENSBTAG00000047647/ENSBTAG00000053419/ENSBTAG00000020304/novel.523/ENSBTAG00000002468/ENSBTAG00000025666/ENSBTAG00000048688/ENSBTAG00000020550/ENSBTAG00000023343/ENSBTAG00000009783/ENSBTAG00000000425/ENSBTAG0…	-/-/RPS29/-/-/-/-/RPL39/-/-/-/-/-/MTG1/-/RPS28/RPS29/-/-/RPL28/-/-/RPL22L1/-/RPL38/-/-/-/-/-/-/-/RPS23/MRPS26/MRPS27/-/MRPS6/-/-/-/RPS25/-/RPS18/-/MRPS11/-/RPL23A/-/-/RPL37A/RPS9/-/MRPL49/MRPS12/MRPL17/C17H12orf65/RPS21/RPL36/MRPL34/RPS19/RPLP1/RPL21/RPS2	124	5	ENSBTAG00000020550/ENSBTAG00000034973/ENSBTAG00000017164/novel.26/ENSBTAG00000019821	119	novel.327/ENSBTAG00000034844/ENSBTAG00000052337/ENSBTAG00000021649/ENSBTAG00000030490/ENSBTAG00000024839/novel.637/ENSBTAG00000049833/ENSBTAG00000049161/ENSBTAG00000048537/ENSBTAG00000003560/ENSBTAG00000047647/ENSBTAG00000053419/ENSBTAG00000020304/novel.523/ENSBTAG00000002468/ENSBTAG00000025666/ENSBTAG00000048688/ENSBTAG00000023343/ENSBTAG00000009783/ENSBTAG00000000425/ENSBTAG00000007394/ENSBTAG0…
CC	GO:0044391	ribosomal subunit	111/1844	252/12844	1.10667e-30	3.32553e-28	ENSBTAG00000034844/ENSBTAG00000052337/ENSBTAG00000021649/ENSBTAG00000030490/ENSBTAG00000024839/ENSBTAG00000049833/ENSBTAG00000049161/ENSBTAG00000048537/ENSBTAG00000003560/ENSBTAG00000047647/ENSBTAG00000053419/ENSBTAG00000002468/ENSBTAG00000025666/ENSBTAG00000048688/ENSBTAG00000020550/ENSBTAG00000023343/ENSBTAG00000009783/ENSBTAG00000000425/ENSBTAG00000053048/ENSBTAG00000030164/ENSBTAG00000016391/…	-/RPS29/-/-/-/RPL39/-/-/-/-/-/RPS28/RPS29/-/-/RPL28/-/-/-/RPL38/-/-/-/-/-/-/RPS23/MRPS26/MRPS27/-/MRPS6/-/-/RPS25/-/RPS18/-/MRPS11/-/RPL23A/-/-/RPS9/MRPL49/MRPS12/MRPL17/C17H12orf65/RPS21/RPL36/MRPL34/RPS19/RPLP1/RPL21/RPS20/RPLP2/RPS3/-/-/RPL32/RPS5/RPS1	111	3	ENSBTAG00000020550/ENSBTAG00000034973/ENSBTAG00000017164	108	ENSBTAG00000034844/ENSBTAG00000052337/ENSBTAG00000021649/ENSBTAG00000030490/ENSBTAG00000024839/ENSBTAG00000049833/ENSBTAG00000049161/ENSBTAG00000048537/ENSBTAG00000003560/ENSBTAG00000047647/ENSBTAG00000053419/ENSBTAG00000002468/ENSBTAG00000025666/ENSBTAG00000048688/ENSBTAG00000023343/ENSBTAG00000009783/ENSBTAG00000000425/ENSBTAG00000053048/ENSBTAG00000030164/ENSBTAG00000016391/ENSBTAG00000001538/…
CC	GO:0022626	cytosolic ribosome	88/1844	180/12844	1.29711e-28	2.59855e-26	ENSBTAG00000034844/ENSBTAG00000052337/ENSBTAG00000021649/ENSBTAG00000030490/ENSBTAG00000024839/ENSBTAG00000049833/ENSBTAG00000049161/ENSBTAG00000048537/ENSBTAG00000003560/ENSBTAG00000047647/ENSBTAG00000053419/ENSBTAG00000002468/ENSBTAG00000025666/ENSBTAG00000048688/ENSBTAG00000020550/ENSBTAG00000023343/ENSBTAG00000009783/ENSBTAG00000000425/ENSBTAG00000030164/ENSBTAG00000016391/ENSBTAG00000001538/…	-/RPS29/-/-/-/RPL39/-/-/-/-/-/RPS28/RPS29/-/-/RPL28/-/-/RPL38/-/-/-/-/-/-/RPS23/-/-/-/RPS25/-/RPS18/-/MRPS11/-/RPL23A/-/-/RPL37A/RPS9/RPS21/RPL36/RPS19/RPLP1/RPL21/RPS20/RPLP2/RPS3/-/-/RPL32/RPS5/RPS15A/RPL8/UBA52/RPL26L1/RPL18/FAU/RPS27/-/-/-/RPS11/-/RPS	88	3	ENSBTAG00000020550/ENSBTAG00000034973/ENSBTAG00000017164	85	ENSBTAG00000034844/ENSBTAG00000052337/ENSBTAG00000021649/ENSBTAG00000030490/ENSBTAG00000024839/ENSBTAG00000049833/ENSBTAG00000049161/ENSBTAG00000048537/ENSBTAG00000003560/ENSBTAG00000047647/ENSBTAG00000053419/ENSBTAG00000002468/ENSBTAG00000025666/ENSBTAG00000048688/ENSBTAG00000023343/ENSBTAG00000009783/ENSBTAG00000000425/ENSBTAG00000030164/ENSBTAG00000016391/ENSBTAG00000001538/ENSBTAG00000047136/…
CC	GO:0044445	cytosolic part	101/1844	267/12844	7.59886e-22	1.14173e-19	ENSBTAG00000034844/ENSBTAG00000052337/ENSBTAG00000021649/ENSBTAG00000030490/ENSBTAG00000021474/ENSBTAG00000024839/ENSBTAG00000049833/ENSBTAG00000049161/ENSBTAG00000048537/ENSBTAG00000003560/ENSBTAG00000047647/ENSBTAG00000053419/ENSBTAG00000002468/ENSBTAG00000025666/ENSBTAG00000020535/ENSBTAG00000048688/ENSBTAG00000020550/ENSBTAG00000023343/ENSBTAG00000009783/ENSBTAG00000000425/ENSBTAG00000030164/…	-/RPS29/-/-/GSDMD/-/RPL39/-/-/-/-/-/RPS28/RPS29/PYCARD/-/-/RPL28/-/-/RPL38/-/-/-/-/-/-/RPS23/-/-/-/RPS25/FADD/-/RPS18/-/MRPS11/-/BLOC1S1/RPL23A/-/-/RPL37A/LRRK2/RPS9/NLRP3/RPS21/RPL36/RPS19/RPLP1/RPL21/RPS20/RPLP2/RPS3/-/-/RPL32/RPS5/RPS15A/RPL8/DTNBP1/PS	101	8	ENSBTAG00000020550/ENSBTAG00000034973/ENSBTAG00000016260/ENSBTAG00000001273/ENSBTAG00000005119/ENSBTAG00000012250/ENSBTAG00000017164/ENSBTAG00000001506	93	ENSBTAG00000034844/ENSBTAG00000052337/ENSBTAG00000021649/ENSBTAG00000030490/ENSBTAG00000021474/ENSBTAG00000024839/ENSBTAG00000049833/ENSBTAG00000049161/ENSBTAG00000048537/ENSBTAG00000003560/ENSBTAG00000047647/ENSBTAG00000053419/ENSBTAG00000002468/ENSBTAG00000025666/ENSBTAG00000020535/ENSBTAG00000048688/ENSBTAG00000023343/ENSBTAG00000009783/ENSBTAG00000000425/ENSBTAG00000030164/ENSBTAG00000016391/…
CC	GO:0015935	small ribosomal subunit	46/1844	88/12844	4.96732e-17	5.97072e-15	ENSBTAG00000052337/ENSBTAG00000047647/ENSBTAG00000053419/ENSBTAG00000002468/ENSBTAG00000025666/ENSBTAG00000048688/ENSBTAG00000053048/ENSBTAG00000001538/ENSBTAG00000013358/ENSBTAG00000000825/ENSBTAG00000001962/ENSBTAG00000040167/ENSBTAG00000012594/ENSBTAG00000031205/ENSBTAG00000027772/ENSBTAG00000002648/ENSBTAG00000019831/ENSBTAG00000006487/ENSBTAG00000001782/ENSBTAG00000020795/ENSBTAG00000011963/…	RPS29/-/-/RPS28/RPS29/-/-/-/RPS23/MRPS26/MRPS27/-/MRPS6/-/RPS25/RPS18/MRPS11/RPS9/MRPS12/RPS21/RPS19/RPS20/RPS3/RPS5/RPS15A/UBA52/FAU/MRPS17/RPS27/RPS11/-/MRPS36/RPS24/EIF2D/MCTS1/RPSA/-/-/RPS14/LARP4/-/RPS12/-/RPS2/RPS3A/MRPS18A	46	1	ENSBTAG00000017164	45	ENSBTAG00000052337/ENSBTAG00000047647/ENSBTAG00000053419/ENSBTAG00000002468/ENSBTAG00000025666/ENSBTAG00000048688/ENSBTAG00000053048/ENSBTAG00000001538/ENSBTAG00000013358/ENSBTAG00000000825/ENSBTAG00000001962/ENSBTAG00000040167/ENSBTAG00000012594/ENSBTAG00000031205/ENSBTAG00000027772/ENSBTAG00000002648/ENSBTAG00000019831/ENSBTAG00000006487/ENSBTAG00000001782/ENSBTAG00000020795/ENSBTAG00000011963/…
CC	GO:0015934	large ribosomal subunit	66/1844	165/12844	4.03402e-16	3.5955e-14	ENSBTAG00000034844/ENSBTAG00000021649/ENSBTAG00000030490/ENSBTAG00000024839/ENSBTAG00000049833/ENSBTAG00000049161/ENSBTAG00000048537/ENSBTAG00000003560/ENSBTAG00000020550/ENSBTAG00000023343/ENSBTAG00000009783/ENSBTAG00000000425/ENSBTAG00000030164/ENSBTAG00000016391/ENSBTAG00000034973/ENSBTAG00000047136/ENSBTAG00000022278/ENSBTAG00000040051/ENSBTAG00000022498/ENSBTAG00000000560/ENSBTAG00000025764/…	-/-/-/-/RPL39/-/-/-/-/RPL28/-/-/RPL38/-/-/-/-/-/-/-/-/-/RPL23A/-/-/MRPL49/MRPL17/C17H12orf65/RPL36/MRPL34/RPLP1/RPL21/RPLP2/-/-/RPL32/RPL8/MRPL16/RPL26L1/RPL18/MRPL27/-/-/-/-/MRPL58/RPL29/RPL3/-/RPL13A/-/MRPL23/RPL11/RPL18A/RPL7A/MALSU1/MRPL57/-/RPL9/RPLP	66	2	ENSBTAG00000020550/ENSBTAG00000034973	64	ENSBTAG00000034844/ENSBTAG00000021649/ENSBTAG00000030490/ENSBTAG00000024839/ENSBTAG00000049833/ENSBTAG00000049161/ENSBTAG00000048537/ENSBTAG00000003560/ENSBTAG00000023343/ENSBTAG00000009783/ENSBTAG00000000425/ENSBTAG00000030164/ENSBTAG00000016391/ENSBTAG00000047136/ENSBTAG00000022278/ENSBTAG00000040051/ENSBTAG00000022498/ENSBTAG00000000560/ENSBTAG00000025764/ENSBTAG00000045678/ENSBTAG00000046394/…
CC	GO:0022625	cytosolic large ribosomal subunit	51/1844	109/12844	4.18777e-16	3.5955e-14	ENSBTAG00000034844/ENSBTAG00000021649/ENSBTAG00000030490/ENSBTAG00000024839/ENSBTAG00000049833/ENSBTAG00000049161/ENSBTAG00000048537/ENSBTAG00000003560/ENSBTAG00000020550/ENSBTAG00000023343/ENSBTAG00000009783/ENSBTAG00000000425/ENSBTAG00000030164/ENSBTAG00000016391/ENSBTAG00000034973/ENSBTAG00000047136/ENSBTAG00000022278/ENSBTAG00000040051/ENSBTAG00000022498/ENSBTAG00000000560/ENSBTAG00000025764/…	-/-/-/-/RPL39/-/-/-/-/RPL28/-/-/RPL38/-/-/-/-/-/-/-/-/-/RPL23A/-/-/RPL36/RPLP1/RPL21/RPLP2/-/-/RPL32/RPL8/RPL26L1/RPL18/-/-/-/-/RPL29/RPL3/-/RPL13A/-/RPL11/RPL18A/RPL7A/-/RPL9/RPLP0/-	51	2	ENSBTAG00000020550/ENSBTAG00000034973	49	ENSBTAG00000034844/ENSBTAG00000021649/ENSBTAG00000030490/ENSBTAG00000024839/ENSBTAG00000049833/ENSBTAG00000049161/ENSBTAG00000048537/ENSBTAG00000003560/ENSBTAG00000023343/ENSBTAG00000009783/ENSBTAG00000000425/ENSBTAG00000030164/ENSBTAG00000016391/ENSBTAG00000047136/ENSBTAG00000022278/ENSBTAG00000040051/ENSBTAG00000022498/ENSBTAG00000000560/ENSBTAG00000025764/ENSBTAG00000045678/ENSBTAG00000046394/…
CC	GO:0022627	cytosolic small ribosomal subunit	36/1844	68/12844	7.55853e-14	5.67834e-12	ENSBTAG00000052337/ENSBTAG00000047647/ENSBTAG00000053419/ENSBTAG00000002468/ENSBTAG00000025666/ENSBTAG00000048688/ENSBTAG00000001538/ENSBTAG00000013358/ENSBTAG00000040167/ENSBTAG00000031205/ENSBTAG00000027772/ENSBTAG00000002648/ENSBTAG00000019831/ENSBTAG00000006487/ENSBTAG00000020795/ENSBTAG00000011963/ENSBTAG00000019147/ENSBTAG00000005620/ENSBTAG00000015989/ENSBTAG00000020733/ENSBTAG00000007737/…	RPS29/-/-/RPS28/RPS29/-/-/RPS23/-/-/RPS25/RPS18/MRPS11/RPS9/RPS21/RPS19/RPS20/RPS3/RPS5/RPS15A/UBA52/FAU/RPS27/RPS11/RPS24/EIF2D/MCTS1/RPSA/-/-/RPS14/LARP4/-/RPS12/-/RPS3A	36	1	ENSBTAG00000017164	35	ENSBTAG00000052337/ENSBTAG00000047647/ENSBTAG00000053419/ENSBTAG00000002468/ENSBTAG00000025666/ENSBTAG00000048688/ENSBTAG00000001538/ENSBTAG00000013358/ENSBTAG00000040167/ENSBTAG00000031205/ENSBTAG00000027772/ENSBTAG00000002648/ENSBTAG00000019831/ENSBTAG00000006487/ENSBTAG00000020795/ENSBTAG00000011963/ENSBTAG00000019147/ENSBTAG00000005620/ENSBTAG00000015989/ENSBTAG00000020733/ENSBTAG00000007737/…
CC	GO:0098798	mitochondrial protein complex	65/1844	226/12844	1.27732e-08	8.52965e-07	ENSBTAG00000015156/ENSBTAG00000020304/ENSBTAG00000007754/ENSBTAG00000004558/ENSBTAG00000034785/ENSBTAG00000021759/ENSBTAG00000046004/ENSBTAG00000017496/ENSBTAG00000000825/ENSBTAG00000047836/ENSBTAG00000001962/ENSBTAG00000012594/ENSBTAG00000005735/ENSBTAG00000027361/ENSBTAG00000019831/ENSBTAG00000004295/ENSBTAG00000009914/ENSBTAG00000001792/ENSBTAG00000013123/ENSBTAG00000018496/ENSBTAG00000030855/…	NDUFB1/MTG1/NDUFA3/C10H15orf48/DNAJC15/NDUFB2/-/ATP5ME/MRPS26/-/MRPS27/MRPS6/ATP5MC2/ROMO1/MRPS11/NDUFA8/NDUFS6/MICOS13/PHB2/TIMM17B/CHCHD6/PAM16/TIMM22/MRPL49/-/PPIF/MRPL17/C17H12orf65/MRPL34/NDUFS8/MCUB/-/NDUFB11/MRPL16/MFN1/MRPS17/MRPL27/ATP5F1E/-/MRPL58/COX6A1/-/MRPS36/TOMM22/PDK1/UQCRQ/-/UQCR10/UQCC3/MRPL23/ATP5PD/MALSU1/MRPL57/COX4I1/-/MRPS18A/NDUFA6/MRPL18/TIMM10/APOO/MTX1/SMDT1/MRPL54/MRP…	65	2	ENSBTAG00000010485/ENSBTAG00000016836	63	ENSBTAG00000015156/ENSBTAG00000020304/ENSBTAG00000007754/ENSBTAG00000004558/ENSBTAG00000034785/ENSBTAG00000021759/ENSBTAG00000046004/ENSBTAG00000017496/ENSBTAG00000000825/ENSBTAG00000047836/ENSBTAG00000001962/ENSBTAG00000012594/ENSBTAG00000005735/ENSBTAG00000027361/ENSBTAG00000019831/ENSBTAG00000004295/ENSBTAG00000009914/ENSBTAG00000001792/ENSBTAG00000013123/ENSBTAG00000018496/ENSBTAG00000030855/…
CC	GO:0098800	inner mitochondrial membrane protein complex	36/1844	114/12844	2.07592e-06	0.000124763	ENSBTAG00000015156/ENSBTAG00000007754/ENSBTAG00000004558/ENSBTAG00000034785/ENSBTAG00000021759/ENSBTAG00000046004/ENSBTAG00000017496/ENSBTAG00000047836/ENSBTAG00000005735/ENSBTAG00000027361/ENSBTAG00000004295/ENSBTAG00000009914/ENSBTAG00000001792/ENSBTAG00000013123/ENSBTAG00000018496/ENSBTAG00000030855/ENSBTAG00000009200/ENSBTAG00000008423/ENSBTAG00000008137/ENSBTAG00000012072/ENSBTAG00000012995/…	NDUFB1/NDUFA3/C10H15orf48/DNAJC15/NDUFB2/-/ATP5ME/-/ATP5MC2/ROMO1/NDUFA8/NDUFS6/MICOS13/PHB2/TIMM17B/CHCHD6/PAM16/TIMM22/-/NDUFS8/MCUB/-/NDUFB11/ATP5F1E/-/COX6A1/UQCRQ/-/UQCR10/UQCC3/ATP5PD/COX4I1/-/NDUFA6/APOO/SMDT1	36	0		36	ENSBTAG00000015156/ENSBTAG00000007754/ENSBTAG00000004558/ENSBTAG00000034785/ENSBTAG00000021759/ENSBTAG00000046004/ENSBTAG00000017496/ENSBTAG00000047836/ENSBTAG00000005735/ENSBTAG00000027361/ENSBTAG00000004295/ENSBTAG00000009914/ENSBTAG00000001792/ENSBTAG00000013123/ENSBTAG00000018496/ENSBTAG00000030855/ENSBTAG00000009200/ENSBTAG00000008423/ENSBTAG00000008137/ENSBTAG00000012072/ENSBTAG00000012995/…
CC	GO:0070469	respiratory chain	27/1844	82/12844	1.63063e-05	0.000890917	ENSBTAG00000015156/ENSBTAG00000006530/ENSBTAG00000007754/ENSBTAG00000004558/ENSBTAG00000021759/ENSBTAG00000046004/ENSBTAG00000014878/ENSBTAG00000047836/ENSBTAG00000004295/ENSBTAG00000009914/ENSBTAG00000050071/ENSBTAG00000026650/ENSBTAG00000008137/ENSBTAG00000012072/ENSBTAG00000051467/ENSBTAG00000031764/ENSBTAG00000051287/ENSBTAG00000053387/ENSBTAG00000012788/ENSBTAG00000009479/ENSBTAG00000002203/…	NDUFB1/-/NDUFA3/C10H15orf48/NDUFB2/-/COX7A1/-/NDUFA8/NDUFS6/-/-/-/NDUFS8/COA6/-/NDUFB11/-/COX6A1/UQCRQ/NDUFS2/-/UQCR10/UQCC3/COX4I1/SDHC/NDUFA6	27	0		27	ENSBTAG00000015156/ENSBTAG00000006530/ENSBTAG00000007754/ENSBTAG00000004558/ENSBTAG00000021759/ENSBTAG00000046004/ENSBTAG00000014878/ENSBTAG00000047836/ENSBTAG00000004295/ENSBTAG00000009914/ENSBTAG00000050071/ENSBTAG00000026650/ENSBTAG00000008137/ENSBTAG00000012072/ENSBTAG00000051467/ENSBTAG00000031764/ENSBTAG00000051287/ENSBTAG00000053387/ENSBTAG00000012788/ENSBTAG00000009479/ENSBTAG00000002203/…
CC	GO:0098803	respiratory chain complex	24/1844	70/12844	2.228e-05	0.00111585	ENSBTAG00000015156/ENSBTAG00000007754/ENSBTAG00000004558/ENSBTAG00000021759/ENSBTAG00000046004/ENSBTAG00000047836/ENSBTAG00000004295/ENSBTAG00000009914/ENSBTAG00000050071/ENSBTAG00000026650/ENSBTAG00000008137/ENSBTAG00000012072/ENSBTAG00000051467/ENSBTAG00000031764/ENSBTAG00000051287/ENSBTAG00000053387/ENSBTAG00000012788/ENSBTAG00000009479/ENSBTAG00000052842/ENSBTAG00000000913/ENSBTAG00000010470/…	NDUFB1/NDUFA3/C10H15orf48/NDUFB2/-/-/NDUFA8/NDUFS6/-/-/-/NDUFS8/COA6/-/NDUFB11/-/COX6A1/UQCRQ/-/UQCR10/UQCC3/COX4I1/SDHC/NDUFA6	24	0		24	ENSBTAG00000015156/ENSBTAG00000007754/ENSBTAG00000004558/ENSBTAG00000021759/ENSBTAG00000046004/ENSBTAG00000047836/ENSBTAG00000004295/ENSBTAG00000009914/ENSBTAG00000050071/ENSBTAG00000026650/ENSBTAG00000008137/ENSBTAG00000012072/ENSBTAG00000051467/ENSBTAG00000031764/ENSBTAG00000051287/ENSBTAG00000053387/ENSBTAG00000012788/ENSBTAG00000009479/ENSBTAG00000052842/ENSBTAG00000000913/ENSBTAG00000010470/…
CC	GO:0042788	polysomal ribosome	10/1844	19/12844	9.68366e-05	0.00447683	ENSBTAG00000052337/ENSBTAG00000002468/ENSBTAG00000030164/ENSBTAG00000013358/ENSBTAG00000020795/ENSBTAG00000015283/ENSBTAG00000015388/ENSBTAG00000020905/ENSBTAG00000015831/ENSBTAG00000019821	RPS29/RPS28/RPL38/RPS23/RPS21/RPL32/RPL18/RPL11/RPL18A/DHX9	10	1	ENSBTAG00000019821	9	ENSBTAG00000052337/ENSBTAG00000002468/ENSBTAG00000030164/ENSBTAG00000013358/ENSBTAG00000020795/ENSBTAG00000015283/ENSBTAG00000015388/ENSBTAG00000020905/ENSBTAG00000015831
CC	GO:0005746	mitochondrial respiratory chain	23/1844	72/12844	0.00011454	0.00450664	ENSBTAG00000015156/ENSBTAG00000006530/ENSBTAG00000007754/ENSBTAG00000004558/ENSBTAG00000021759/ENSBTAG00000046004/ENSBTAG00000014878/ENSBTAG00000047836/ENSBTAG00000004295/ENSBTAG00000009914/ENSBTAG00000050071/ENSBTAG00000008137/ENSBTAG00000012072/ENSBTAG00000031764/ENSBTAG00000051287/ENSBTAG00000053387/ENSBTAG00000012788/ENSBTAG00000009479/ENSBTAG00000052842/ENSBTAG00000000913/ENSBTAG00000010470/…	NDUFB1/-/NDUFA3/C10H15orf48/NDUFB2/-/COX7A1/-/NDUFA8/NDUFS6/-/-/NDUFS8/-/NDUFB11/-/COX6A1/UQCRQ/-/UQCR10/UQCC3/COX4I1/NDUFA6	23	0		23	ENSBTAG00000015156/ENSBTAG00000006530/ENSBTAG00000007754/ENSBTAG00000004558/ENSBTAG00000021759/ENSBTAG00000046004/ENSBTAG00000014878/ENSBTAG00000047836/ENSBTAG00000004295/ENSBTAG00000009914/ENSBTAG00000050071/ENSBTAG00000008137/ENSBTAG00000012072/ENSBTAG00000031764/ENSBTAG00000051287/ENSBTAG00000053387/ENSBTAG00000012788/ENSBTAG00000009479/ENSBTAG00000052842/ENSBTAG00000000913/ENSBTAG00000010470/…
CC	GO:0019866	organelle inner membrane	70/1844	317/12844	0.000116114	0.00450664	ENSBTAG00000007554/ENSBTAG00000015156/ENSBTAG00000006530/ENSBTAG00000018116/ENSBTAG00000020304/ENSBTAG00000007754/ENSBTAG00000004558/ENSBTAG00000034785/ENSBTAG00000021759/ENSBTAG00000046004/ENSBTAG00000014878/ENSBTAG00000017496/ENSBTAG00000047836/ENSBTAG00000017605/ENSBTAG00000005735/ENSBTAG00000027361/ENSBTAG00000014023/ENSBTAG00000004295/ENSBTAG00000009914/ENSBTAG00000052280/ENSBTAG00000050071/…	IFI6/NDUFB1/-/MTFP1/MTG1/NDUFA3/C10H15orf48/DNAJC15/NDUFB2/-/COX7A1/ATP5ME/-/AK2/ATP5MC2/ROMO1/SIRT1/NDUFA8/NDUFS6/NDUFA7/-/COX5B/MICOS13/RDH13/PHB2/MNF1/C5H12orf73/COQ7/LRRK2/TIMM17B/CHCHD6/PAM16/TIMM22/-/MRPL17/MRPL34/DPY19L3/-/NDUFS8/MCUB/RPS3/-/NDUFB11/MRPL16/NDUFC2/PET100/TIMM8B/UNC50/ATP5F1E/-/COX6A1/MPC2/UQCRQ/NDUFS2/-/COX5A/UQCR10/UQCC3/DPY19L4/LEMD3/ATP5PD/SUN2/COX4I1/-/NDUFA6/MRPL18/TIM…	70	8	ENSBTAG00000014023/ENSBTAG00000030393/ENSBTAG00000016260/ENSBTAG00000015165/ENSBTAG00000038051/ENSBTAG00000013621/ENSBTAG00000039435/ENSBTAG00000003693	62	ENSBTAG00000007554/ENSBTAG00000015156/ENSBTAG00000006530/ENSBTAG00000018116/ENSBTAG00000020304/ENSBTAG00000007754/ENSBTAG00000004558/ENSBTAG00000034785/ENSBTAG00000021759/ENSBTAG00000046004/ENSBTAG00000014878/ENSBTAG00000017496/ENSBTAG00000047836/ENSBTAG00000017605/ENSBTAG00000005735/ENSBTAG00000027361/ENSBTAG00000004295/ENSBTAG00000009914/ENSBTAG00000052280/ENSBTAG00000050071/ENSBTAG00000053107/…
CC	GO:0005844	polysome	17/1844	46/12844	0.000119977	0.00450664	ENSBTAG00000052337/ENSBTAG00000021151/ENSBTAG00000002468/ENSBTAG00000030164/ENSBTAG00000013358/ENSBTAG00000020795/ENSBTAG00000005620/ENSBTAG00000012253/ENSBTAG00000015283/ENSBTAG00000015388/ENSBTAG00000001016/ENSBTAG00000012552/ENSBTAG00000012998/ENSBTAG00000017164/ENSBTAG00000020905/ENSBTAG00000015831/ENSBTAG00000019821	RPS29/MYH10/RPS28/RPL38/RPS23/RPS21/RPS3/AGO1/RPL32/RPL18/NAA35/FMR1/NAA30/LARP4/RPL11/RPL18A/DHX9	17	7	ENSBTAG00000021151/ENSBTAG00000012253/ENSBTAG00000001016/ENSBTAG00000012552/ENSBTAG00000012998/ENSBTAG00000017164/ENSBTAG00000019821	10	ENSBTAG00000052337/ENSBTAG00000002468/ENSBTAG00000030164/ENSBTAG00000013358/ENSBTAG00000020795/ENSBTAG00000005620/ENSBTAG00000015283/ENSBTAG00000015388/ENSBTAG00000020905/ENSBTAG00000015831
CC	GO:0005743	mitochondrial inner membrane	64/1844	285/12844	0.000135328	0.00478424	ENSBTAG00000007554/ENSBTAG00000015156/ENSBTAG00000006530/ENSBTAG00000018116/ENSBTAG00000020304/ENSBTAG00000007754/ENSBTAG00000004558/ENSBTAG00000034785/ENSBTAG00000021759/ENSBTAG00000046004/ENSBTAG00000014878/ENSBTAG00000017496/ENSBTAG00000047836/ENSBTAG00000017605/ENSBTAG00000005735/ENSBTAG00000027361/ENSBTAG00000004295/ENSBTAG00000009914/ENSBTAG00000052280/ENSBTAG00000050071/ENSBTAG00000053107/…	IFI6/NDUFB1/-/MTFP1/MTG1/NDUFA3/C10H15orf48/DNAJC15/NDUFB2/-/COX7A1/ATP5ME/-/AK2/ATP5MC2/ROMO1/NDUFA8/NDUFS6/NDUFA7/-/COX5B/MICOS13/RDH13/PHB2/MNF1/C5H12orf73/COQ7/LRRK2/TIMM17B/CHCHD6/PAM16/TIMM22/-/MRPL17/MRPL34/-/NDUFS8/MCUB/RPS3/-/NDUFB11/MRPL16/NDUFC2/PET100/TIMM8B/ATP5F1E/-/COX6A1/MPC2/UQCRQ/NDUFS2/-/COX5A/UQCR10/UQCC3/ATP5PD/COX4I1/-/NDUFA6/MRPL18/TIMM10/APOO/SMDT1/MRPL12	64	3	ENSBTAG00000030393/ENSBTAG00000016260/ENSBTAG00000038051	61	ENSBTAG00000007554/ENSBTAG00000015156/ENSBTAG00000006530/ENSBTAG00000018116/ENSBTAG00000020304/ENSBTAG00000007754/ENSBTAG00000004558/ENSBTAG00000034785/ENSBTAG00000021759/ENSBTAG00000046004/ENSBTAG00000014878/ENSBTAG00000017496/ENSBTAG00000047836/ENSBTAG00000017605/ENSBTAG00000005735/ENSBTAG00000027361/ENSBTAG00000004295/ENSBTAG00000009914/ENSBTAG00000052280/ENSBTAG00000050071/ENSBTAG00000053107/…
CC	GO:0036464	cytoplasmic ribonucleoprotein granule	43/1844	172/12844	0.000144131	0.00481238	ENSBTAG00000007755/ENSBTAG00000012462/ENSBTAG00000015636/ENSBTAG00000004564/ENSBTAG00000005634/ENSBTAG00000048459/ENSBTAG00000011975/ENSBTAG00000018557/ENSBTAG00000010992/ENSBTAG00000015868/ENSBTAG00000010987/ENSBTAG00000053210/ENSBTAG00000054746/ENSBTAG00000017225/ENSBTAG00000013060/ENSBTAG00000017125/ENSBTAG00000012253/ENSBTAG00000018979/ENSBTAG00000015000/ENSBTAG00000022069/ENSBTAG00000052904/…	APOBEC3H/MAP1LC3C/SHFL/MBNL1/LSM2/CARHSP1/SERPINB1/YTHDF3/CTSH/LIG4/NFKBIZ/SNRPG/NBDY/RNF135/IQGAP1/PABPC4/AGO1/PUM1/VCP/ATXN2/MEX3B/PAN3/WTIP/CAPRIN1/DHX36/PABPC1/MEX3A/ZFP36L1/SNCAIP/FMR1/CKAP4/SAMD4B/LARP4/ZFP36/EDC3/DHX9/DDX6/ACTB/-/RPLP0/TRIM25/PUM2/DCPS	43	27	ENSBTAG00000004564/ENSBTAG00000018557/ENSBTAG00000015868/ENSBTAG00000010987/ENSBTAG00000013060/ENSBTAG00000017125/ENSBTAG00000012253/ENSBTAG00000018979/ENSBTAG00000015000/ENSBTAG00000022069/ENSBTAG00000052904/ENSBTAG00000009912/ENSBTAG00000007841/ENSBTAG00000016744/ENSBTAG00000006142/ENSBTAG00000046358/ENSBTAG00000019158/ENSBTAG00000025434/ENSBTAG00000021971/ENSBTAG00000012552/ENSBTAG00000009785/…	16	ENSBTAG00000007755/ENSBTAG00000012462/ENSBTAG00000015636/ENSBTAG00000005634/ENSBTAG00000048459/ENSBTAG00000011975/ENSBTAG00000010992/ENSBTAG00000053210/ENSBTAG00000054746/ENSBTAG00000017225/ENSBTAG00000011913/ENSBTAG00000026199/ENSBTAG00000014104/ENSBTAG00000017389/ENSBTAG00000009948/ENSBTAG00000002879
CC	GO:0044455	mitochondrial membrane part	48/1844	199/12844	0.000155887	0.00493095	ENSBTAG00000015156/ENSBTAG00000006530/ENSBTAG00000013988/ENSBTAG00000007754/ENSBTAG00000004558/ENSBTAG00000034785/ENSBTAG00000021759/ENSBTAG00000046004/ENSBTAG00000014878/ENSBTAG00000017496/ENSBTAG00000047836/ENSBTAG00000005735/ENSBTAG00000027361/ENSBTAG00000004295/ENSBTAG00000009914/ENSBTAG00000050071/ENSBTAG00000001792/ENSBTAG00000013123/ENSBTAG00000021242/ENSBTAG00000016260/ENSBTAG00000018496/…	NDUFB1/-/BID/NDUFA3/C10H15orf48/DNAJC15/NDUFB2/-/COX7A1/ATP5ME/-/ATP5MC2/ROMO1/NDUFA8/NDUFS6/-/MICOS13/PHB2/COQ7/LRRK2/TIMM17B/CHCHD6/PAM16/TIMM22/-/NDUFS8/MCUB/-/NDUFB11/PET100/MFN1/ATP5F1E/-/COX6A1/ABCB6/MPC2/TOMM22/UQCRQ/-/UQCR10/UQCC3/ATP5PD/COX4I1/-/NDUFA6/APOO/MTX1/SMDT1	48	3	ENSBTAG00000016260/ENSBTAG00000010485/ENSBTAG00000020607	45	ENSBTAG00000015156/ENSBTAG00000006530/ENSBTAG00000013988/ENSBTAG00000007754/ENSBTAG00000004558/ENSBTAG00000034785/ENSBTAG00000021759/ENSBTAG00000046004/ENSBTAG00000014878/ENSBTAG00000017496/ENSBTAG00000047836/ENSBTAG00000005735/ENSBTAG00000027361/ENSBTAG00000004295/ENSBTAG00000009914/ENSBTAG00000050071/ENSBTAG00000001792/ENSBTAG00000013123/ENSBTAG00000021242/ENSBTAG00000018496/ENSBTAG00000030855/…
CC	GO:0000313	organellar ribosome	23/1844	74/12844	0.000181947	0.00520714	ENSBTAG00000020304/ENSBTAG00000000825/ENSBTAG00000001962/ENSBTAG00000012594/ENSBTAG00000019831/ENSBTAG00000005075/ENSBTAG00000024781/ENSBTAG00000020503/ENSBTAG00000014579/ENSBTAG00000021188/ENSBTAG00000007934/ENSBTAG00000021720/ENSBTAG00000003303/ENSBTAG00000023186/ENSBTAG00000011045/ENSBTAG00000000103/ENSBTAG00000019403/ENSBTAG00000003315/ENSBTAG00000025571/ENSBTAG00000001289/ENSBTAG00000008396/…	MTG1/MRPS26/MRPS27/MRPS6/MRPS11/MRPL49/MRPL17/C17H12orf65/MRPL34/MRPL16/MRPS17/MRPL27/MRPL58/-/MRPS36/MRPL23/MALSU1/MRPL57/MRPS18A/MRPL18/MRPL54/MRPL44/MRPL12	23	0		23	ENSBTAG00000020304/ENSBTAG00000000825/ENSBTAG00000001962/ENSBTAG00000012594/ENSBTAG00000019831/ENSBTAG00000005075/ENSBTAG00000024781/ENSBTAG00000020503/ENSBTAG00000014579/ENSBTAG00000021188/ENSBTAG00000007934/ENSBTAG00000021720/ENSBTAG00000003303/ENSBTAG00000023186/ENSBTAG00000011045/ENSBTAG00000000103/ENSBTAG00000019403/ENSBTAG00000003315/ENSBTAG00000025571/ENSBTAG00000001289/ENSBTAG00000008396/…
CC	GO:0005761	mitochondrial ribosome	23/1844	74/12844	0.000181947	0.00520714	ENSBTAG00000020304/ENSBTAG00000000825/ENSBTAG00000001962/ENSBTAG00000012594/ENSBTAG00000019831/ENSBTAG00000005075/ENSBTAG00000024781/ENSBTAG00000020503/ENSBTAG00000014579/ENSBTAG00000021188/ENSBTAG00000007934/ENSBTAG00000021720/ENSBTAG00000003303/ENSBTAG00000023186/ENSBTAG00000011045/ENSBTAG00000000103/ENSBTAG00000019403/ENSBTAG00000003315/ENSBTAG00000025571/ENSBTAG00000001289/ENSBTAG00000008396/…	MTG1/MRPS26/MRPS27/MRPS6/MRPS11/MRPL49/MRPL17/C17H12orf65/MRPL34/MRPL16/MRPS17/MRPL27/MRPL58/-/MRPS36/MRPL23/MALSU1/MRPL57/MRPS18A/MRPL18/MRPL54/MRPL44/MRPL12	23	0		23	ENSBTAG00000020304/ENSBTAG00000000825/ENSBTAG00000001962/ENSBTAG00000012594/ENSBTAG00000019831/ENSBTAG00000005075/ENSBTAG00000024781/ENSBTAG00000020503/ENSBTAG00000014579/ENSBTAG00000021188/ENSBTAG00000007934/ENSBTAG00000021720/ENSBTAG00000003303/ENSBTAG00000023186/ENSBTAG00000011045/ENSBTAG00000000103/ENSBTAG00000019403/ENSBTAG00000003315/ENSBTAG00000025571/ENSBTAG00000001289/ENSBTAG00000008396/…
CC	GO:0005665	DNA-directed RNA polymerase II, core complex	8/1844	15/12844	0.000445043	0.0116292	ENSBTAG00000022539/ENSBTAG00000004820/ENSBTAG00000031061/ENSBTAG00000040199/ENSBTAG00000020776/ENSBTAG00000019366/ENSBTAG00000052277/ENSBTAG00000005446	POLR2K/POLR2F/POLR2L/POLR2H/POLR2E/POLR2B/-/POLR2J	8	1	ENSBTAG00000019366	7	ENSBTAG00000022539/ENSBTAG00000004820/ENSBTAG00000031061/ENSBTAG00000040199/ENSBTAG00000020776/ENSBTAG00000052277/ENSBTAG00000005446
CC	GO:0005687	U4 snRNP	8/1844	15/12844	0.000445043	0.0116292	ENSBTAG00000012376/ENSBTAG00000053210/ENSBTAG00000049347/ENSBTAG00000014490/ENSBTAG00000012177/ENSBTAG00000055316/ENSBTAG00000050130/ENSBTAG00000014104	-/SNRPG/-/DDX39B/SNRPD2/-/SNRPE/-	8	0		8	ENSBTAG00000012376/ENSBTAG00000053210/ENSBTAG00000049347/ENSBTAG00000014490/ENSBTAG00000012177/ENSBTAG00000055316/ENSBTAG00000050130/ENSBTAG00000014104
CC	GO:0035770	ribonucleoprotein granule	43/1844	183/12844	0.000604164	0.0151293	ENSBTAG00000007755/ENSBTAG00000012462/ENSBTAG00000015636/ENSBTAG00000004564/ENSBTAG00000005634/ENSBTAG00000048459/ENSBTAG00000011975/ENSBTAG00000018557/ENSBTAG00000010992/ENSBTAG00000015868/ENSBTAG00000010987/ENSBTAG00000053210/ENSBTAG00000054746/ENSBTAG00000017225/ENSBTAG00000013060/ENSBTAG00000017125/ENSBTAG00000012253/ENSBTAG00000018979/ENSBTAG00000015000/ENSBTAG00000022069/ENSBTAG00000052904/…	APOBEC3H/MAP1LC3C/SHFL/MBNL1/LSM2/CARHSP1/SERPINB1/YTHDF3/CTSH/LIG4/NFKBIZ/SNRPG/NBDY/RNF135/IQGAP1/PABPC4/AGO1/PUM1/VCP/ATXN2/MEX3B/PAN3/WTIP/CAPRIN1/DHX36/PABPC1/MEX3A/ZFP36L1/SNCAIP/FMR1/CKAP4/SAMD4B/LARP4/ZFP36/EDC3/DHX9/DDX6/ACTB/-/RPLP0/TRIM25/PUM2/DCPS	43	27	ENSBTAG00000004564/ENSBTAG00000018557/ENSBTAG00000015868/ENSBTAG00000010987/ENSBTAG00000013060/ENSBTAG00000017125/ENSBTAG00000012253/ENSBTAG00000018979/ENSBTAG00000015000/ENSBTAG00000022069/ENSBTAG00000052904/ENSBTAG00000009912/ENSBTAG00000007841/ENSBTAG00000016744/ENSBTAG00000006142/ENSBTAG00000046358/ENSBTAG00000019158/ENSBTAG00000025434/ENSBTAG00000021971/ENSBTAG00000012552/ENSBTAG00000009785/…	16	ENSBTAG00000007755/ENSBTAG00000012462/ENSBTAG00000015636/ENSBTAG00000005634/ENSBTAG00000048459/ENSBTAG00000011975/ENSBTAG00000010992/ENSBTAG00000053210/ENSBTAG00000054746/ENSBTAG00000017225/ENSBTAG00000011913/ENSBTAG00000026199/ENSBTAG00000014104/ENSBTAG00000017389/ENSBTAG00000009948/ENSBTAG00000002879
CC	GO:1990204	oxidoreductase complex	24/1844	85/12844	0.00065347	0.0157094	ENSBTAG00000015156/ENSBTAG00000051907/ENSBTAG00000007754/ENSBTAG00000021759/ENSBTAG00000046004/ENSBTAG00000047836/ENSBTAG00000004295/ENSBTAG00000009914/ENSBTAG00000025903/ENSBTAG00000008137/ENSBTAG00000012072/ENSBTAG00000031764/ENSBTAG00000051287/ENSBTAG00000006029/ENSBTAG00000053387/ENSBTAG00000016836/ENSBTAG00000003305/ENSBTAG00000020369/ENSBTAG00000009479/ENSBTAG00000052842/ENSBTAG00000000913/…	NDUFB1/CYBA/NDUFA3/NDUFB2/-/-/NDUFA8/NDUFS6/GLDC/-/NDUFS8/-/NDUFB11/OGDH/-/PDK1/NCF1/NOXO1/UQCRQ/-/UQCR10/UQCC3/SDHC/NDUFA6	24	3	ENSBTAG00000025903/ENSBTAG00000006029/ENSBTAG00000016836	21	ENSBTAG00000015156/ENSBTAG00000051907/ENSBTAG00000007754/ENSBTAG00000021759/ENSBTAG00000046004/ENSBTAG00000047836/ENSBTAG00000004295/ENSBTAG00000009914/ENSBTAG00000008137/ENSBTAG00000012072/ENSBTAG00000031764/ENSBTAG00000051287/ENSBTAG00000053387/ENSBTAG00000003305/ENSBTAG00000020369/ENSBTAG00000009479/ENSBTAG00000052842/ENSBTAG00000000913/ENSBTAG00000010470/ENSBTAG00000015853/ENSBTAG00000009509
CC	GO:0000314	organellar small ribosomal subunit	8/1844	17/12844	0.00128624	0.0286307	ENSBTAG00000000825/ENSBTAG00000001962/ENSBTAG00000012594/ENSBTAG00000019831/ENSBTAG00000007934/ENSBTAG00000023186/ENSBTAG00000011045/ENSBTAG00000025571	MRPS26/MRPS27/MRPS6/MRPS11/MRPS17/-/MRPS36/MRPS18A	8	0		8	ENSBTAG00000000825/ENSBTAG00000001962/ENSBTAG00000012594/ENSBTAG00000019831/ENSBTAG00000007934/ENSBTAG00000023186/ENSBTAG00000011045/ENSBTAG00000025571
CC	GO:0005763	mitochondrial small ribosomal subunit	8/1844	17/12844	0.00128624	0.0286307	ENSBTAG00000000825/ENSBTAG00000001962/ENSBTAG00000012594/ENSBTAG00000019831/ENSBTAG00000007934/ENSBTAG00000023186/ENSBTAG00000011045/ENSBTAG00000025571	MRPS26/MRPS27/MRPS6/MRPS11/MRPS17/-/MRPS36/MRPS18A	8	0		8	ENSBTAG00000000825/ENSBTAG00000001962/ENSBTAG00000012594/ENSBTAG00000019831/ENSBTAG00000007934/ENSBTAG00000023186/ENSBTAG00000011045/ENSBTAG00000025571
CC	GO:0005791	rough endoplasmic reticulum	12/1844	33/12844	0.00139863	0.0290321	ENSBTAG00000052337/ENSBTAG00000002468/ENSBTAG00000013358/ENSBTAG00000011834/ENSBTAG00000000073/ENSBTAG00000002457/ENSBTAG00000032598/ENSBTAG00000020795/ENSBTAG00000015388/ENSBTAG00000049516/ENSBTAG00000008840/ENSBTAG00000011913	RPS29/RPS28/RPS23/CCDC47/LRPAP1/SEC61B/RP9/RPS21/RPL18/ARL6IP1/HM13/CKAP4	12	1	ENSBTAG00000011834	11	ENSBTAG00000052337/ENSBTAG00000002468/ENSBTAG00000013358/ENSBTAG00000000073/ENSBTAG00000002457/ENSBTAG00000032598/ENSBTAG00000020795/ENSBTAG00000015388/ENSBTAG00000049516/ENSBTAG00000008840/ENSBTAG00000011913
CC	GO:0030427	site of polarized growth	18/1844	60/12844	0.00140088	0.0290321	ENSBTAG00000018125/ENSBTAG00000010696/ENSBTAG00000019627/ENSBTAG00000006242/ENSBTAG00000020281/ENSBTAG00000017547/ENSBTAG00000010661/ENSBTAG00000016260/ENSBTAG00000011190/ENSBTAG00000023730/ENSBTAG00000003014/ENSBTAG00000012939/ENSBTAG00000006270/ENSBTAG00000003191/ENSBTAG00000020305/ENSBTAG00000012552/ENSBTAG00000000137/ENSBTAG00000009856	KIF5C/DVL1/THY1/USP9X/NIN/DBNL/DPYSL3/LRRK2/FLNA/TUBB3/TRPV2/DTNBP1/HSP90AA1/FSCN1/TOR1A/FMR1/FRYL/ACAP3	18	12	ENSBTAG00000010696/ENSBTAG00000006242/ENSBTAG00000020281/ENSBTAG00000010661/ENSBTAG00000016260/ENSBTAG00000011190/ENSBTAG00000003014/ENSBTAG00000006270/ENSBTAG00000003191/ENSBTAG00000012552/ENSBTAG00000000137/ENSBTAG00000009856	6	ENSBTAG00000018125/ENSBTAG00000019627/ENSBTAG00000017547/ENSBTAG00000023730/ENSBTAG00000012939/ENSBTAG00000020305
CC	GO:0070069	cytochrome complex	9/1844	21/12844	0.00145612	0.0291709	ENSBTAG00000004558/ENSBTAG00000050071/ENSBTAG00000026650/ENSBTAG00000051467/ENSBTAG00000012788/ENSBTAG00000009479/ENSBTAG00000000913/ENSBTAG00000010470/ENSBTAG00000016079	C10H15orf48/-/-/COA6/COX6A1/UQCRQ/UQCR10/UQCC3/COX4I1	9	0		9	ENSBTAG00000004558/ENSBTAG00000050071/ENSBTAG00000026650/ENSBTAG00000051467/ENSBTAG00000012788/ENSBTAG00000009479/ENSBTAG00000000913/ENSBTAG00000010470/ENSBTAG00000016079
CC	GO:1905368	peptidase complex	21/1844	76/12844	0.00186392	0.036136	ENSBTAG00000008954/ENSBTAG00000003039/ENSBTAG00000018040/ENSBTAG00000021395/ENSBTAG00000005814/ENSBTAG00000020262/ENSBTAG00000007101/ENSBTAG00000008140/ENSBTAG00000021288/ENSBTAG00000020641/ENSBTAG00000034496/ENSBTAG00000007113/ENSBTAG00000015000/ENSBTAG00000005119/ENSBTAG00000015116/ENSBTAG00000019214/ENSBTAG00000007387/ENSBTAG00000003067/ENSBTAG00000000242/ENSBTAG00000014146/ENSBTAG00000021087	PSMB9/PSMB8/PSMB10/PSME1/PSME2/PSME4/F3/FAP/PSMB4/PSMA5/-/TRRAP/VCP/PSMD1/RAD23A/USP14/ENY2/PSMB7/-/SPCS3/UBR1	21	7	ENSBTAG00000020262/ENSBTAG00000007101/ENSBTAG00000007113/ENSBTAG00000015000/ENSBTAG00000005119/ENSBTAG00000019214/ENSBTAG00000021087	14	ENSBTAG00000008954/ENSBTAG00000003039/ENSBTAG00000018040/ENSBTAG00000021395/ENSBTAG00000005814/ENSBTAG00000008140/ENSBTAG00000021288/ENSBTAG00000020641/ENSBTAG00000034496/ENSBTAG00000015116/ENSBTAG00000007387/ENSBTAG00000003067/ENSBTAG00000000242/ENSBTAG00000014146
MF	GO:0003735	structural constituent of ribosome	110/1757	258/12321	3.36873e-29	2.89374e-26	novel.327/ENSBTAG00000034844/ENSBTAG00000052337/ENSBTAG00000021649/ENSBTAG00000030490/ENSBTAG00000024839/novel.637/ENSBTAG00000049833/ENSBTAG00000049161/ENSBTAG00000048537/ENSBTAG00000003560/ENSBTAG00000047647/ENSBTAG00000053419/novel.523/ENSBTAG00000002468/ENSBTAG00000025666/ENSBTAG00000048688/ENSBTAG00000020550/ENSBTAG00000023343/ENSBTAG00000009783/ENSBTAG00000000425/ENSBTAG00000007394/ENSBTAG0…	-/-/RPS29/-/-/-/-/RPL39/-/-/-/-/-/-/RPS28/RPS29/-/-/RPL28/-/-/RPL22L1/-/RPL38/-/-/-/-/-/-/-/RPS23/-/MRPS6/-/-/-/RPS25/-/RPS18/-/MRPS11/-/RPL23A/-/-/RPL37A/RPS9/-/MRPL49/MRPS12/MRPL17/RPS21/RPL36/MRPL34/RPS19/RPLP1/RPL21/RPS20/RPLP2/RPS3/-/-/RPL32/RPS5/RPS	110	3	ENSBTAG00000020550/ENSBTAG00000034973/novel.26	107	novel.327/ENSBTAG00000034844/ENSBTAG00000052337/ENSBTAG00000021649/ENSBTAG00000030490/ENSBTAG00000024839/novel.637/ENSBTAG00000049833/ENSBTAG00000049161/ENSBTAG00000048537/ENSBTAG00000003560/ENSBTAG00000047647/ENSBTAG00000053419/novel.523/ENSBTAG00000002468/ENSBTAG00000025666/ENSBTAG00000048688/ENSBTAG00000023343/ENSBTAG00000009783/ENSBTAG00000000425/ENSBTAG00000007394/ENSBTAG00000053048/ENSBTAG0…
MF	GO:0005198	structural molecule activity	144/1757	471/12321	1.53802e-20	6.60579e-18	novel.327/ENSBTAG00000034844/ENSBTAG00000052337/ENSBTAG00000021649/ENSBTAG00000030490/ENSBTAG00000024839/novel.637/ENSBTAG00000049833/ENSBTAG00000049161/ENSBTAG00000013468/ENSBTAG00000048537/ENSBTAG00000003560/ENSBTAG00000047647/ENSBTAG00000053419/ENSBTAG00000027020/novel.523/ENSBTAG00000002468/ENSBTAG00000002278/ENSBTAG00000021237/ENSBTAG00000025666/ENSBTAG00000048688/ENSBTAG00000020550/ENSBTAG0…	-/-/RPS29/-/-/-/-/RPL39/-/AHNAK/-/-/-/-/COL5A2/-/RPS28/FBN1/-/RPS29/-/-/RPL28/-/-/RPL22L1/COPE/-/RPL38/VCL/-/-/-/-/-/-/-/RPS23/-/CLTC/MRPS6/-/LAMA5/-/-/RPS25/COL27A1/LAMB1/-/RPS18/-/MRPS11/-/MACF1/COL3A1/COL1A2/RPL23A/-/-/-/COL5A1/RPL37A/RPS9/NUP205/-/MRP	144	29	ENSBTAG00000013468/ENSBTAG00000027020/ENSBTAG00000002278/ENSBTAG00000021237/ENSBTAG00000020550/ENSBTAG00000021879/ENSBTAG00000034973/ENSBTAG00000016708/ENSBTAG00000003061/ENSBTAG00000019807/ENSBTAG00000011412/ENSBTAG00000021024/ENSBTAG00000021466/ENSBTAG00000013472/ENSBTAG00000047998/ENSBTAG00000011127/ENSBTAG00000013060/ENSBTAG00000002211/ENSBTAG00000003822/ENSBTAG00000012293/ENSBTAG00000048426/…	115	novel.327/ENSBTAG00000034844/ENSBTAG00000052337/ENSBTAG00000021649/ENSBTAG00000030490/ENSBTAG00000024839/novel.637/ENSBTAG00000049833/ENSBTAG00000049161/ENSBTAG00000048537/ENSBTAG00000003560/ENSBTAG00000047647/ENSBTAG00000053419/novel.523/ENSBTAG00000002468/ENSBTAG00000025666/ENSBTAG00000048688/ENSBTAG00000023343/ENSBTAG00000009783/ENSBTAG00000000425/ENSBTAG00000007394/ENSBTAG00000000810/ENSBTAG0…
MF	GO:0019843	rRNA binding	27/1757	68/12321	2.14589e-07	6.14439e-05	ENSBTAG00000047647/ENSBTAG00000016391/ENSBTAG00000022278/ENSBTAG00000001962/ENSBTAG00000040167/ENSBTAG00000012594/ENSBTAG00000031205/ENSBTAG00000002648/ENSBTAG00000019831/ENSBTAG00000045678/ENSBTAG00000046394/ENSBTAG00000045566/ENSBTAG00000006487/ENSBTAG00000005620/ENSBTAG00000034433/ENSBTAG00000026327/ENSBTAG00000021188/novel.313/ENSBTAG00000013924/ENSBTAG00000027878/ENSBTAG00000008570/ENSBTAG00…	-/-/-/MRPS27/-/MRPS6/-/RPS18/MRPS11/-/RPL23A/-/RPS9/RPS3/-/RPL8/MRPL16/-/RPS11/-/RPS14/RPL11/-/RPL9/RPLP0/MRPS18A/MRPL18	27	0		27	ENSBTAG00000047647/ENSBTAG00000016391/ENSBTAG00000022278/ENSBTAG00000001962/ENSBTAG00000040167/ENSBTAG00000012594/ENSBTAG00000031205/ENSBTAG00000002648/ENSBTAG00000019831/ENSBTAG00000045678/ENSBTAG00000046394/ENSBTAG00000045566/ENSBTAG00000006487/ENSBTAG00000005620/ENSBTAG00000034433/ENSBTAG00000026327/ENSBTAG00000021188/novel.313/ENSBTAG00000013924/ENSBTAG00000027878/ENSBTAG00000008570/ENSBTAG00…
MF	GO:0004602	glutathione peroxidase activity	8/1757	11/12321	1.85789e-05	0.00398981	ENSBTAG00000010265/ENSBTAG00000008541/ENSBTAG00000018281/ENSBTAG00000021779/ENSBTAG00000021960/ENSBTAG00000019453/ENSBTAG00000009839/ENSBTAG00000054195	MGST3/MGST1/GPX7/MGST2/GPX8/PTGES/GSTK1/GPX1	8	0		8	ENSBTAG00000010265/ENSBTAG00000008541/ENSBTAG00000018281/ENSBTAG00000021779/ENSBTAG00000021960/ENSBTAG00000019453/ENSBTAG00000009839/ENSBTAG00000054195
MF	GO:0004129	cytochrome-c oxidase activity	12/1757	27/12321	0.000147279	0.015814	ENSBTAG00000006530/ENSBTAG00000004558/ENSBTAG00000014878/ENSBTAG00000039555/ENSBTAG00000050071/ENSBTAG00000053107/ENSBTAG00000004920/ENSBTAG00000012788/ENSBTAG00000017267/ENSBTAG00000016079/ENSBTAG00000014130/ENSBTAG00000052272	-/C10H15orf48/COX7A1/-/-/COX5B/-/COX6A1/COX5A/COX4I1/MGC148714/COX8A	12	0		12	ENSBTAG00000006530/ENSBTAG00000004558/ENSBTAG00000014878/ENSBTAG00000039555/ENSBTAG00000050071/ENSBTAG00000053107/ENSBTAG00000004920/ENSBTAG00000012788/ENSBTAG00000017267/ENSBTAG00000016079/ENSBTAG00000014130/ENSBTAG00000052272
MF	GO:0015002	heme-copper terminal oxidase activity	12/1757	27/12321	0.000147279	0.015814	ENSBTAG00000006530/ENSBTAG00000004558/ENSBTAG00000014878/ENSBTAG00000039555/ENSBTAG00000050071/ENSBTAG00000053107/ENSBTAG00000004920/ENSBTAG00000012788/ENSBTAG00000017267/ENSBTAG00000016079/ENSBTAG00000014130/ENSBTAG00000052272	-/C10H15orf48/COX7A1/-/-/COX5B/-/COX6A1/COX5A/COX4I1/MGC148714/COX8A	12	0		12	ENSBTAG00000006530/ENSBTAG00000004558/ENSBTAG00000014878/ENSBTAG00000039555/ENSBTAG00000050071/ENSBTAG00000053107/ENSBTAG00000004920/ENSBTAG00000012788/ENSBTAG00000017267/ENSBTAG00000016079/ENSBTAG00000014130/ENSBTAG00000052272
MF	GO:0016675	oxidoreductase activity, acting on a heme group of donors	12/1757	27/12321	0.000147279	0.015814	ENSBTAG00000006530/ENSBTAG00000004558/ENSBTAG00000014878/ENSBTAG00000039555/ENSBTAG00000050071/ENSBTAG00000053107/ENSBTAG00000004920/ENSBTAG00000012788/ENSBTAG00000017267/ENSBTAG00000016079/ENSBTAG00000014130/ENSBTAG00000052272	-/C10H15orf48/COX7A1/-/-/COX5B/-/COX6A1/COX5A/COX4I1/MGC148714/COX8A	12	0		12	ENSBTAG00000006530/ENSBTAG00000004558/ENSBTAG00000014878/ENSBTAG00000039555/ENSBTAG00000050071/ENSBTAG00000053107/ENSBTAG00000004920/ENSBTAG00000012788/ENSBTAG00000017267/ENSBTAG00000016079/ENSBTAG00000014130/ENSBTAG00000052272
MF	GO:0016676	oxidoreductase activity, acting on a heme group of donors, oxygen as acceptor	12/1757	27/12321	0.000147279	0.015814	ENSBTAG00000006530/ENSBTAG00000004558/ENSBTAG00000014878/ENSBTAG00000039555/ENSBTAG00000050071/ENSBTAG00000053107/ENSBTAG00000004920/ENSBTAG00000012788/ENSBTAG00000017267/ENSBTAG00000016079/ENSBTAG00000014130/ENSBTAG00000052272	-/C10H15orf48/COX7A1/-/-/COX5B/-/COX6A1/COX5A/COX4I1/MGC148714/COX8A	12	0		12	ENSBTAG00000006530/ENSBTAG00000004558/ENSBTAG00000014878/ENSBTAG00000039555/ENSBTAG00000050071/ENSBTAG00000053107/ENSBTAG00000004920/ENSBTAG00000012788/ENSBTAG00000017267/ENSBTAG00000016079/ENSBTAG00000014130/ENSBTAG00000052272
MF	GO:0009055	electron transfer activity	19/1757	56/12321	0.00016652	0.0158934	ENSBTAG00000051907/ENSBTAG00000006530/ENSBTAG00000004558/ENSBTAG00000014878/ENSBTAG00000039555/ENSBTAG00000011793/ENSBTAG00000050071/ENSBTAG00000053107/ENSBTAG00000008692/ENSBTAG00000020447/ENSBTAG00000004920/ENSBTAG00000012788/ENSBTAG00000023823/ENSBTAG00000009479/ENSBTAG00000017267/ENSBTAG00000016079/ENSBTAG00000015853/ENSBTAG00000014130/ENSBTAG00000052272	CYBA/-/C10H15orf48/COX7A1/-/FDX1/-/COX5B/UQCR11/VSIG10L/-/COX6A1/-/UQCRQ/COX5A/COX4I1/SDHC/MGC148714/COX8A	19	0		19	ENSBTAG00000051907/ENSBTAG00000006530/ENSBTAG00000004558/ENSBTAG00000014878/ENSBTAG00000039555/ENSBTAG00000011793/ENSBTAG00000050071/ENSBTAG00000053107/ENSBTAG00000008692/ENSBTAG00000020447/ENSBTAG00000004920/ENSBTAG00000012788/ENSBTAG00000023823/ENSBTAG00000009479/ENSBTAG00000017267/ENSBTAG00000016079/ENSBTAG00000015853/ENSBTAG00000014130/ENSBTAG00000052272
MF	GO:0031386	protein tag	7/1757	11/12321	0.000230717	0.0192611	ENSBTAG00000049993/ENSBTAG00000004771/ENSBTAG00000014707/ENSBTAG00000030592/ENSBTAG00000038438/ENSBTAG00000050579/ENSBTAG00000007737	-/-/ISG15/-/-/-/UBA52	7	0		7	ENSBTAG00000049993/ENSBTAG00000004771/ENSBTAG00000014707/ENSBTAG00000030592/ENSBTAG00000038438/ENSBTAG00000050579/ENSBTAG00000007737
MF	GO:0003725	double-stranded RNA binding	20/1757	62/12321	0.000246649	0.0192611	ENSBTAG00000046580/ENSBTAG00000004564/ENSBTAG00000003098/ENSBTAG00000006883/ENSBTAG00000016708/ENSBTAG00000039861/ENSBTAG00000032719/ENSBTAG00000012253/ENSBTAG00000052518/ENSBTAG00000037527/ENSBTAG00000006142/ENSBTAG00000014628/ENSBTAG00000017551/ENSBTAG00000021921/ENSBTAG00000053807/ENSBTAG00000012852/ENSBTAG00000012552/ENSBTAG00000002076/ENSBTAG00000019821/ENSBTAG00000011514	DHX58/MBNL1/MTDH/EIF4B/CLTC/OAS1Y/TFRC/AGO1/TUBB4B/OAS1Z/DHX36/OAS2/DROSHA/STRBP/OAS1X/DICER1/FMR1/STAU2/DHX9/MRPL44	20	13	ENSBTAG00000004564/ENSBTAG00000003098/ENSBTAG00000006883/ENSBTAG00000016708/ENSBTAG00000032719/ENSBTAG00000012253/ENSBTAG00000006142/ENSBTAG00000017551/ENSBTAG00000021921/ENSBTAG00000012852/ENSBTAG00000012552/ENSBTAG00000002076/ENSBTAG00000019821	7	ENSBTAG00000046580/ENSBTAG00000039861/ENSBTAG00000052518/ENSBTAG00000037527/ENSBTAG00000014628/ENSBTAG00000053807/ENSBTAG00000011514
