# Supplementary material for: CircCOPS8 Inhibits the Proliferation of Buffalo Myoblasts by Binding to IGF2BP3 and Promoting ATR Gene Expression
Source: Animals (Basel). 2026 Mar 26;16(7):1017. doi: 10.3390/ani16071017 (PMC13071993; doi:10.3390/ani16071017)
Supplement: Supplementary file 1 [file animals-16-01017-s001.zip › Table S6 KEGG enrichment analysis.xlsx]

## Sheet: KEGG
KEGGID	Description	GeneRatio	BgRatio	pvalue	padj	geneID	geneName	keggID	Count	Up	Up_Gene_names	Down	Down_Gene_names
bbub03010	Ribosome	124/1118	281/6638	3.97762e-28	1.23704e-25	ENSBTAG00000027396/novel.327/ENSBTAG00000034844/ENSBTAG00000004170/novel.526/ENSBTAG00000052337/ENSBTAG00000021649/ENSBTAG00000030490/ENSBTAG00000004817/ENSBTAG00000024839/novel.637/ENSBTAG00000049833/ENSBTAG00000049161/ENSBTAG00000048537/ENSBTAG00000003560/ENSBTAG00000047647/ENSBTAG00000053419/ENSBTAG00000030678/novel.523/ENSBTAG00000002468/ENSBTAG00000025666/ENSBTAG00000048688/ENSBTAG0000002055…	-/-/-/-/-/RPS29/-/-/-/-/-/RPL39/-/-/-/-/-/-/-/RPS28/RPS29/-/-/-/RPL28/-/-/RPL22L1/-/RPL38/-/-/-/-/-/-/-/-/RPS23/-/MRPS6/-/-/-/-/RPS25/-/RPS18/-/MRPS11/-/-/RPL23A/-/-/-/RPL37A/RPS9/-/MRPS12/MRPL17/RPS21/RPL36/MRPL34/RPS19/-/RPLP1/RPL21/RPS20/RPLP2/-/RPS3/-	bbub:102401704/bbub:102398291/bbub:102391481/bbub:102394349/bbub:102398291/bbub:102410894/bbub:102392920/bbub:102401704/bbub:102401704/bbub:102401704/bbub:102392519/bbub:102391481/bbub:102391481/bbub:102398310/bbub:102411664/bbub:102397141/bbub:102407753/bbub:102397141/bbub:102395937/bbub:102400270/bbub:102410894/bbub:102395662/bbub:112578099/bbub:102413525/bbub:102392233/bbub:102401085/bbub:1024…	124	4	ENSBTAG00000020550/ENSBTAG00000034973/ENSBTAG00000026809/novel.26	120	ENSBTAG00000027396/novel.327/ENSBTAG00000034844/ENSBTAG00000004170/novel.526/ENSBTAG00000052337/ENSBTAG00000021649/ENSBTAG00000030490/ENSBTAG00000004817/ENSBTAG00000024839/novel.637/ENSBTAG00000049833/ENSBTAG00000049161/ENSBTAG00000048537/ENSBTAG00000003560/ENSBTAG00000047647/ENSBTAG00000053419/ENSBTAG00000030678/novel.523/ENSBTAG00000002468/ENSBTAG00000025666/ENSBTAG00000048688/ENSBTAG0000002347…
bbub00190	Oxidative phosphorylation	50/1118	158/6638	2.74601e-06	0.000309063	ENSBTAG00000007836/ENSBTAG00000006530/ENSBTAG00000007754/ENSBTAG00000021759/ENSBTAG00000006033/ENSBTAG00000046004/ENSBTAG00000014878/ENSBTAG00000039555/ENSBTAG00000017496/ENSBTAG00000047836/ENSBTAG00000005735/ENSBTAG00000006022/ENSBTAG00000004295/ENSBTAG00000009914/ENSBTAG00000052280/ENSBTAG00000050071/ENSBTAG00000026650/ENSBTAG00000053107/ENSBTAG00000008692/ENSBTAG00000004920/ENSBTAG00000008137/…	PPA1/-/NDUFA3/NDUFB2/NDUFA1/-/COX7A1/-/ATP5ME/-/ATP5MC2/ATP6V0E2/NDUFA8/NDUFS6/NDUFA7/-/-/COX5B/UQCR11/-/-/NDUFS8/-/-/NDUFB11/ATP6V0A2/NDUFC2/NDUFA4/NDUFB4/LHPP/COX17/ATP5F1E/-/COX6A1/ATP6V1A/UQCRQ/NDUFA11/NDUFS2/-/COX5A/UQCR10/ATP5PD/-/NDUFA5/COX4I1/SDHC/MGC148714/NDUFA6/COX8A/-	bbub:102405496/bbub:102397215/bbub:102407400/bbub:102400746/bbub:102393322/bbub:102412674/bbub:102393658/bbub:102391265/bbub:112586134/bbub:102400357/bbub:102414933/bbub:102416513/bbub:102397729/bbub:102399952/bbub:102399933/bbub:102411142/bbub:102413847/bbub:102407546/bbub:102389068/bbub:102406763/bbub:102407400/bbub:102404017/bbub:102402708/bbub:102400746/bbub:102407654/bbub:102396288/bbub:1024…	50	3	ENSBTAG00000006022/ENSBTAG00000007272/ENSBTAG00000002703	47	ENSBTAG00000007836/ENSBTAG00000006530/ENSBTAG00000007754/ENSBTAG00000021759/ENSBTAG00000006033/ENSBTAG00000046004/ENSBTAG00000014878/ENSBTAG00000039555/ENSBTAG00000017496/ENSBTAG00000047836/ENSBTAG00000005735/ENSBTAG00000004295/ENSBTAG00000009914/ENSBTAG00000052280/ENSBTAG00000050071/ENSBTAG00000026650/ENSBTAG00000053107/ENSBTAG00000008692/ENSBTAG00000004920/ENSBTAG00000008137/ENSBTAG00000012072/…
bbub04932	Non-alcoholic fatty liver disease (NAFLD)	52/1118	167/6638	2.98131e-06	0.000309063	ENSBTAG00000019716/ENSBTAG00000006530/ENSBTAG00000013988/ENSBTAG00000007754/ENSBTAG00000021759/ENSBTAG00000006033/ENSBTAG00000046004/ENSBTAG00000014878/ENSBTAG00000039555/ENSBTAG00000047836/ENSBTAG00000004295/ENSBTAG00000009914/ENSBTAG00000052280/ENSBTAG00000050071/ENSBTAG00000010989/ENSBTAG00000026650/ENSBTAG00000053107/ENSBTAG00000008692/ENSBTAG00000009050/ENSBTAG00000004920/ENSBTAG00000008137/…	CXCL8/-/BID/NDUFA3/NDUFB2/NDUFA1/-/COX7A1/-/-/NDUFA8/NDUFS6/NDUFA7/-/PIK3R1/-/COX5B/UQCR11/ADIPOR2/-/-/EIF2AK3/TNFRSF1A/NDUFS8/-/-/NDUFB11/NDUFC2/NDUFA4/NDUFB4/PRKAB2/ITCH/-/COX6A1/-/JUN/UQCRQ/NDUFA11/NDUFS2/-/COX5A/UQCR10/-/NDUFA5/ADIPOQ/IRS1/COX4I1/SDHC/MGC148714/NDUFA6/COX8A/-	bbub:102412933/bbub:102397215/bbub:102399521/bbub:102407400/bbub:102400746/bbub:102393322/bbub:102412674/bbub:102393658/bbub:102391265/bbub:102400357/bbub:102397729/bbub:102399952/bbub:102399933/bbub:102411142/bbub:102415109/bbub:102413847/bbub:102407546/bbub:102389068/bbub:102414398/bbub:102406763/bbub:102407400/bbub:102406027/bbub:102398200/bbub:102404017/bbub:102402708/bbub:102400746/bbub:1024…	52	7	ENSBTAG00000019716/ENSBTAG00000010989/ENSBTAG00000000184/ENSBTAG00000014387/ENSBTAG00000000308/ENSBTAG00000004037/ENSBTAG00000021308	45	ENSBTAG00000006530/ENSBTAG00000013988/ENSBTAG00000007754/ENSBTAG00000021759/ENSBTAG00000006033/ENSBTAG00000046004/ENSBTAG00000014878/ENSBTAG00000039555/ENSBTAG00000047836/ENSBTAG00000004295/ENSBTAG00000009914/ENSBTAG00000052280/ENSBTAG00000050071/ENSBTAG00000026650/ENSBTAG00000053107/ENSBTAG00000008692/ENSBTAG00000009050/ENSBTAG00000004920/ENSBTAG00000008137/ENSBTAG00000004211/ENSBTAG00000012072/…
bbub04612	Antigen processing and presentation	23/1118	53/6638	4.75986e-06	0.000370079	ENSBTAG00000012330/ENSBTAG00000020116/ENSBTAG00000005182/ENSBTAG00000012208/ENSBTAG00000017135/ENSBTAG00000002069/ENSBTAG00000039035/ENSBTAG00000019386/ENSBTAG00000048782/ENSBTAG00000018349/ENSBTAG00000007075/ENSBTAG00000001476/ENSBTAG00000021395/ENSBTAG00000005814/ENSBTAG00000001762/ENSBTAG00000025441/ENSBTAG00000012451/ENSBTAG00000038619/ENSBTAG00000006270/ENSBTAG00000008953/ENSBTAG00000051519/…	B2M/JSP.1/BoLA/-/CTSS/BOLA/HSPA6/BOLA-NC1/-/IFI30/-/-/PSME1/PSME2/RFXANK/HSPA1A/BOLA-DMB/-/HSP90AA1/TAP1/-/CANX/TAPBP	bbub:112587745/bbub:102390435/bbub:102393680/bbub:102394332/bbub:102408311/bbub:102396583/bbub:102411960/bbub:102396583/bbub:112587745/bbub:102407115/bbub:102394332/bbub:102394332/bbub:102397070/bbub:102396767/bbub:102393919/bbub:102409533/bbub:102392808/bbub:102410916/bbub:102409833/bbub:102391940/bbub:102409833/bbub:102413795/bbub:102399943	23	5	ENSBTAG00000039035/ENSBTAG00000025441/ENSBTAG00000006270/ENSBTAG00000051519/ENSBTAG00000048107	18	ENSBTAG00000012330/ENSBTAG00000020116/ENSBTAG00000005182/ENSBTAG00000012208/ENSBTAG00000017135/ENSBTAG00000002069/ENSBTAG00000019386/ENSBTAG00000048782/ENSBTAG00000018349/ENSBTAG00000007075/ENSBTAG00000001476/ENSBTAG00000021395/ENSBTAG00000005814/ENSBTAG00000001762/ENSBTAG00000012451/ENSBTAG00000038619/ENSBTAG00000008953/ENSBTAG00000016828
bbub05016	Huntington disease	85/1118	330/6638	1.69747e-05	0.00105582	ENSBTAG00000018125/ENSBTAG00000006530/ENSBTAG00000016208/ENSBTAG00000006523/ENSBTAG00000022539/ENSBTAG00000007754/ENSBTAG00000004820/ENSBTAG00000021759/ENSBTAG00000006033/ENSBTAG00000046004/ENSBTAG00000014878/ENSBTAG00000039555/ENSBTAG00000031061/ENSBTAG00000047836/ENSBTAG00000016708/ENSBTAG00000012833/ENSBTAG00000005735/ENSBTAG00000004295/ENSBTAG00000009914/ENSBTAG00000052280/ENSBTAG00000050071/…	KIF5C/-/TGM2/SOD2/POLR2K/NDUFA3/POLR2F/NDUFB2/NDUFA1/-/COX7A1/-/POLR2L/-/CLTC/ATG2B/ATP5MC2/NDUFA8/NDUFS6/NDUFA7/-/-/COX5B/UQCR11/-/PSMB4/GPX7/PSMA5/-/KIF5A/-/PPIF/POLR2H/MTOR/TUBB3/NDUFS8/DCTN3/-/POLR2E/-/TUBB4B/NDUFB11/PSMD1/NDUFC2/GPX8/-/NDUFA4/NDUFB4/-/CLTB/PLCB1/POLR2B/RB1CC1/ATP5F1E/-/COX6A1/-/CREBBP/PSMB7/KIF5B/UQCRQ/NDUFA11/-/NDUFS2/-/COX5A/UQCR10/GPX1/HIP1/-/EP300/-/ATP5PD/-/-/NDUFA5/COX…	bbub:102414769/bbub:102397215/bbub:102394112/bbub:102411800/bbub:102404410/bbub:102407400/bbub:102414403/bbub:102400746/bbub:102393322/bbub:102412674/bbub:102393658/bbub:102391265/bbub:102413082/bbub:102400357/bbub:102399812/bbub:102392945/bbub:102414933/bbub:102397729/bbub:102399952/bbub:102399933/bbub:102411142/bbub:102413847/bbub:102407546/bbub:102389068/bbub:102414462/bbub:102395092/bbub:1024…	85	15	ENSBTAG00000016708/ENSBTAG00000012833/ENSBTAG00000021336/ENSBTAG00000015325/ENSBTAG00000005119/ENSBTAG00000048426/ENSBTAG00000008338/ENSBTAG00000019366/ENSBTAG00000000878/ENSBTAG00000026403/ENSBTAG00000002280/ENSBTAG00000000781/ENSBTAG00000016198/ENSBTAG00000004887/ENSBTAG00000001506	70	ENSBTAG00000018125/ENSBTAG00000006530/ENSBTAG00000016208/ENSBTAG00000006523/ENSBTAG00000022539/ENSBTAG00000007754/ENSBTAG00000004820/ENSBTAG00000021759/ENSBTAG00000006033/ENSBTAG00000046004/ENSBTAG00000014878/ENSBTAG00000039555/ENSBTAG00000031061/ENSBTAG00000047836/ENSBTAG00000005735/ENSBTAG00000004295/ENSBTAG00000009914/ENSBTAG00000052280/ENSBTAG00000050071/ENSBTAG00000026650/ENSBTAG00000053107/…
bbub04714	Thermogenesis	68/1118	255/6638	3.72666e-05	0.00180731	ENSBTAG00000006530/ENSBTAG00000030182/ENSBTAG00000007754/ENSBTAG00000006707/ENSBTAG00000019210/ENSBTAG00000021759/ENSBTAG00000006033/ENSBTAG00000046004/ENSBTAG00000014878/ENSBTAG00000039555/ENSBTAG00000017496/ENSBTAG00000047836/ENSBTAG00000005735/ENSBTAG00000004295/ENSBTAG00000009914/ENSBTAG00000052280/ENSBTAG00000050071/ENSBTAG00000026650/ENSBTAG00000053107/ENSBTAG00000008692/ENSBTAG00000025968/…	-/MAPK11/NDUFA3/ACSL5/ADCY2/NDUFB2/NDUFA1/-/COX7A1/-/ATP5ME/-/ATP5MC2/NDUFA8/NDUFS6/NDUFA7/-/-/COX5B/UQCR11/-/ACSL4/-/-/MTOR/NDUFS8/SOS2/-/-/COA6/-/COX19/NDUFB11/SMARCB1/NDUFC2/NDUFA4/NDUFB4/PRKAB2/COX17/ATP5F1E/-/ATF2/COX6A1/KDM3A/SOS1/RPS6KA3/KDM1A/ARID	bbub:102397215/bbub:102410439/bbub:102407400/bbub:102389907/bbub:102412622/bbub:102400746/bbub:102393322/bbub:102412674/bbub:102393658/bbub:102391265/bbub:112586134/bbub:102400357/bbub:102414933/bbub:102397729/bbub:102399952/bbub:102399933/bbub:102411142/bbub:102413847/bbub:102407546/bbub:102389068/bbub:102416178/bbub:102402977/bbub:102406763/bbub:102407400/bbub:102407977/bbub:102404017/bbub:1024…	68	13	ENSBTAG00000030182/ENSBTAG00000019210/ENSBTAG00000018986/ENSBTAG00000015325/ENSBTAG00000005550/ENSBTAG00000014387/ENSBTAG00000002295/ENSBTAG00000013580/ENSBTAG00000011643/ENSBTAG00000017639/ENSBTAG00000009500/ENSBTAG00000001024/ENSBTAG00000046797	55	ENSBTAG00000006530/ENSBTAG00000007754/ENSBTAG00000006707/ENSBTAG00000021759/ENSBTAG00000006033/ENSBTAG00000046004/ENSBTAG00000014878/ENSBTAG00000039555/ENSBTAG00000017496/ENSBTAG00000047836/ENSBTAG00000005735/ENSBTAG00000004295/ENSBTAG00000009914/ENSBTAG00000052280/ENSBTAG00000050071/ENSBTAG00000026650/ENSBTAG00000053107/ENSBTAG00000008692/ENSBTAG00000025968/ENSBTAG00000004920/ENSBTAG00000008137/…
bbub05416	Viral myocarditis	20/1118	48/6638	4.0679e-05	0.00180731	ENSBTAG00000020116/ENSBTAG00000005182/ENSBTAG00000012208/ENSBTAG00000002069/ENSBTAG00000013988/ENSBTAG00000001865/ENSBTAG00000020736/ENSBTAG00000019386/ENSBTAG00000007075/ENSBTAG00000001476/ENSBTAG00000020308/ENSBTAG00000012451/ENSBTAG00000038619/ENSBTAG00000054952/ENSBTAG00000014601/ENSBTAG00000011580/ENSBTAG00000018160/ENSBTAG00000023823/ENSBTAG00000026199/ENSBTAG00000017976	JSP.1/BoLA/-/BOLA/BID/SGCG/CD40/BOLA-NC1/-/-/EIF4G2/BOLA-DMB/-/-/SGCB/DAG1/LAMA1/-/ACTB/ABL1	bbub:102390435/bbub:102393680/bbub:102394332/bbub:102396583/bbub:102399521/bbub:102404253/bbub:102395805/bbub:102396583/bbub:102394332/bbub:102394332/bbub:102409672/bbub:102392808/bbub:102410916/bbub:102413540/bbub:102395294/bbub:102404079/bbub:102398304/bbub:102391189/bbub:102393959/bbub:102401862	20	6	ENSBTAG00000020308/ENSBTAG00000054952/ENSBTAG00000014601/ENSBTAG00000011580/ENSBTAG00000018160/ENSBTAG00000017976	14	ENSBTAG00000020116/ENSBTAG00000005182/ENSBTAG00000012208/ENSBTAG00000002069/ENSBTAG00000013988/ENSBTAG00000001865/ENSBTAG00000020736/ENSBTAG00000019386/ENSBTAG00000007075/ENSBTAG00000001476/ENSBTAG00000012451/ENSBTAG00000038619/ENSBTAG00000023823/ENSBTAG00000026199
bbub04621	NOD-like receptor signaling pathway	47/1118	160/6638	4.76198e-05	0.00185122	ENSBTAG00000018422/ENSBTAG00000053649/ENSBTAG00000021474/ENSBTAG00000019716/ENSBTAG00000051907/ENSBTAG00000014529/ENSBTAG00000000277/ENSBTAG00000037634/ENSBTAG00000030182/ENSBTAG00000038938/ENSBTAG00000020535/ENSBTAG00000001143/novel.441/ENSBTAG00000038233/ENSBTAG00000011511/ENSBTAG00000017670/ENSBTAG00000017002/ENSBTAG00000013454/ENSBTAG00000018274/ENSBTAG00000039861/ENSBTAG00000048634/ENSBTAG00…	RIPK3/CCL5/GSDMD/CXCL8/CYBA/GBP4/IL18/-/MAPK11/GBP2/PYCARD/-/-/-/-/-/RBCK1/TAB2/FADD/OAS1Y/-/-/IRF3/-/GBP5/IFNB3/CCL2/NLRP3/JAK1/NFKBIB/PSTPIP1/ATG12/TRPV2/OAS1Z/OAS2/HSP90AA1/TXN2/MFN1/PLCB1/OAS1X/JUN/-/IRF9/-/ANTXR2/TRAF3/TRPM7	bbub:102409412/bbub:102392310/bbub:102393748/bbub:102412933/bbub:102413072/bbub:102392713/bbub:102401432/bbub:102399202/bbub:102410439/bbub:102397482/bbub:102397143/bbub:102397482/bbub:102408429/bbub:102399202/bbub:102412377/bbub:102391402/bbub:102406758/bbub:102413796/bbub:102397985/bbub:102407094/bbub:112583886/bbub:102408429/bbub:102396674/bbub:102414555/bbub:102398022/bbub:102408434/bbub:1024…	47	14	ENSBTAG00000019716/ENSBTAG00000030182/ENSBTAG00000013454/ENSBTAG00000001273/ENSBTAG00000003147/ENSBTAG00000003014/ENSBTAG00000006270/ENSBTAG00000010485/ENSBTAG00000008338/ENSBTAG00000004037/ENSBTAG00000051519/ENSBTAG00000014324/ENSBTAG00000013475/ENSBTAG00000031165	33	ENSBTAG00000018422/ENSBTAG00000053649/ENSBTAG00000021474/ENSBTAG00000051907/ENSBTAG00000014529/ENSBTAG00000000277/ENSBTAG00000037634/ENSBTAG00000038938/ENSBTAG00000020535/ENSBTAG00000001143/novel.441/ENSBTAG00000038233/ENSBTAG00000011511/ENSBTAG00000017670/ENSBTAG00000017002/ENSBTAG00000018274/ENSBTAG00000039861/ENSBTAG00000048634/ENSBTAG00000002416/ENSBTAG00000006633/ENSBTAG00000052579/ENSBTAG00…
bbub05012	Parkinson disease	71/1118	275/6638	7.82289e-05	0.00270324	ENSBTAG00000018125/ENSBTAG00000012989/ENSBTAG00000006530/ENSBTAG00000049993/ENSBTAG00000032436/ENSBTAG00000007754/ENSBTAG00000017246/ENSBTAG00000021759/ENSBTAG00000006033/ENSBTAG00000046004/ENSBTAG00000014878/ENSBTAG00000039555/ENSBTAG00000047836/ENSBTAG00000005735/ENSBTAG00000004295/ENSBTAG00000009914/ENSBTAG00000052280/ENSBTAG00000050071/ENSBTAG00000026650/ENSBTAG00000053107/ENSBTAG00000008692/…	KIF5C/UBE2L6/-/-/UBC/NDUFA3/UBB/NDUFB2/NDUFA1/-/COX7A1/-/-/ATP5MC2/NDUFA8/NDUFS6/NDUFA7/-/-/COX5B/UQCR11/-/PSMB4/-/LRRK2/PSMA5/-/KIF5A/-/PPIF/EIF2AK3/TUBB3/NDUFS8/-/-/TUBB4B/CALM3/NDUFB11/PSMD1/NDUFC2/UBA52/NDUFA4/NDUFB4/TXN2/MFN1/-/ATP5F1E/-/COX6A1/-/PSMB7/KIF5B/SNCAIP/UQCRQ/NDUFA11/-/NDUFS2/-/COX5A/UQCR10/-/-/ATP5PD/-/NDUFA5/COX4I1/SDHC/MGC148714/NDUFA6/COX8A/-	bbub:102414769/bbub:102397417/bbub:102397215/bbub:102399013/bbub:102410559/bbub:102407400/bbub:102399013/bbub:102400746/bbub:102393322/bbub:102412674/bbub:102393658/bbub:102391265/bbub:102400357/bbub:102414933/bbub:102397729/bbub:102399952/bbub:102399933/bbub:102411142/bbub:102413847/bbub:102407546/bbub:102389068/bbub:102414462/bbub:102395092/bbub:102410813/bbub:102391863/bbub:102404589/bbub:1024…	71	8	ENSBTAG00000016260/ENSBTAG00000021336/ENSBTAG00000000184/ENSBTAG00000005119/ENSBTAG00000010485/ENSBTAG00000048426/ENSBTAG00000002280/ENSBTAG00000021971	63	ENSBTAG00000018125/ENSBTAG00000012989/ENSBTAG00000006530/ENSBTAG00000049993/ENSBTAG00000032436/ENSBTAG00000007754/ENSBTAG00000017246/ENSBTAG00000021759/ENSBTAG00000006033/ENSBTAG00000046004/ENSBTAG00000014878/ENSBTAG00000039555/ENSBTAG00000047836/ENSBTAG00000005735/ENSBTAG00000004295/ENSBTAG00000009914/ENSBTAG00000052280/ENSBTAG00000050071/ENSBTAG00000026650/ENSBTAG00000053107/ENSBTAG00000008692/…
bbub05167	Kaposi sarcoma-associated herpesvirus infection	50/1118	180/6638	0.000133897	0.00389285	ENSBTAG00000020116/ENSBTAG00000005182/ENSBTAG00000012208/ENSBTAG00000020035/ENSBTAG00000008353/ENSBTAG00000002069/ENSBTAG00000019716/ENSBTAG00000049993/ENSBTAG00000013988/ENSBTAG00000019386/ENSBTAG00000032436/ENSBTAG00000030182/ENSBTAG00000007075/ENSBTAG00000017246/ENSBTAG00000000820/ENSBTAG00000001476/ENSBTAG00000005339/ENSBTAG00000020935/ENSBTAG00000018274/ENSBTAG00000048634/ENSBTAG00000010989/…	JSP.1/BoLA/-/RCAN1/CDKN1A/BOLA/CXCL8/-/BID/BOLA-NC1/UBC/MAPK11/-/UBB/GNG11/-/VEGFA/HIF1A/FADD/-/PIK3R1/IRF3/-/-/IFNB3/JAK1/GNG5/MTOR/TNFRSF1A/MAP2K6/PPP3CB/CALM3/PPP3R1/UBA52/-/CREBBP/JUN/JAK2/CDK4/IRF9/NRAS/-/EP300/ZFP36/TRAF3/IL6ST/MIC2/RB1/-/HRAS	bbub:102390435/bbub:102393680/bbub:102394332/bbub:102393090/bbub:102403077/bbub:102396583/bbub:102412933/bbub:102399013/bbub:102399521/bbub:102396583/bbub:102410559/bbub:102410439/bbub:102394332/bbub:102399013/bbub:102401812/bbub:102394332/bbub:102396324/bbub:102392717/bbub:102397985/bbub:112583886/bbub:102415109/bbub:102396674/bbub:102410916/bbub:102410813/bbub:102408434/bbub:102405285/bbub:1024…	50	20	ENSBTAG00000020035/ENSBTAG00000008353/ENSBTAG00000019716/ENSBTAG00000030182/ENSBTAG00000005339/ENSBTAG00000020935/ENSBTAG00000010989/ENSBTAG00000003147/ENSBTAG00000015325/ENSBTAG00000019525/ENSBTAG00000010619/ENSBTAG00000026403/ENSBTAG00000004037/ENSBTAG00000012047/ENSBTAG00000046797/ENSBTAG00000016198/ENSBTAG00000008573/ENSBTAG00000013475/ENSBTAG00000017745/ENSBTAG00000006640	30	ENSBTAG00000020116/ENSBTAG00000005182/ENSBTAG00000012208/ENSBTAG00000002069/ENSBTAG00000049993/ENSBTAG00000013988/ENSBTAG00000019386/ENSBTAG00000032436/ENSBTAG00000007075/ENSBTAG00000017246/ENSBTAG00000000820/ENSBTAG00000001476/ENSBTAG00000018274/ENSBTAG00000048634/ENSBTAG00000006633/ENSBTAG00000038619/novel.231/ENSBTAG00000051622/ENSBTAG00000008122/ENSBTAG00000004211/ENSBTAG00000001609/ENSBTAG00…
bbub04218	Cellular senescence	48/1118	171/6638	0.000137689	0.00389285	ENSBTAG00000003994/ENSBTAG00000020116/ENSBTAG00000005182/ENSBTAG00000012208/ENSBTAG00000013860/ENSBTAG00000008353/ENSBTAG00000002069/ENSBTAG00000019716/ENSBTAG00000048514/ENSBTAG00000019386/ENSBTAG00000030182/ENSBTAG00000007075/ENSBTAG00000001476/ENSBTAG00000010422/ENSBTAG00000016649/ENSBTAG00000014023/ENSBTAG00000010989/ENSBTAG00000038619/novel.231/ENSBTAG00000034220/ENSBTAG00000015325/ENSBTAG00…	IGFBP3/JSP.1/BoLA/-/GADD45A/CDKN1A/BOLA/CXCL8/-/BOLA-NC1/MAPK11/-/-/MDM2/CCND2/SIRT1/PIK3R1/-/-/-/MTOR/PPP1CB/MAP2K6/-/PPP3CB/CALM3/ATR/PPP3R1/TGFB3/RRAS/ZFP36L1/-/HIPK3/CDK4/NRAS/-/-/LIN37/HIPK1/TRPM7/CCNB2/RB1/EIF4EBP1/MYBL2/ETS1/RHEB/PTEN/HRAS	bbub:102395071/bbub:102390435/bbub:102393680/bbub:102394332/bbub:102401934/bbub:102403077/bbub:102396583/bbub:102412933/bbub:102407430/bbub:102396583/bbub:102410439/bbub:102394332/bbub:102394332/bbub:102401535/bbub:102410004/bbub:102409911/bbub:102415109/bbub:102410916/bbub:102410813/bbub:102406311/bbub:102407977/bbub:102396799/bbub:102403288/bbub:102410817/bbub:102414534/bbub:102410813/bbub:1024…	48	20	ENSBTAG00000013860/ENSBTAG00000008353/ENSBTAG00000019716/ENSBTAG00000030182/ENSBTAG00000010422/ENSBTAG00000014023/ENSBTAG00000010989/ENSBTAG00000015325/ENSBTAG00000012447/ENSBTAG00000019525/ENSBTAG00000011529/ENSBTAG00000010619/ENSBTAG00000025434/ENSBTAG00000014884/ENSBTAG00000046797/ENSBTAG00000011322/ENSBTAG00000031165/ENSBTAG00000006640/ENSBTAG00000002341/ENSBTAG00000009498	28	ENSBTAG00000003994/ENSBTAG00000020116/ENSBTAG00000005182/ENSBTAG00000012208/ENSBTAG00000002069/ENSBTAG00000048514/ENSBTAG00000019386/ENSBTAG00000007075/ENSBTAG00000001476/ENSBTAG00000016649/ENSBTAG00000038619/novel.231/ENSBTAG00000034220/ENSBTAG00000001609/ENSBTAG00000053552/ENSBTAG00000014583/ENSBTAG00000012004/ENSBTAG00000020983/ENSBTAG00000019276/ENSBTAG00000007160/ENSBTAG00000047712/ENSBTAG00…
bbub05330	Allograft rejection	10/1118	18/6638	0.000209375	0.00542629	ENSBTAG00000020116/ENSBTAG00000005182/ENSBTAG00000012208/ENSBTAG00000002069/ENSBTAG00000020736/ENSBTAG00000019386/ENSBTAG00000007075/ENSBTAG00000001476/ENSBTAG00000012451/ENSBTAG00000038619	JSP.1/BoLA/-/BOLA/CD40/BOLA-NC1/-/-/BOLA-DMB/-	bbub:102390435/bbub:102393680/bbub:102394332/bbub:102396583/bbub:102395805/bbub:102396583/bbub:102394332/bbub:102394332/bbub:102392808/bbub:102410916	10	0		10	ENSBTAG00000020116/ENSBTAG00000005182/ENSBTAG00000012208/ENSBTAG00000002069/ENSBTAG00000020736/ENSBTAG00000019386/ENSBTAG00000007075/ENSBTAG00000001476/ENSBTAG00000012451/ENSBTAG00000038619
bbub05163	Human cytomegalovirus infection	55/1118	215/6638	0.000628044	0.0150247	ENSBTAG00000012330/ENSBTAG00000020116/ENSBTAG00000005182/ENSBTAG00000012208/ENSBTAG00000053649/ENSBTAG00000008353/ENSBTAG00000002069/ENSBTAG00000019716/ENSBTAG00000013988/ENSBTAG00000019386/ENSBTAG00000048782/ENSBTAG00000030182/ENSBTAG00000007075/ENSBTAG00000000820/ENSBTAG00000001476/ENSBTAG00000019210/ENSBTAG00000005339/ENSBTAG00000010422/ENSBTAG00000001060/ENSBTAG00000005273/ENSBTAG00000018274/…	B2M/JSP.1/BoLA/-/CCL5/CDKN1A/BOLA/CXCL8/BID/BOLA-NC1/-/MAPK11/-/GNG11/-/ADCY2/VEGFA/MDM2/CXCR4/IL1R1/FADD/-/PIK3R1/IRF3/-/-/IFNB3/-/CCL2/JAK1/GNG5/MTOR/TNFRSF1A/MAP2K6/SOS2/-/PPP3CB/CALM3/PPP3R1/PLCB1/ATF2/-/SOS1/TAP1/PTK2/CDK4/NRAS/-/RB1/CRKL/EIF4EBP1/-/TAPBP/RHEB/HRAS	bbub:112587745/bbub:102390435/bbub:102393680/bbub:102394332/bbub:102392310/bbub:102403077/bbub:102396583/bbub:102412933/bbub:102399521/bbub:102396583/bbub:112587745/bbub:102410439/bbub:102394332/bbub:102401812/bbub:102394332/bbub:102412622/bbub:102396324/bbub:102401535/bbub:102394323/bbub:102402346/bbub:102397985/bbub:112583886/bbub:102415109/bbub:102396674/bbub:102410916/bbub:102410813/bbub:1024…	55	19	ENSBTAG00000008353/ENSBTAG00000019716/ENSBTAG00000030182/ENSBTAG00000019210/ENSBTAG00000005339/ENSBTAG00000010422/ENSBTAG00000005273/ENSBTAG00000010989/ENSBTAG00000003147/ENSBTAG00000015325/ENSBTAG00000005550/ENSBTAG00000019525/ENSBTAG00000010619/ENSBTAG00000008338/ENSBTAG00000002295/ENSBTAG00000011643/ENSBTAG00000046797/ENSBTAG00000006640/ENSBTAG00000045548	36	ENSBTAG00000012330/ENSBTAG00000020116/ENSBTAG00000005182/ENSBTAG00000012208/ENSBTAG00000053649/ENSBTAG00000002069/ENSBTAG00000013988/ENSBTAG00000019386/ENSBTAG00000048782/ENSBTAG00000007075/ENSBTAG00000000820/ENSBTAG00000001476/ENSBTAG00000001060/ENSBTAG00000018274/ENSBTAG00000048634/ENSBTAG00000006633/ENSBTAG00000038619/novel.231/ENSBTAG00000051622/ENSBTAG00000034220/ENSBTAG00000037811/ENSBTAG00…
bbub05418	Fluid shear stress and atherosclerosis	38/1118	139/6638	0.00114827	0.0249192	ENSBTAG00000020747/ENSBTAG00000051907/ENSBTAG00000048514/ENSBTAG00000004771/ENSBTAG00000030182/ENSBTAG00000001842/ENSBTAG00000007773/ENSBTAG00000015996/ENSBTAG00000010265/ENSBTAG00000048591/ENSBTAG00000005339/ENSBTAG00000008541/ENSBTAG00000005273/ENSBTAG00000010989/ENSBTAG00000010649/ENSBTAG00000017765/ENSBTAG00000038438/ENSBTAG00000006420/novel.231/ENSBTAG00000021779/ENSBTAG00000017321/ENSBTAG00…	ASS1/CYBA/-/-/MAPK11/GSTM3/VCAM1/GPC1/MGST3/THBD/VEGFA/MGST1/IL1R1/PIK3R1/MEF2A/-/-/BMPR2/-/MGST2/SUMO3/CCL2/KLF2/TNFRSF1A/MAP2K6/SUMO2/CALM3/HSP90AA1/TXN2/-/PTK2/JUN/NCF1/-/ACVR2A/MAP2K5/ACTB/GSTP1	bbub:102389257/bbub:102413072/bbub:102407430/bbub:102398818/bbub:102410439/bbub:102395774/bbub:102405233/bbub:102391193/bbub:102402147/bbub:102408111/bbub:102396324/bbub:102400334/bbub:102402346/bbub:102415109/bbub:102398656/bbub:102397004/bbub:102390768/bbub:102393717/bbub:102410813/bbub:102393812/bbub:102398818/bbub:102408963/bbub:102415130/bbub:102398200/bbub:102403288/bbub:102403854/bbub:1024…	38	14	ENSBTAG00000030182/ENSBTAG00000015996/ENSBTAG00000048591/ENSBTAG00000005339/ENSBTAG00000005273/ENSBTAG00000010989/ENSBTAG00000010649/ENSBTAG00000006420/ENSBTAG00000052504/ENSBTAG00000006270/ENSBTAG00000004037/ENSBTAG00000051519/ENSBTAG00000018114/ENSBTAG00000000218	24	ENSBTAG00000020747/ENSBTAG00000051907/ENSBTAG00000048514/ENSBTAG00000004771/ENSBTAG00000001842/ENSBTAG00000007773/ENSBTAG00000010265/ENSBTAG00000008541/ENSBTAG00000017765/ENSBTAG00000038438/novel.231/ENSBTAG00000021779/ENSBTAG00000017321/ENSBTAG00000037811/ENSBTAG00000004211/ENSBTAG00000001609/ENSBTAG00000030169/ENSBTAG00000014583/ENSBTAG00000000014/ENSBTAG00000038540/ENSBTAG00000009578/ENSBTAG00…
bbub05332	Graft-versus-host disease	9/1118	18/6638	0.00120189	0.0249192	ENSBTAG00000020116/ENSBTAG00000005182/ENSBTAG00000012208/ENSBTAG00000002069/ENSBTAG00000019386/ENSBTAG00000007075/ENSBTAG00000001476/ENSBTAG00000012451/ENSBTAG00000038619	JSP.1/BoLA/-/BOLA/BOLA-NC1/-/-/BOLA-DMB/-	bbub:102390435/bbub:102393680/bbub:102394332/bbub:102396583/bbub:102396583/bbub:102394332/bbub:102394332/bbub:102392808/bbub:102410916	9	0		9	ENSBTAG00000020116/ENSBTAG00000005182/ENSBTAG00000012208/ENSBTAG00000002069/ENSBTAG00000019386/ENSBTAG00000007075/ENSBTAG00000001476/ENSBTAG00000012451/ENSBTAG00000038619
bbub05010	Alzheimer disease	86/1118	379/6638	0.00152379	0.0295807	ENSBTAG00000018125/ENSBTAG00000006530/ENSBTAG00000013988/ENSBTAG00000010696/ENSBTAG00000007754/ENSBTAG00000011104/ENSBTAG00000018852/ENSBTAG00000021759/ENSBTAG00000006033/ENSBTAG00000046004/ENSBTAG00000014878/ENSBTAG00000054367/ENSBTAG00000039555/ENSBTAG00000002075/ENSBTAG00000047836/ENSBTAG00000040128/ENSBTAG00000012833/ENSBTAG00000005735/ENSBTAG00000018274/ENSBTAG00000004295/ENSBTAG00000009914/…	KIF5C/-/BID/DVL1/NDUFA3/RTN4/APC/NDUFB2/NDUFA1/-/COX7A1/WNT5B/-/MME/-/FZD4/ATG2B/ATP5MC2/FADD/NDUFA8/NDUFS6/NDUFA7/-/PIK3R1/-/COX5B/UQCR11/-/PSMB4/-/PSMA5/-/KIF5A/-/PPIF/EIF2AK3/MTOR/TNFRSF1A/TUBB3/NDUFS8/-/PPP3CB/-/TUBB4B/CALM3/NDUFB11/PSMD1/NDUFC2/PPP3R1/NDUFA4/LRP1/NDUFB4/-/PLCB1/IDE/RB1CC1/ATP5F1E/-/FZD6/COX6A1/-/PSMB7/KIF5B/UQCRQ/NDUFA11/-/NDUFS2/-/COX5A/NRAS/UQCR10/-/-/CSNK1A1/ATP5PD/-/NDUF…	bbub:102414769/bbub:102397215/bbub:102399521/bbub:102390581/bbub:102407400/bbub:102411674/bbub:102396874/bbub:102400746/bbub:102393322/bbub:102412674/bbub:102393658/bbub:102414969/bbub:102391265/bbub:102389157/bbub:102400357/bbub:102393665/bbub:102392945/bbub:102414933/bbub:102397985/bbub:102397729/bbub:102399952/bbub:102399933/bbub:102411142/bbub:102415109/bbub:102413847/bbub:102407546/bbub:1023…	86	21	ENSBTAG00000010696/ENSBTAG00000011104/ENSBTAG00000018852/ENSBTAG00000012833/ENSBTAG00000010989/ENSBTAG00000021336/ENSBTAG00000000184/ENSBTAG00000015325/ENSBTAG00000019525/ENSBTAG00000005119/ENSBTAG00000010619/ENSBTAG00000010830/ENSBTAG00000048426/ENSBTAG00000008338/ENSBTAG00000019759/ENSBTAG00000000878/ENSBTAG00000010529/ENSBTAG00000002280/ENSBTAG00000046797/ENSBTAG00000005326/ENSBTAG00000021308	65	ENSBTAG00000018125/ENSBTAG00000006530/ENSBTAG00000013988/ENSBTAG00000007754/ENSBTAG00000021759/ENSBTAG00000006033/ENSBTAG00000046004/ENSBTAG00000014878/ENSBTAG00000054367/ENSBTAG00000039555/ENSBTAG00000002075/ENSBTAG00000047836/ENSBTAG00000040128/ENSBTAG00000005735/ENSBTAG00000018274/ENSBTAG00000004295/ENSBTAG00000009914/ENSBTAG00000052280/ENSBTAG00000050071/ENSBTAG00000026650/ENSBTAG00000053107/…
bbub05320	Autoimmune thyroid disease	10/1118	22/6638	0.00161695	0.0295807	ENSBTAG00000020116/ENSBTAG00000005182/ENSBTAG00000012208/ENSBTAG00000002069/ENSBTAG00000020736/ENSBTAG00000019386/ENSBTAG00000007075/ENSBTAG00000001476/ENSBTAG00000012451/ENSBTAG00000038619	JSP.1/BoLA/-/BOLA/CD40/BOLA-NC1/-/-/BOLA-DMB/-	bbub:102390435/bbub:102393680/bbub:102394332/bbub:102396583/bbub:102395805/bbub:102396583/bbub:102394332/bbub:102394332/bbub:102392808/bbub:102410916	10	0		10	ENSBTAG00000020116/ENSBTAG00000005182/ENSBTAG00000012208/ENSBTAG00000002069/ENSBTAG00000020736/ENSBTAG00000019386/ENSBTAG00000007075/ENSBTAG00000001476/ENSBTAG00000012451/ENSBTAG00000038619
bbub04623	Cytosolic DNA-sensing pathway	18/1118	55/6638	0.00287846	0.0480709	ENSBTAG00000001725/ENSBTAG00000012406/ENSBTAG00000018422/ENSBTAG00000053649/ENSBTAG00000000277/ENSBTAG00000022539/ENSBTAG00000020535/ENSBTAG00000004820/ENSBTAG00000031061/ENSBTAG00000008406/ENSBTAG00000048634/ENSBTAG00000006633/ENSBTAG00000051622/ENSBTAG00000040199/ENSBTAG00000001778/ENSBTAG00000020776/ENSBTAG00000005311/ENSBTAG00000052277	CXCL10/ZBP1/RIPK3/CCL5/IL18/POLR2K/PYCARD/POLR2F/POLR2L/TREX1/-/IRF3/IFNB3/POLR2H/NFKBIB/POLR2E/POLR3H/-	bbub:102415013/bbub:102402002/bbub:102409412/bbub:102392310/bbub:102401432/bbub:102404410/bbub:102397143/bbub:102414403/bbub:102413082/bbub:102408023/bbub:112583886/bbub:102396674/bbub:102408434/bbub:102407019/bbub:102407178/bbub:102403834/bbub:102397584/bbub:102404410	18	0		18	ENSBTAG00000001725/ENSBTAG00000012406/ENSBTAG00000018422/ENSBTAG00000053649/ENSBTAG00000000277/ENSBTAG00000022539/ENSBTAG00000020535/ENSBTAG00000004820/ENSBTAG00000031061/ENSBTAG00000008406/ENSBTAG00000048634/ENSBTAG00000006633/ENSBTAG00000051622/ENSBTAG00000040199/ENSBTAG00000001778/ENSBTAG00000020776/ENSBTAG00000005311/ENSBTAG00000052277
bbub05166	Human T-cell leukemia virus 1 infection	52/1118	214/6638	0.00293681	0.0480709	ENSBTAG00000012330/ENSBTAG00000020116/ENSBTAG00000005182/ENSBTAG00000012208/ENSBTAG00000008353/ENSBTAG00000002069/ENSBTAG00000020736/ENSBTAG00000019386/ENSBTAG00000048782/ENSBTAG00000007075/ENSBTAG00000001476/ENSBTAG00000019210/ENSBTAG00000005273/ENSBTAG00000018073/ENSBTAG00000016649/ENSBTAG00000011059/ENSBTAG00000012451/ENSBTAG00000010989/ENSBTAG00000047322/ENSBTAG00000006078/ENSBTAG00000006656/…	B2M/JSP.1/BoLA/-/CDKN1A/BOLA/CD40/BOLA-NC1/-/-/-/ADCY2/IL1R1/TSPO/CCND2/CDKN2C/BOLA-DMB/PIK3R1/-/-/RANBP1/ANAPC1/-/KAT2B/-/TRRAP/JAK1/TNFRSF1A/CRTC2/PPP3CB/ATR/PPP3R1/TGFB3/ATF2/CREBBP/JUN/CDK4/NRAS/CANX/-/ANAPC11/CDC27/-/EP300/ZFP36/PTTG1/CCNB2/RB1/SRF/ETS1/PTEN/HRAS	bbub:112587745/bbub:102390435/bbub:102393680/bbub:102394332/bbub:102403077/bbub:102396583/bbub:102395805/bbub:102396583/bbub:112587745/bbub:102394332/bbub:102394332/bbub:102412622/bbub:102402346/bbub:102389341/bbub:102410004/bbub:102396473/bbub:102392808/bbub:102415109/bbub:102415423/bbub:102407360/bbub:102400574/bbub:102396508/bbub:102410916/bbub:102412005/bbub:102406311/bbub:102406192/bbub:1024…	52	24	ENSBTAG00000008353/ENSBTAG00000019210/ENSBTAG00000005273/ENSBTAG00000010989/ENSBTAG00000027991/ENSBTAG00000000746/ENSBTAG00000007113/ENSBTAG00000003147/ENSBTAG00000017942/ENSBTAG00000019525/ENSBTAG00000011529/ENSBTAG00000010619/ENSBTAG00000002295/ENSBTAG00000026403/ENSBTAG00000004037/ENSBTAG00000046797/ENSBTAG00000048107/ENSBTAG00000002726/ENSBTAG00000016198/ENSBTAG00000008573/ENSBTAG00000006640/…	28	ENSBTAG00000012330/ENSBTAG00000020116/ENSBTAG00000005182/ENSBTAG00000012208/ENSBTAG00000002069/ENSBTAG00000020736/ENSBTAG00000019386/ENSBTAG00000048782/ENSBTAG00000007075/ENSBTAG00000001476/ENSBTAG00000018073/ENSBTAG00000016649/ENSBTAG00000011059/ENSBTAG00000012451/ENSBTAG00000047322/ENSBTAG00000006078/ENSBTAG00000006656/ENSBTAG00000038619/ENSBTAG00000034220/ENSBTAG00000004211/ENSBTAG00000012004/…
