# Supplementary material for: CircCOPS8 Inhibits the Proliferation of Buffalo Myoblasts by Binding to IGF2BP3 and Promoting ATR Gene Expression
Source: Animals (Basel). 2026 Mar 26;16(7):1017. doi: 10.3390/ani16071017 (PMC13071993; doi:10.3390/ani16071017)
Supplement: Supplementary file 1 [file animals-16-01017-s001.zip › Table S8 Binding Protein prediction-RBPsuite.xlsx]

## Sheet: RBPsuite
	Sequence name	Sequence	Score		Sequence name	Sequence size	Strand	Chromosome	Start	End	View in UCSC genome browser
AGO2	AC_000160.1:117181478|117184199 COPS8_1	GCUCCAGGAGGAAUUGCUACACCCCCAGUGUAUGGUCAGCUUCUAGCUUUGUAUCUACUCCAUAAUGACAUGAACAAUGCAAGAUAUCUUUGGAAAAGAAU	0.941493		AC_000160.1:117181478|117184199	253	-	chrX	86799010	86799142	HERE
FMRP	AC_000160.1:117181478|117184199 COPS8_1	GCUCCAGGAGGAAUUGCUACACCCCCAGUGUAUGGUCAGCUUCUAGCUUUGUAUCUACUCCAUAAUGACAUGAACAAUGCAAGAUAUCUUUGGAAAAGAAU	0.919236
IGF2BP1	AC_000160.1:117181478|117184199 COPS8_1	GCUCCAGGAGGAAUUGCUACACCCCCAGUGUAUGGUCAGCUUCUAGCUUUGUAUCUACUCCAUAAUGACAUGAACAAUGCAAGAUAUCUUUGGAAAAGAAU	0.914542
LIN28A	AC_000160.1:117181478|117184199 COPS8_2	ACCACCUGCUAUAAAAUCUGCAAACUCGGAACUUGGGGGGAUCUGGUCAGUUGGCCAGCGGAUCUGGCAGAGGGACUUCCCCGGGGUCUACAGCACCAUCA	0.899634
IGF2BP2	AC_000160.1:117181478|117184199 COPS8_1	GCUCCAGGAGGAAUUGCUACACCCCCAGUGUAUGGUCAGCUUCUAGCUUUGUAUCUACUCCAUAAUGACAUGAACAAUGCAAGAUAUCUUUGGAAAAGAAU	0.899533
AGO1	AC_000160.1:117181478|117184199 COPS8_1	GCUCCAGGAGGAAUUGCUACACCCCCAGUGUAUGGUCAGCUUCUAGCUUUGUAUCUACUCCAUAAUGACAUGAACAAUGCAAGAUAUCUUUGGAAAAGAAU	0.894938
ALKBH5	AC_000160.1:117181478|117184199 COPS8_1	GCUCCAGGAGGAAUUGCUACACCCCCAGUGUAUGGUCAGCUUCUAGCUUUGUAUCUACUCCAUAAUGACAUGAACAAUGCAAGAUAUCUUUGGAAAAGAAU	0.894938
C220RF28	AC_000160.1:117181478|117184199 COPS8_2	ACCACCUGCUAUAAAAUCUGCAAACUCGGAACUUGGGGGGAUCUGGUCAGUUGGCCAGCGGAUCUGGCAGAGGGACUUCCCCGGGGUCUACAGCACCAUCA	0.892966
FMRP	AC_000160.1:117181478|117184199 COPS8_2	ACCACCUGCUAUAAAAUCUGCAAACUCGGAACUUGGGGGGAUCUGGUCAGUUGGCCAGCGGAUCUGGCAGAGGGACUUCCCCGGGGUCUACAGCACCAUCA	0.881999
C17ORF85	AC_000160.1:117181478|117184199 COPS8_1	GCUCCAGGAGGAAUUGCUACACCCCCAGUGUAUGGUCAGCUUCUAGCUUUGUAUCUACUCCAUAAUGACAUGAACAAUGCAAGAUAUCUUUGGAAAAGAAU	0.879623
HUR	AC_000160.1:117181478|117184199 COPS8_2	ACCACCUGCUAUAAAAUCUGCAAACUCGGAACUUGGGGGGAUCUGGUCAGUUGGCCAGCGGAUCUGGCAGAGGGACUUCCCCGGGGUCUACAGCACCAUCA	0.870098
PTB	AC_000160.1:117181478|117184199 COPS8_1	GCUCCAGGAGGAAUUGCUACACCCCCAGUGUAUGGUCAGCUUCUAGCUUUGUAUCUACUCCAUAAUGACAUGAACAAUGCAAGAUAUCUUUGGAAAAGAAU	0.867596
AGO3	AC_000160.1:117181478|117184199 COPS8_1	GCUCCAGGAGGAAUUGCUACACCCCCAGUGUAUGGUCAGCUUCUAGCUUUGUAUCUACUCCAUAAUGACAUGAACAAUGCAAGAUAUCUUUGGAAAAGAAU	0.867124
CAPRINI	AC_000160.1:117181478|117184199 COPS8_1	GCUCCAGGAGGAAUUGCUACACCCCCAGUGUAUGGUCAGCUUCUAGCUUUGUAUCUACUCCAUAAUGACAUGAACAAUGCAAGAUAUCUUUGGAAAAGAAU	0.844285
IGF2BP3	AC_000160.1:117181478|117184199 COPS8_1	GCUCCAGGAGGAAUUGCUACACCCCCAGUGUAUGGUCAGCUUCUAGCUUUGUAUCUACUCCAUAAUGACAUGAACAAUGCAAGAUAUCUUUGGAAAAGAAU	0.832479
FXR2	AC_000160.1:117181478|117184199 COPS8_1	GCUCCAGGAGGAAUUGCUACACCCCCAGUGUAUGGUCAGCUUCUAGCUUUGUAUCUACUCCAUAAUGACAUGAACAAUGCAAGAUAUCUUUGGAAAAGAAU	0.824021
EIF4A3	AC_000160.1:117181478|117184199 COPS8_2	ACCACCUGCUAUAAAAUCUGCAAACUCGGAACUUGGGGGGAUCUGGUCAGUUGGCCAGCGGAUCUGGCAGAGGGACUUCCCCGGGGUCUACAGCACCAUCA	0.822697
FUS	AC_000160.1:117181478|117184199 COPS8_1	GCUCCAGGAGGAAUUGCUACACCCCCAGUGUAUGGUCAGCUUCUAGCUUUGUAUCUACUCCAUAAUGACAUGAACAAUGCAAGAUAUCUUUGGAAAAGAAU	0.815925
SFRS1	AC_000160.1:117181478|117184199 COPS8_2	ACCACCUGCUAUAAAAUCUGCAAACUCGGAACUUGGGGGGAUCUGGUCAGUUGGCCAGCGGAUCUGGCAGAGGGACUUCCCCGGGGUCUACAGCACCAUCA	0.806104
CAPRINI	AC_000160.1:117181478|117184199 COPS8_2	ACCACCUGCUAUAAAAUCUGCAAACUCGGAACUUGGGGGGAUCUGGUCAGUUGGCCAGCGGAUCUGGCAGAGGGACUUCCCCGGGGUCUACAGCACCAUCA	0.800589
AGO2	AC_000160.1:117181478|117184199 COPS8_2	ACCACCUGCUAUAAAAUCUGCAAACUCGGAACUUGGGGGGAUCUGGUCAGUUGGCCAGCGGAUCUGGCAGAGGGACUUCCCCGGGGUCUACAGCACCAUCA	0.799394
IGF2BP2	AC_000160.1:117181478|117184199 COPS8_2	ACCACCUGCUAUAAAAUCUGCAAACUCGGAACUUGGGGGGAUCUGGUCAGUUGGCCAGCGGAUCUGGCAGAGGGACUUCCCCGGGGUCUACAGCACCAUCA	0.786227
FOX2	AC_000160.1:117181478|117184199 COPS8_1	GCUCCAGGAGGAAUUGCUACACCCCCAGUGUAUGGUCAGCUUCUAGCUUUGUAUCUACUCCAUAAUGACAUGAACAAUGCAAGAUAUCUUUGGAAAAGAAU	0.785451
FUS	AC_000160.1:117181478|117184199 COPS8_2	ACCACCUGCUAUAAAAUCUGCAAACUCGGAACUUGGGGGGAUCUGGUCAGUUGGCCAGCGGAUCUGGCAGAGGGACUUCCCCGGGGUCUACAGCACCAUCA	0.766356
LIN28B	AC_000160.1:117181478|117184199 COPS8_1	GCUCCAGGAGGAAUUGCUACACCCCCAGUGUAUGGUCAGCUUCUAGCUUUGUAUCUACUCCAUAAUGACAUGAACAAUGCAAGAUAUCUUUGGAAAAGAAU	0.759213
IGF2BP1	AC_000160.1:117181478|117184199 COPS8_2	ACCACCUGCUAUAAAAUCUGCAAACUCGGAACUUGGGGGGAUCUGGUCAGUUGGCCAGCGGAUCUGGCAGAGGGACUUCCCCGGGGUCUACAGCACCAUCA	0.746948
EWSR1	AC_000160.1:117181478|117184199 COPS8_1	GCUCCAGGAGGAAUUGCUACACCCCCAGUGUAUGGUCAGCUUCUAGCUUUGUAUCUACUCCAUAAUGACAUGAACAAUGCAAGAUAUCUUUGGAAAAGAAU	0.744926
IGF2BP3	AC_000160.1:117181478|117184199 COPS8_2	ACCACCUGCUAUAAAAUCUGCAAACUCGGAACUUGGGGGGAUCUGGUCAGUUGGCCAGCGGAUCUGGCAGAGGGACUUCCCCGGGGUCUACAGCACCAUCA	0.721492
ZC3H7B	AC_000160.1:117181478|117184199 COPS8_2	ACCACCUGCUAUAAAAUCUGCAAACUCGGAACUUGGGGGGAUCUGGUCAGUUGGCCAGCGGAUCUGGCAGAGGGACUUCCCCGGGGUCUACAGCACCAUCA	0.712607
ZC3H7B	AC_000160.1:117181478|117184199 COPS8_1	GCUCCAGGAGGAAUUGCUACACCCCCAGUGUAUGGUCAGCUUCUAGCUUUGUAUCUACUCCAUAAUGACAUGAACAAUGCAAGAUAUCUUUGGAAAAGAAU	0.697951
TNRC6	AC_000160.1:117181478|117184199 COPS8_1	GCUCCAGGAGGAAUUGCUACACCCCCAGUGUAUGGUCAGCUUCUAGCUUUGUAUCUACUCCAUAAUGACAUGAACAAUGCAAGAUAUCUUUGGAAAAGAAU	0.696205
EIF4A3	AC_000160.1:117181478|117184199 COPS8_3	ACGCCCAUCAGUGGUCUGAGGCCGUCCAGCCAAUCAUGGAAGCUCUCAGAG	0.694865
C220RF28	AC_000160.1:117181478|117184199 COPS8_3	ACGCCCAUCAGUGGUCUGAGGCCGUCCAGCCAAUCAUGGAAGCUCUCAGAG	0.689553
C220RF28	AC_000160.1:117181478|117184199 COPS8_1	GCUCCAGGAGGAAUUGCUACACCCCCAGUGUAUGGUCAGCUUCUAGCUUUGUAUCUACUCCAUAAUGACAUGAACAAUGCAAGAUAUCUUUGGAAAAGAAU	0.680231
DGCR8	AC_000160.1:117181478|117184199 COPS8_2	ACCACCUGCUAUAAAAUCUGCAAACUCGGAACUUGGGGGGAUCUGGUCAGUUGGCCAGCGGAUCUGGCAGAGGGACUUCCCCGGGGUCUACAGCACCAUCA	0.674269
METTL3	AC_000160.1:117181478|117184199 COPS8_2	ACCACCUGCUAUAAAAUCUGCAAACUCGGAACUUGGGGGGAUCUGGUCAGUUGGCCAGCGGAUCUGGCAGAGGGACUUCCCCGGGGUCUACAGCACCAUCA	0.624915
IGF2BP2	AC_000160.1:117181478|117184199 COPS8_3	ACGCCCAUCAGUGGUCUGAGGCCGUCCAGCCAAUCAUGGAAGCUCUCAGAG	0.609969
TIAI	AC_000160.1:117181478|117184199 COPS8_1	GCUCCAGGAGGAAUUGCUACACCCCCAGUGUAUGGUCAGCUUCUAGCUUUGUAUCUACUCCAUAAUGACAUGAACAAUGCAAGAUAUCUUUGGAAAAGAAU	0.602934
TIAL1	AC_000160.1:117181478|117184199 COPS8_1	GCUCCAGGAGGAAUUGCUACACCCCCAGUGUAUGGUCAGCUUCUAGCUUUGUAUCUACUCCAUAAUGACAUGAACAAUGCAAGAUAUCUUUGGAAAAGAAU	0.597655
LIN28B	AC_000160.1:117181478|117184199 COPS8_2	ACCACCUGCUAUAAAAUCUGCAAACUCGGAACUUGGGGGGAUCUGGUCAGUUGGCCAGCGGAUCUGGCAGAGGGACUUCCCCGGGGUCUACAGCACCAUCA	0.596128
EIF4A3	AC_000160.1:117181478|117184199 COPS8_1	GCUCCAGGAGGAAUUGCUACACCCCCAGUGUAUGGUCAGCUUCUAGCUUUGUAUCUACUCCAUAAUGACAUGAACAAUGCAAGAUAUCUUUGGAAAAGAAU	0.594403
FOX2	AC_000160.1:117181478|117184199 COPS8_3	ACGCCCAUCAGUGGUCUGAGGCCGUCCAGCCAAUCAUGGAAGCUCUCAGAG	0.586275
C17ORF85	AC_000160.1:117181478|117184199 COPS8_3	ACGCCCAUCAGUGGUCUGAGGCCGUCCAGCCAAUCAUGGAAGCUCUCAGAG	0.568307
WTAP	AC_000160.1:117181478|117184199 COPS8_3	ACGCCCAUCAGUGGUCUGAGGCCGUCCAGCCAAUCAUGGAAGCUCUCAGAG	0.567865
PUM2	AC_000160.1:117181478|117184199 COPS8_1	GCUCCAGGAGGAAUUGCUACACCCCCAGUGUAUGGUCAGCUUCUAGCUUUGUAUCUACUCCAUAAUGACAUGAACAAUGCAAGAUAUCUUUGGAAAAGAAU	0.556132
FXR2	AC_000160.1:117181478|117184199 COPS8_2	ACCACCUGCUAUAAAAUCUGCAAACUCGGAACUUGGGGGGAUCUGGUCAGUUGGCCAGCGGAUCUGGCAGAGGGACUUCCCCGGGGUCUACAGCACCAUCA	0.535737
MOV10	AC_000160.1:117181478|117184199 COPS8_1	GCUCCAGGAGGAAUUGCUACACCCCCAGUGUAUGGUCAGCUUCUAGCUUUGUAUCUACUCCAUAAUGACAUGAACAAUGCAAGAUAUCUUUGGAAAAGAAU	0.529584
C17ORF85	AC_000160.1:117181478|117184199 COPS8_2	ACCACCUGCUAUAAAAUCUGCAAACUCGGAACUUGGGGGGAUCUGGUCAGUUGGCCAGCGGAUCUGGCAGAGGGACUUCCCCGGGGUCUACAGCACCAUCA	0.517868
CAPRINI	AC_000160.1:117181478|117184199 COPS8_3	ACGCCCAUCAGUGGUCUGAGGCCGUCCAGCCAAUCAUGGAAGCUCUCAGAG	0.503573
SFRS1	AC_000160.1:117181478|117184199 COPS8_3	ACGCCCAUCAGUGGUCUGAGGCCGUCCAGCCAAUCAUGGAAGCUCUCAGAG	0.503031

## Sheet: CatRAPID
Protein_ID	RNA_ID	*	Annotation	Interaction_Propensity	Z_score	RBP_Propensity	RNA_Binding_Domains_IDs	numof.RNA.Binding_Domains_Instances	RNA.Binding_Motifs_IDs	numof.RNA_Binding_Motifs_Instances	Ranking
P51116_FXR2	untitled.rna	53-104	-	38.03	2.21	1	PF12235,PF00013,PF05641	4	P51116|FXR2|WGGA|23235829;27378784|PAR-CLIP;HITS-CLIP;P51116|FXR2|K562.FXR2.1.96|31226278|eCLIP_ENCODE	2	0.92525
Q06787_FMR1	untitled.rna	51-102	-	18.16	0.81	1	PF12235,PF00013,PF05641	4	Q06787|FMR1|WGGA|23235829;27378784|PAR-CLIP;HITS-CLIP;Q06787|FMR1|K562.FMR1.2.83|31226278|eCLIP_ENCODE	2	0.867
Q9UL40_ZNF346	untitled.rna	128-179	-	15.11	0.59	1	PF12874	3	Q9UL40|ZNF346|388|24521053|PDB;Q9UL40|ZNF346|481|24521053|PDB	2	0.858083
P51114_FXR1	untitled.rna	51-102	-	15.07	0.59	1	PF12235,PF00013,PF05641	4	P51114|FXR1|WGGA|23235829;27378784|PAR-CLIP;HITS-CLIP;P51114|FXR1|GAC|27378784|PAR-CLIP;HITS-CLIP,P51114|FXR1|K562.FXR1.1.110|31226278|eCLIP_ENCODE,P51114|FXR1|M152_0.6|23846655|cisBP-RNA	2	0.857958
Q13242_SRSF9	untitled.rna	126-177	-	7.62	0.07	1	PF00076	2	Q13242|SRSF9|HepG2.SRSF9.0.291|31226278|eCLIP_ENCODE,Q13242|SRSF9|1257|12024014|SpliceAid-F,Q13242|SRSF9|starBase_1|26876937|PAR-CLIP,Q13242|SRSF9|M065_0.6|23846655|cisBP-RNA,Q|NA|NA|NA|NA	2	0.836125
P78344_EIF4G2	untitled.rna	53-104	-	56.86	3.53	1	PF02854,PF02020,PF02847	3	P78344|EIF4G2|061|31724725|RBNS_ENCODE	1	0.813792
Q6NXG1_ESRP1	untitled.rna	53-104	-	35.94	2.06	1	-	0	Q6NXG1|ESRP1|082|31724725|RBNS_ENCODE	1	0.752458
P23246_SFPQ	untitled.rna	53-104	-	28.85	1.56	1	PF00076,PF08075	3	P23246|SFPQ|42|12403470|RBPDB,P23246|SFPQ|M308_0.6|12403470|SELEX,P23246|SFPQ|s72|12403470|SpliceAid-F,P23246|SFPQ|1136|24632473|SpliceAid-F	1	0.731667
Q71RC2_LARP4	untitled.rna	53-104	-	19.9	0.93	1	PF05383	1	Q71RC2|LARP4|HepG2.LARP4.4.96|31226278|eCLIP_ENCODE	1	0.705458
P12956_XRCC6	untitled.rna	128-179	-	19.58	0.91	1	PF03731,PF02735,PF03730,PF02037	4	P12956|XRCC6|K562.XRCC6.3.64|31226278|eCLIP_ENCODE	1	0.7045
P67809_YBX1	untitled.rna	128-179	-	14.98	0.58	1	PF00313	1	P67809|YBX1|124|15798215|RBPDB	1	0.691042
Q9H9Z2_LIN28A	untitled.rna	128-179	-	12.38	0.4	1	-	0	Q9H9Z2|LIN28A|AYYHY|23481595|PAR-CLIP	1	0.683417
Q15233_NONO	untitled.rna	128-179	-	10.46	0.27	1	PF00076,PF08075	3	Q15233|NONO|M307_0.6|9001221|cisBP-RNA,Q15233|NONO|185|12403470|cisBP-RNA,Q15233|NONO|M309_0.6|12403470|SELEX	1	0.677792
Q6ZN17_LIN28B	untitled.rna	151-202	-	7.93	0.09	1	PF00313,PF00098	2	Q6ZN17|LIN28B|AYYHY|23481595|PAR-CLIP	1	0.670375
Q9BVP2_GNL3	untitled.rna	101-152	-	7.71	0.07	1	PF08701,PF01926	2	Q9BVP2|GNL3|K562.GNL3.1.42|31226278|eCLIP_ENCODE	1	0.669708
P09651_HNRNPA1	untitled.rna	126-177	-	7.3	0.04	1	PF00076,PF11627	3	P09651|HNRNPA1|651|19404736|SpliceAid-F	1	0.6685
Q9UGP8_SEC63	untitled.rna	53-104	-	78.19	5.03	1	-	0	-	0	0.666667
Q15022_SUZ12	untitled.rna	53-104	-	78.05	5.02	1	-	0	-	0	0.666667
O14776_TCERG1	untitled.rna	53-104	-	76.47	4.91	1	-	0	-	0	0.666667
P54253_ATXN1	untitled.rna	53-104	-	78.21	5.03	1	PF08517	1	-	0	0.666667
P36776_LONP1	untitled.rna	53-104	-	71.99	4.59	1	-	0	-	0	0.666667
P46459_NSF	untitled.rna	53-104	-	71.96	4.59	1	-	0	-	0	0.666667
P54277_PMS1	untitled.rna	53-104	-	71.42	4.55	1	-	0	-	0	0.666667
Q9H501_ESF1	untitled.rna	53-104	-	77.8	5	1	PF08159	1	-	0	0.666667
O43290_SART1	untitled.rna	53-104	-	75.3	4.83	1	PF03343	1	-	0	0.666667
P35221_CTNNA1	untitled.rna	53-104	-	71.01	4.53	1	-	0	-	0	0.666667
P49589_CARS1	untitled.rna	53-104	-	74.62	4.78	1	PF01406	1	-	0	0.666667
Q04637_EIF4G1	untitled.rna	53-104	-	74.35	4.76	1	PF02854,PF02847,PF02020	3	-	0	0.666667
O60293_ZFC3H1	untitled.rna	53-104	-	74.33	4.76	1	PF10650	1	-	0	0.666667
Q92888_ARHGEF1	untitled.rna	53-104	-	69.51	4.42	1	-	0	-	0	0.666667
Q9UIF8_BAZ2B	untitled.rna	53-104	-	73.68	4.71	1	PF01429	1	-	0	0.666667
O94804_STK10	untitled.rna	53-104	-	68.74	4.37	1	-	0	-	0	0.666667
Q5T7N2_L1TD1	untitled.rna	53-104	-	73.67	4.71	1	PF02994	1	-	0	0.666667
Q92900_UPF1	untitled.rna	53-104	-	73.56	4.71	1	PF09416,PF13087,PF13086,PF13604,PF13245,PF04851	7	-	0	0.666667
Q9HCS7_XAB2	untitled.rna	53-104	-	68.52	4.35	1	-	0	-	0	0.666667
Q13206_DDX10	untitled.rna	53-104	-	73.5	4.7	1	PF00270,PF00271,PF13959,PF04851	4	-	0	0.666667
O43719_HTATSF1	untitled.rna	53-104	-	73.42	4.7	1	PF00076	2	-	0	0.666667
Q96KR1_ZFR	untitled.rna	53-104	-	73.25	4.68	1	PF07528,PF12874	4	-	0	0.666667
Q9BUQ8_DDX23	untitled.rna	53-104	-	73.22	4.68	1	PF00270,PF00271	2	-	0	0.666667
Q96Q15_SMG1	untitled.rna	53-104	-	65.67	4.15	1	-	0	-	0	0.666667
Q9ULW0_TPX2	untitled.rna	53-104	-	65.54	4.14	1	-	0	-	0	0.666667
Q8WYQ5_DGCR8	untitled.rna	53-104	-	65.22	4.12	1	-	0	-	0	0.666667
Q9BWU0_SLC4A1AP	untitled.rna	53-104	-	72.26	4.61	1	PF00498	1	-	0	0.666667
Q9NRA8_EIF4ENIF1	untitled.rna	53-104	-	72.25	4.61	1	PF10477	1	-	0	0.666667
Q8WXH0_SYNE2	untitled.rna	53-104	-	64.99	4.1	1	-	0	-	0	0.666667
Q6PKG0_LARP1	untitled.rna	53-104	-	71.42	4.55	1	PF05383	1	-	0	0.666667
Q7KZ85_SUPT6H	untitled.rna	53-104	-	71.34	4.55	1	PF00575	1	-	0	0.666667
Q9BXT4_TDRD1	untitled.rna	53-104	-	70.7	4.5	1	PF00567	4	-	0	0.666667
P49792_RANBP2	untitled.rna	53-104	-	70.56	4.5	1	PF00641,PF00160	9	-	0	0.666667
P09327_VIL1	untitled.rna	53-104	-	64.15	4.04	1	-	0	-	0	0.666667
P16383_GCFC2	untitled.rna	53-104	-	63.79	4.02	1	-	0	-	0	0.666667
O75643_SNRNP200	untitled.rna	53-104	-	69.79	4.44	1	PF00270,PF04851,PF00271	5	-	0	0.666667
Q9HCE1_MOV10	untitled.rna	53-104	-	68.78	4.37	1	PF13087,PF13086,PF13604,PF13245,PF04851	6	-	0	0.666667
Q14692_BMS1	untitled.rna	53-104	-	68.6	4.36	1	PF08142	1	-	0	0.666667
P43243_MATR3	untitled.rna	53-104	-	63.57	4	1	-	0	-	0	0.666667
Q8TEX9_IPO4	untitled.rna	53-104	-	68.59	4.36	1	PF03810	1	-	0	0.666667
Q7L014_DDX46	untitled.rna	53-104	-	68	4.31	1	PF00270,PF00271	2	-	0	0.666667
Q08211_DHX9	untitled.rna	53-104	-	67.47	4.28	1	PF00035,PF00271,PF04408,PF00270	5	-	0	0.666667
Q8IY21_DDX60	untitled.rna	53-104	-	66.77	4.23	1	PF00270,PF04851,PF00271	3	-	0	0.666667
P26639_TARS1	untitled.rna	53-104	-	66.3	4.2	1	PF00587,PF03129,PF07973	3	-	0	0.666667
P26640_VARS1	untitled.rna	53-104	-	65.08	4.11	1	PF00133,PF08264,PF09334	3	-	0	0.666667
Q15393_SF3B3	untitled.rna	53-104	-	64.99	4.1	1	PF03178	1	-	0	0.666667
Q99459_CDC5L	untitled.rna	53-104	-	64.63	4.08	1	PF11831	1	-	0	0.666667
Q8IX12_CCAR1	untitled.rna	53-104	-	64.62	4.08	1	PF14444,PF02037	2	-	0	0.666667
Q9Y2W1_THRAP3	untitled.rna	53-104	-	64.44	4.06	1	PF15440	1	-	0	0.666667
Q96T21_SECISBP2	untitled.rna	53-104	-	64.29	4.05	1	PF01248	1	-	0	0.666667
O60522_TDRD6	untitled.rna	53-104	-	63.78	4.02	1	PF00567	7	-	0	0.666667
O75534_CSDE1	untitled.rna	53-104	-	63.62	4.01	1	PF00313,PF12901	6	-	0	0.666667
Q9H2U1_DHX36	untitled.rna	53-104	-	63.59	4	1	PF04408,PF00271,PF00270	3	-	0	0.666667
Q92974_ARHGEF2	untitled.rna	53-104	-	63.38	3.99	1	-	0	-	0	0.666208
Q00341_HDLBP	untitled.rna	53-104	-	63.35	3.99	1	PF00013	14	-	0	0.666125
Q86US8_SMG6	untitled.rna	53-104	-	63.32	3.98	1	PF10373,PF13638,PF10374	3	-	0	0.666042
Q96HW7_INTS4	untitled.rna	53-104	-	63.26	3.98	1	-	0	-	0	0.665875
Q6Y7W6_GIGYF2	untitled.rna	53-104	-	63.18	3.98	1	-	0	-	0	0.665625
Q6P9B9_INTS5	untitled.rna	53-104	-	63.18	3.98	1	PF14838,PF14837	2	-	0	0.665625
P31942_HNRNPH3	untitled.rna	128-179	-	6.07	-0.04	1	PF00076	2	P31942|HNRNPH3|958|11526107|SpliceAid-F,P31942|HNRNPH3|969|18806275|SpliceAid-F,P31942|HNRNPH3|955|11847131|SpliceAid-F,P31942|HNRNPH3|182|17337441|RBPDB,P31942|HNRNPH3|NA|NA|NA	1	0.664917
O60763_USO1	untitled.rna	53-104	-	62.77	3.95	1	-	0	-	0	0.664458
P26599_PTBP1	untitled.rna	101-152	-	5.72	-0.07	1	PF13893,PF00076	6	P26599|PTBP1|143|16179478|RBPDB	1	0.663875
Q9NRR4_DROSHA	untitled.rna	53-104	-	62.53	3.93	1	PF14622,PF00636,PF00035	5	-	0	0.66375
O75116_ROCK2	untitled.rna	53-104	-	62.45	3.92	1	-	0	-	0	0.6635
Q9P2M7_CGN	untitled.rna	53-104	-	62.43	3.92	1	-	0	-	0	0.663458
Q05682_CALD1	untitled.rna	53-104	-	62.38	3.92	1	-	0	-	0	0.663292
O60287_URB1	untitled.rna	53-104	-	62.38	3.92	1	PF11707	1	-	0	0.663292
P46821_MAP1B	untitled.rna	53-104	-	62.28	3.91	1	-	0	-	0	0.663
Q9BYX4_IFIH1	untitled.rna	53-104	-	62.26	3.91	1	-	0	-	0	0.662958
Q7KZF4_SND1	untitled.rna	53-104	-	62.01	3.89	1	PF00565,PF00567	6	-	0	0.662208
Q14980_NUMA1	untitled.rna	53-104	-	61.99	3.89	1	-	0	-	0	0.662167
Q9UIG0_BAZ1B	untitled.rna	53-104	-	61.87	3.88	1	-	0	-	0	0.661792
P53618_COPB1	untitled.rna	53-104	-	61.68	3.87	1	-	0	-	0	0.66125
Q8N1G2_CMTR1	untitled.rna	53-104	-	61.63	3.87	1	-	0	-	0	0.661083
Q9Y5B9_SUPT16H	untitled.rna	53-104	-	61.55	3.86	1	PF00557	1	-	0	0.660875
Q92834_RPGR	untitled.rna	53-104	-	61.24	3.84	1	-	0	-	0	0.659958
O43592_XPOT	untitled.rna	53-104	-	61.14	3.83	1	PF08389,PF03810	2	-	0	0.659667
Q14789_GOLGB1	untitled.rna	53-104	-	61.07	3.83	1	-	0	-	0	0.659458
Q92620_DHX38	untitled.rna	53-104	-	61.07	3.83	1	PF04408,PF00271,PF00270	3	-	0	0.659458
Q15061_WDR43	untitled.rna	53-104	-	61	3.82	1	PF04003,PF00400	2	-	0	0.65925
Q7Z2Z2_EFL1	untitled.rna	53-104	-	60.98	3.82	1	PF00009,PF00679	2	-	0	0.659208
O75400_PRPF40A	untitled.rna	53-104	-	60.91	3.82	1	-	0	-	0	0.659
Q99590_SCAF11	untitled.rna	53-104	-	60.88	3.81	1	PF13639	1	-	0	0.658917
Q9UK61_TASOR	untitled.rna	53-104	-	60.78	3.81	1	-	0	-	0	0.658625
O14787_TNPO2	untitled.rna	53-104	-	60.71	3.8	1	PF03810	1	-	0	0.658417
Q69YN4_VIRMA	untitled.rna	53-104	-	60.58	3.79	1	-	0	-	0	0.658
Q14697_GANAB	untitled.rna	53-104	-	60.49	3.79	1	-	0	-	0	0.65775
Q8NCM8_DYNC2H1	untitled.rna	53-104	-	60.26	3.77	1	-	0	-	0	0.657083
Q86UP2_KTN1	untitled.rna	53-104	-	60.12	3.76	1	-	0	-	0	0.656667
Q8NDT2_RBM15B	untitled.rna	53-104	-	60.04	3.75	1	PF07744,PF00076	3	-	0	0.656417
Q01082_SPTBN1	untitled.rna	53-104	-	59.95	3.75	1	-	0	-	0	0.656167
Q32MZ4_LRRFIP1	untitled.rna	53-104	-	59.83	3.74	1	PF09738	1	-	0	0.655833
P05023_ATP1A1	untitled.rna	53-104	-	59.8	3.74	1	-	0	-	0	0.65575
Q13439_GOLGA4	untitled.rna	53-104	-	59.7	3.73	1	-	0	-	0	0.655458
Q8IYL2_TRMT44	untitled.rna	53-104	-	59.68	3.73	1	PF07757	1	-	0	0.655375
Q9UJC3_HOOK1	untitled.rna	53-104	-	59.54	3.72	1	-	0	-	0	0.654958
Q9Y678_COPG1	untitled.rna	53-104	-	59.5	3.72	1	-	0	-	0	0.654875
P09874_PARP1	untitled.rna	53-104	-	59.41	3.71	1	PF00644,PF05406	2	-	0	0.654583
Q14152_EIF3A	untitled.rna	53-104	-	59.28	3.7	1	-	0	-	0	0.654208
O95373_IPO7	untitled.rna	53-104	-	59.24	3.7	1	PF03810	1	-	0	0.654083
Q6ZU64_CFAP65	untitled.rna	53-104	-	59.21	3.7	1	-	0	-	0	0.654
P41252_IARS1	untitled.rna	53-104	-	59.09	3.69	1	PF00133,PF08264,PF09334	3	-	0	0.653667
O15397_IPO8	untitled.rna	53-104	-	59.08	3.69	1	PF03810	1	-	0	0.653625
Q13435_SF3B2	untitled.rna	53-104	-	59.08	3.69	1	PF04037,PF02037	2	-	0	0.653625
P24928_POLR2A	untitled.rna	53-104	-	59.04	3.68	1	PF04997,PF04998,PF00623,PF04992,PF04990,PF04983,PF05000	7	-	0	0.6535
Q9P2E3_ZNFX1	untitled.rna	53-104	-	58.97	3.68	1	PF13087,PF13086,PF13245	3	-	0	0.653292
P78316_NOP14	untitled.rna	53-104	-	58.9	3.67	1	PF04147	1	-	0	0.653083
O15042_U2SURP	untitled.rna	53-104	-	58.87	3.67	1	PF01805,PF00076,PF08312	3	-	0	0.653
Q58A45_PAN3	untitled.rna	53-104	-	58.85	3.67	1	-	0	-	0	0.652958
Q92797_SYMPK	untitled.rna	53-104	-	58.85	3.67	1	PF12295	1	-	0	0.652958
Q9Y2L1_DIS3	untitled.rna	53-104	-	58.7	3.66	1	PF00773,PF13638	2	-	0	0.6525
O43707_ACTN4	untitled.rna	53-104	-	58.66	3.66	1	-	0	-	0	0.652375
Q7Z406_MYH14	untitled.rna	53-104	-	58.54	3.65	1	-	0	-	0	0.652042
P57678_GEMIN4	untitled.rna	53-104	-	58.43	3.64	1	-	0	-	0	0.651708
Q9HCG8_CWC22	untitled.rna	53-104	-	58.43	3.64	1	PF02847	1	-	0	0.651708
Q9Y6Y8_SEC23IP	untitled.rna	53-104	-	58.37	3.64	1	-	0	-	0	0.651542
Q9UKV3_ACIN1	untitled.rna	53-104	-	58.37	3.64	1	PF02037	1	-	0	0.651542
Q14241_ELOA	untitled.rna	53-104	-	58.18	3.62	1	-	0	-	0	0.651
Q9UBB9_TFIP11	untitled.rna	53-104	-	58.14	3.62	1	PF01585	1	-	0	0.650875
P42704_LRPPRC	untitled.rna	53-104	-	58.05	3.62	1	-	0	-	0	0.650625
P46087_NOP2	untitled.rna	53-104	-	58.02	3.61	1	PF01189	1	-	0	0.6505
P07814_EPRS1	untitled.rna	53-104	-	57.91	3.6	1	PF00749,PF03950,PF09180,PF00587,PF03129	5	-	0	0.650208
Q9UII4_HERC5	untitled.rna	53-104	-	57.83	3.6	1	-	0	-	0	0.649958
Q86XP3_DDX42	untitled.rna	53-104	-	57.83	3.6	1	PF00270,PF00271,PF04851	3	-	0	0.649958
Q7L7V1_DHX32	untitled.rna	53-104	-	57.81	3.6	1	PF04408	1	-	0	0.649917
Q7Z5L2_R3HCC1L	untitled.rna	53-104	-	57.74	3.59	1	-	0	-	0	0.649708
Q9BZJ0_CRNKL1	untitled.rna	53-104	-	57.74	3.59	1	PF02184,PF05843	3	-	0	0.649708
Q5JTZ9_AARS2	untitled.rna	53-104	-	57.7	3.59	1	PF01411,PF07973	2	-	0	0.649583
Q9H583_HEATR1	untitled.rna	53-104	-	57.67	3.59	1	PF12397	1	-	0	0.6495
Q6IMN6_CAPRIN2	untitled.rna	53-104	-	57.62	3.58	1	PF12287	1	-	0	0.649333
Q05193_DNM1	untitled.rna	53-104	-	57.48	3.57	1	-	0	-	0	0.648917
P14625_HSP90B1	untitled.rna	53-104	-	57.46	3.57	1	-	0	-	0	0.648875
Q9BXT8_RNF17	untitled.rna	53-104	-	57.23	3.56	1	PF00567	5	-	0	0.648208
O00410_IPO5	untitled.rna	53-104	-	57.17	3.55	1	-	0	-	0	0.648042
Q8WUQ7_CACTIN	untitled.rna	53-104	-	57.17	3.55	1	-	0	-	0	0.648042
Q9Y6K5_OAS3	untitled.rna	53-104	-	57.18	3.55	1	PF10421	3	-	0	0.648042
Q8WUM4_PDCD6IP	untitled.rna	53-104	-	56.98	3.54	1	-	0	-	0	0.647458
Q9UPT8_ZC3H4	untitled.rna	53-104	-	56.94	3.54	1	PF00642	1	-	0	0.647333
P30414_NKTR	untitled.rna	53-104	-	56.88	3.53	1	PF00160	1	-	0	0.647167
Q9C0B0_UNK	untitled.rna	53-104	-	56.88	3.53	1	PF00642	1	-	0	0.647167
P54886_ALDH18A1	untitled.rna	53-104	-	56.85	3.53	1	-	0	-	0	0.647083
Q9NR97_TLR8	untitled.rna	53-104	-	56.83	3.53	1	-	0	-	0	0.647042
Q96EK7_FAM120B	untitled.rna	53-104	-	56.78	3.52	1	-	0	-	0	0.646875
Q9H0D6_XRN2	untitled.rna	53-104	-	56.75	3.52	1	PF03159	1	-	0	0.646792
Q14974_KPNB1	untitled.rna	53-104	-	56.7	3.52	1	PF03810	1	-	0	0.646667
P55196_AFDN	untitled.rna	53-104	-	56.61	3.51	1	PF00498	1	-	0	0.646375
Q05707_COL14A1	untitled.rna	53-104	-	56.57	3.51	1	-	0	-	0	0.64625
Q5T5J6_SWT1	untitled.rna	53-104	-	56.5	3.5	1	PF13638	1	-	0	0.646042
Q8TDD1_DDX54	untitled.rna	53-104	-	56.37	3.5	1	PF00270,PF00271,PF08147,PF04851	4	-	0	0.645667
Q9NQC3_RTN4	untitled.rna	53-104	-	56.25	3.49	1	-	0	-	0	0.645333
Q5QJE6_DNTTIP2	untitled.rna	53-104	-	56.25	3.49	1	PF08698	1	-	0	0.645333
Q14690_PDCD11	untitled.rna	53-104	-	56.21	3.48	1	PF00575,PF05843	5	-	0	0.645208
Q9C0E2_XPO4	untitled.rna	53-104	-	56.17	3.48	1	-	0	-	0	0.645083
Q9BQ52_ELAC2	untitled.rna	53-104	-	56.11	3.48	1	PF13691	1	-	0	0.644917
Q8N163_CCAR2	untitled.rna	53-104	-	56.09	3.48	1	PF14444	1	-	0	0.644875
Q9Y520_PRRC2C	untitled.rna	53-104	-	56.06	3.48	1	-	0	-	0	0.644792
O75460_ERN1	untitled.rna	53-104	-	55.98	3.47	1	PF06479	1	-	0	0.644542
Q9Y3T9_NOC2L	untitled.rna	53-104	-	55.92	3.46	1	PF03715	1	-	0	0.644375
Q13395_TARBP1	untitled.rna	53-104	-	55.86	3.46	1	PF00588	1	-	0	0.644167
Q86VP6_CAND1	untitled.rna	53-104	-	55.6	3.44	1	-	0	-	0	0.643417
Q92616_GCN1	untitled.rna	53-104	-	55.59	3.44	1	-	0	-	0	0.643375
P78527_PRKDC	untitled.rna	53-104	-	55.52	3.44	1	-	0	-	0	0.643208
Q9BX66_SORBS1	untitled.rna	53-104	-	55.5	3.44	1	-	0	-	0	0.643125
Q9C0C9_UBE2O	untitled.rna	53-104	-	55.46	3.43	1	-	0	-	0	0.643
Q12873_CHD3	untitled.rna	53-104	-	55.46	3.43	1	PF00176,PF00271,PF04851	3	-	0	0.643
Q9GZR7_DDX24	untitled.rna	53-104	-	55.46	3.43	1	PF00270,PF00271	2	-	0	0.643
P17480_UBTF	untitled.rna	53-104	-	55.4	3.43	1	-	0	-	0	0.642833
Q8NI36_WDR36	untitled.rna	53-104	-	55.39	3.43	1	PF04192,PF00400	2	-	0	0.642792
P55072_VCP	untitled.rna	53-104	-	55.37	3.43	1	-	0	-	0	0.64275
P11498_PC	untitled.rna	53-104	-	55.28	3.42	1	-	0	-	0	0.6425
Q9NYK1_TLR7	untitled.rna	53-104	-	55.2	3.41	1	-	0	-	0	0.64225
Q86UR5_RIMS1	untitled.rna	53-104	-	55.15	3.41	1	-	0	-	0	0.642083
Q15020_SART3	untitled.rna	53-104	-	55.13	3.41	1	PF00076,PF05391	3	-	0	0.642042
P21127_CDK11B	untitled.rna	53-104	-	54.96	3.4	1	-	0	-	0	0.641542
P21333_FLNA	untitled.rna	53-104	-	54.91	3.39	1	-	0	-	0	0.641417
Q96J94_PIWIL1	untitled.rna	53-104	-	54.9	3.39	1	-	0	-	0	0.641375
Q8IYT2_CMTR2	untitled.rna	53-104	-	54.87	3.39	1	PF01728	1	-	0	0.641292
Q92614_MYO18A	untitled.rna	53-104	-	54.82	3.39	1	-	0	-	0	0.641125
Q9BRZ2_TRIM56	untitled.rna	53-104	-	54.75	3.38	1	PF00097,PF13923	2	-	0	0.640917
Q9UI17_DMGDH	untitled.rna	53-104	-	54.65	3.38	1	-	0	-	0	0.640625
Q07954_LRP1	untitled.rna	53-104	-	54.61	3.37	1	-	0	-	0	0.640542
O43491_EPB41L2	untitled.rna	53-104	-	54.55	3.37	1	-	0	-	0	0.640333
Q14151_SAFB2	untitled.rna	53-104	-	54.52	3.37	1	PF00076,PF02037	2	-	0	0.64025
Q9Y4C8_RBM19	untitled.rna	53-104	-	54.48	3.36	1	PF00076	6	-	0	0.640125
Q8NAT2_TDRD5	untitled.rna	53-104	-	54.46	3.36	1	PF00567	1	-	0	0.640083
Q13144_EIF2B5	untitled.rna	53-104	-	54.42	3.36	1	PF02020	1	-	0	0.639958
O00566_MPHOSPH10	untitled.rna	53-104	-	54.41	3.36	1	PF04006	1	-	0	0.639917
Q6ZP01_RBM44	untitled.rna	53-104	-	54.41	3.36	1	PF00076	1	-	0	0.639917
Q9H9A5_CNOT10	untitled.rna	53-104	-	54.37	3.36	1	-	0	-	0	0.639833
Q8TC59_PIWIL2	untitled.rna	53-104	-	54.34	3.35	1	PF02171,PF02170	2	-	0	0.63975
Q7Z3Z4_PIWIL4	untitled.rna	53-104	-	54.32	3.35	1	PF02171,PF02170	2	-	0	0.639667
Q8IY81_FTSJ3	untitled.rna	53-104	-	54.26	3.35	1	PF01728	1	-	0	0.6395
Q9BQG0_MYBBP1A	untitled.rna	53-104	-	54.08	3.34	1	-	0	-	0	0.638958
Q9HCK5_AGO4	untitled.rna	53-104	-	53.99	3.33	1	PF02171,PF02170	2	-	0	0.638708
Q09161_NCBP1	untitled.rna	53-104	-	53.94	3.33	1	PF09090,PF09088,PF02854	3	-	0	0.638542
Q9C0B9_ZCCHC2	untitled.rna	53-104	-	53.91	3.32	1	PF00098	1	-	0	0.638458
O75152_ZC3H11A	untitled.rna	53-104	-	53.88	3.32	1	-	0	-	0	0.638375
Q92973_TNPO1	untitled.rna	53-104	-	53.84	3.32	1	PF03810	1	-	0	0.63825
P78332_RBM6	untitled.rna	53-104	-	53.81	3.32	1	PF01585	1	-	0	0.638167
Q9NZJ5_EIF2AK3	untitled.rna	53-104	-	53.77	3.31	1	-	0	-	0	0.638042
Q9H0H0_INTS2	untitled.rna	53-104	-	53.73	3.31	1	PF14750	1	-	0	0.637958
P47897_QARS1	untitled.rna	53-104	-	53.71	3.31	1	PF00749,PF04558,PF03950,PF04557	4	-	0	0.637875
Q9UGU0_TCF20	untitled.rna	53-104	-	53.67	3.31	1	-	0	-	0	0.63775
Q969S9_GFM2	untitled.rna	53-104	-	53.66	3.31	1	PF00009,PF00679,PF03764,PF03144	4	-	0	0.63775
Q05823_RNASEL	untitled.rna	53-104	-	53.59	3.3	1	-	0	-	0	0.637542
O60231_DHX16	untitled.rna	53-104	-	53.6	3.3	1	PF04408,PF00271,PF00270	3	-	0	0.637542
Q9P2J5_LARS1	untitled.rna	53-104	-	53.47	3.29	1	PF00133,PF09334,PF08264,PF01406	6	-	0	0.637167
Q8IXT5_RBM12B	untitled.rna	53-104	-	53.39	3.29	1	PF00076	2	-	0	0.636958
Q15459_SF3A1	untitled.rna	53-104	-	53.38	3.29	1	PF12230,PF01805	3	-	0	0.636917
Q75QN2_INTS8	untitled.rna	53-104	-	53.32	3.28	1	-	0	-	0	0.63675
Q8IX01_SUGP2	untitled.rna	53-104	-	53.27	3.28	1	PF01805,PF01585	2	-	0	0.636583
Q7Z333_SETX	untitled.rna	53-104	-	53.04	3.26	1	PF13086,PF13087,PF13245,PF00580	4	-	0	0.635917
Q8TCS8_PNPT1	untitled.rna	53-104	-	52.96	3.26	1	PF01138,PF03725,PF03726,PF00013,PF00575	6	-	0	0.635667
Q9H2T7_RANBP17	untitled.rna	53-104	-	52.92	3.25	1	PF03810	1	-	0	0.635583
Q9P2E9_RRBP1	untitled.rna	53-104	-	52.68	3.24	1	-	0	-	0	0.634875
Q9HBL0_TNS1	untitled.rna	53-104	-	52.65	3.23	1	-	0	-	0	0.634792
Q9UPN6_SCAF8	untitled.rna	53-104	-	52.55	3.23	1	PF00076	1	-	0	0.6345
P15924_DSP	untitled.rna	53-104	-	52.53	3.23	1	-	0	-	0	0.634417
Q96RP9_GFM1	untitled.rna	53-104	-	52.53	3.23	1	PF00009,PF03764,PF00679,PF03144	4	-	0	0.634417
O94906_PRPF6	untitled.rna	53-104	-	52.52	3.23	1	PF06424	1	-	0	0.634375
Q12788_TBL3	untitled.rna	53-104	-	52.47	3.22	1	PF00400,PF08625	6	-	0	0.63425
Q8N5C6_SRBD1	untitled.rna	53-104	-	52.46	3.22	1	PF00575	1	-	0	0.634208
Q14004_CDK13	untitled.rna	53-104	-	52.44	3.22	1	-	0	-	0	0.634167
O15381_NVL	untitled.rna	53-104	-	52.4	3.22	1	-	0	-	0	0.634042
Q9UIA9_XPO7	untitled.rna	53-104	-	52.35	3.21	1	PF03810	1	-	0	0.633917
Q9H9J4_USP42	untitled.rna	53-104	-	52.25	3.21	1	-	0	-	0	0.633583
P52756_RBM5	untitled.rna	53-104	-	52.21	3.2	1	PF01585,PF00076,PF00641,PF12656	4	-	0	0.6335
Q96GQ7_DDX27	untitled.rna	53-104	-	52.18	3.2	1	PF00270,PF00271,PF04851	3	-	0	0.633417
Q9BXT6_MOV10L1	untitled.rna	53-104	-	52.14	3.2	1	PF13087,PF13086,PF13604	4	-	0	0.633292
Q9NRC6_SPTBN5	untitled.rna	53-104	-	52.07	3.19	1	-	0	-	0	0.633083
Q99973_TEP1	untitled.rna	53-104	-	51.82	3.18	1	PF05731,PF00400	2	-	0	0.632333
Q5VYS8_TUT7	untitled.rna	53-104	-	51.73	3.17	1	PF03828,PF00098	4	-	0	0.632083
Q14764_MVP	untitled.rna	53-104	-	51.68	3.17	1	PF01505	4	-	0	0.631917
Q96QU8_XPO6	untitled.rna	53-104	-	51.67	3.17	1	PF08389,PF03810	2	-	0	0.631917
Q99798_ACO2	untitled.rna	53-104	-	51.55	3.16	1	PF00330,PF00694	2	-	0	0.631542
Q7L8L6_FASTKD5	untitled.rna	53-104	-	51.52	3.15	1	PF08368,PF06743,PF08373	3	-	0	0.631458
P27816_MAP4	untitled.rna	53-104	-	51.41	3.15	1	-	0	-	0	0.631125
Q5H9U9_DDX60L	untitled.rna	53-104	-	51.37	3.15	1	PF00270,PF04851,PF00271	3	-	0	0.631042
Q8N5U6_RNF10	untitled.rna	53-104	-	51.36	3.14	1	PF13639,PF00097	2	-	0	0.631
P56192_MARS1	untitled.rna	53-104	-	51.33	3.14	1	PF09334	1	-	0	0.630917
Q9UPR6_ZFR2	untitled.rna	53-104	-	51.31	3.14	1	PF07528,PF12874	3	-	0	0.630833
Q9NZB2_FAM120A	untitled.rna	53-104	-	51.29	3.14	1	-	0	-	0	0.630792
Q8WTT2_NOC3L	untitled.rna	53-104	-	51.25	3.14	1	PF03914,PF07540	2	-	0	0.630667
Q29RF7_PDS5A	untitled.rna	53-104	-	51.18	3.13	1	-	0	-	0	0.630458
Q8N201_INTS1	untitled.rna	53-104	-	51.18	3.13	1	-	0	-	0	0.630458
Q03701_CEBPZ	untitled.rna	53-104	-	51.14	3.13	1	PF03914	1	-	0	0.630333
P38646_HSPA9	untitled.rna	53-104	-	51.11	3.13	1	PF02782	1	-	0	0.63025
Q8TEQ6_GEMIN5	untitled.rna	53-104	-	51.07	3.12	1	PF00400	1	-	0	0.630125
Q8IZH2_XRN1	untitled.rna	53-104	-	51.04	3.12	1	PF03159	1	-	0	0.630042
Q9UPQ9_TNRC6B	untitled.rna	53-104	-	50.9	3.11	1	PF10427	1	-	0	0.629667
Q8N3C0_ASCC3	untitled.rna	53-104	-	50.86	3.11	1	PF00270,PF04851,PF00271	6	-	0	0.629542
Q9NX05_FAM120C	untitled.rna	53-104	-	50.8	3.1	1	-	0	-	0	0.629333
Q5T0F9_CC2D1B	untitled.rna	53-104	-	50.79	3.1	1	-	0	-	0	0.629333
Q8NBJ9_SIDT2	untitled.rna	53-104	-	50.8	3.1	1	PF13965	1	-	0	0.629333
Q9NYF8_BCLAF1	untitled.rna	53-104	-	50.78	3.1	1	PF15440	1	-	0	0.629292
O15455_TLR3	untitled.rna	53-104	-	50.76	3.1	1	-	0	-	0	0.62925
Q5XG87_TENT4A	untitled.rna	53-104	-	50.77	3.1	1	PF03828	1	-	0	0.62925
P29375_KDM5A	untitled.rna	53-104	-	50.69	3.1	1	-	0	-	0	0.629042
P19338_NCL	untitled.rna	53-104	-	50.7	3.1	1	PF00076	4	-	0	0.629042
Q9NVR5_DNAAF2	untitled.rna	53-104	-	50.68	3.1	1	PF08190	1	-	0	0.629
Q92499_DDX1	untitled.rna	53-104	-	50.61	3.09	1	PF00270,PF00271,PF00622	3	-	0	0.628792
Q7Z6Z7_HUWE1	untitled.rna	53-104	-	50.59	3.09	1	-	0	-	0	0.62875
O60518_RANBP6	untitled.rna	53-104	-	50.58	3.09	1	-	0	-	0	0.628708
Q76FK4_NOL8	untitled.rna	53-104	-	50.58	3.09	1	PF00076	1	-	0	0.628708
Q13427_PPIG	untitled.rna	53-104	-	50.56	3.09	1	PF00160	1	-	0	0.628667
Q6NWY9_PRPF40B	untitled.rna	53-104	-	50.46	3.08	1	-	0	-	0	0.628375
Q5TAP6_UTP14C	untitled.rna	53-104	-	50.39	3.08	1	PF04615	1	-	0	0.628167
Q8NDG6_TDRD9	untitled.rna	53-104	-	50.3	3.07	1	PF00567,PF00271,PF04408,PF00270	4	-	0	0.627875
Q9UBK2_PPARGC1A	untitled.rna	53-104	-	50.23	3.06	1	PF00076	1	-	0	0.627667
A2RTX5_TARS3	untitled.rna	53-104	-	50.14	3.06	1	PF00587,PF03129,PF07973	3	-	0	0.627417
P98175_RBM10	untitled.rna	53-104	-	50.09	3.06	1	PF01585,PF00076,PF12656,PF00641	4	-	0	0.627292
P55060_CSE1L	untitled.rna	53-104	-	49.92	3.04	1	PF03810	1	-	0	0.626792
P58107_EPPK1	untitled.rna	53-104	-	49.89	3.04	1	-	0	-	0	0.626667
Q8NEZ4_KMT2C	untitled.rna	53-104	-	49.87	3.04	1	-	0	-	0	0.626625
Q96RS0_TGS1	untitled.rna	53-104	-	49.83	3.04	1	PF09445,PF02475,PF01170	3	-	0	0.6265
Q16891_IMMT	untitled.rna	53-104	-	49.75	3.03	1	-	0	-	0	0.626292
Q9UKK3_PARP4	untitled.rna	53-104	-	49.76	3.03	1	PF00644	1	-	0	0.626292
Q9BXJ9_NAA15	untitled.rna	53-104	-	49.66	3.02	1	PF13181	1	-	0	0.626
Q14147_DHX34	untitled.rna	53-104	-	49.65	3.02	1	PF04408,PF00271	2	-	0	0.626
O75691_UTP20	untitled.rna	53-104	-	49.63	3.02	1	PF07539	1	-	0	0.625917
Q9BVJ6_UTP14A	untitled.rna	53-104	-	49.6	3.02	1	PF04615	1	-	0	0.625833
P35579_MYH9	untitled.rna	53-104	-	49.58	3.02	1	-	0	-	0	0.625792
O43896_KIF1C	untitled.rna	53-104	-	49.57	3.02	1	PF00498	1	-	0	0.62575
P59045_NLRP11	untitled.rna	53-104	-	49.53	3.02	1	-	0	-	0	0.625625
P21399_ACO1	untitled.rna	53-104	-	49.4	3.01	1	PF00330,PF00694	2	-	0	0.62525
O43823_AKAP8	untitled.rna	53-104	-	49.26	3	1	PF04988	1	-	0	0.624833
Q93073_SECISBP2L	untitled.rna	53-104	-	49.19	2.99	1	PF01248	1	-	0	0.624625
Q702N8_XIRP1	untitled.rna	53-104	-	49.16	2.99	1	-	0	-	0	0.624542
P11171_EPB41	untitled.rna	53-104	-	49.09	2.98	1	-	0	-	0	0.624333
Q9H9P5_UNKL	untitled.rna	53-104	-	48.94	2.97	1	PF00642	1	-	0	0.623917
O43432_EIF4G3	untitled.rna	53-104	-	48.88	2.97	1	PF02854,PF02847,PF02020	3	-	0	0.623708
Q92667_AKAP1	untitled.rna	53-104	-	48.83	2.97	1	PF00567,PF00013	2	-	0	0.623583
Q9UI26_IPO11	untitled.rna	53-104	-	48.79	2.96	1	PF03810	1	-	0	0.623458
P51816_AFF2	untitled.rna	53-104	-	48.72	2.96	1	PF05110	1	-	0	0.62325
Q9NR48_ASH1L	untitled.rna	53-104	-	48.7	2.96	1	-	0	-	0	0.623208
Q9NXL6_SIDT1	untitled.rna	53-104	-	48.64	2.95	1	PF13965	1	-	0	0.623042
P11388_TOP2A	untitled.rna	53-104	-	48.62	2.95	1	PF01751	1	-	0	0.622958
Q9Y4B5_MTCL1	untitled.rna	53-104	-	48.61	2.95	1	-	0	-	0	0.622917
Q9H2Y7_ZNF106	untitled.rna	53-104	-	48.44	2.94	1	-	0	-	0	0.622417
Q9UPS6_SETD1B	untitled.rna	53-104	-	48.41	2.94	1	PF00076	1	-	0	0.622333
Q587J7_TDRD12	untitled.rna	53-104	-	48.32	2.93	1	PF00567,PF00270	3	-	0	0.622083
Q12955_ANK3	untitled.rna	53-104	-	48.29	2.93	1	-	0	-	0	0.622
Q7Z3Z3_PIWIL3	untitled.rna	53-104	-	48.28	2.93	1	PF02171,PF02170	2	-	0	0.621958
Q9P2K8_EIF2AK4	untitled.rna	53-104	-	48.2	2.92	1	PF12745,PF13393	2	-	0	0.62175
Q16513_PKN2	untitled.rna	53-104	-	48.16	2.92	1	-	0	-	0	0.621625
Q86YF9_DZIP1	untitled.rna	53-104	-	48.12	2.92	1	-	0	-	0	0.6215
Q9NW13_RBM28	untitled.rna	53-104	-	48.04	2.91	1	PF00076	3	-	0	0.62125
Q8IYB8_SUPV3L1	untitled.rna	53-104	-	48.03	2.91	1	PF12513,PF00271	2	-	0	0.62125
Q00839_HNRNPU	untitled.rna	53-104	-	48.02	2.91	1	PF13671,PF00622,PF02037	3	-	0	0.621208
Q8IWA0_WDR75	untitled.rna	53-104	-	48	2.91	1	PF00400	2	-	0	0.621125
P04114_APOB	untitled.rna	53-104	-	47.94	2.9	1	-	0	-	0	0.620958
Q8N302_AGGF1	untitled.rna	53-104	-	47.9	2.9	1	-	0	-	0	0.620833
P13639_EEF2	untitled.rna	53-104	-	47.9	2.9	1	PF00009,PF03764,PF00679,PF03144,PF01926	5	-	0	0.620833
Q8NHU6_TDRD7	untitled.rna	53-104	-	47.75	2.89	1	PF00567	3	-	0	0.620417
O75179_ANKRD17	untitled.rna	53-104	-	47.72	2.89	1	PF00013	1	-	0	0.620333
Q9UNX4_WDR3	untitled.rna	53-104	-	47.69	2.89	1	PF00400,PF04003	5	-	0	0.62025
Q2NL82_TSR1	untitled.rna	53-104	-	47.64	2.88	1	PF08142	1	-	0	0.620083
Q01974_ROR2	untitled.rna	53-104	-	47.62	2.88	1	-	0	-	0	0.620042
Q13523_PRPF4B	untitled.rna	53-104	-	47.61	2.88	1	-	0	-	0	0.62
Q9H8H2_DDX31	untitled.rna	53-104	-	47.57	2.88	1	PF00270,PF00271,PF13959,PF04851	4	-	0	0.619875
Q9P2I0_CPSF2	untitled.rna	53-104	-	47.52	2.87	1	PF10996,PF07521,PF00753	3	-	0	0.61975
Q9H6R4_NOL6	untitled.rna	53-104	-	47.46	2.87	1	PF03813	1	-	0	0.619583
Q9Y608_LRRFIP2	untitled.rna	53-104	-	47.35	2.86	1	PF09738	3	-	0	0.61925
Q14966_ZNF638	untitled.rna	53-104	-	47.29	2.86	1	PF00076,PF12171	2	-	0	0.619083
Q9Y5L0_TNPO3	untitled.rna	53-104	-	47.29	2.86	1	PF08389	1	-	0	0.619083
Q99728_BARD1	untitled.rna	53-104	-	47.28	2.86	1	-	0	-	0	0.619042
Q15424_SAFB	untitled.rna	53-104	-	47.21	2.85	1	PF00076,PF02037,PF13893	3	-	0	0.618833
Q99613_EIF3C	untitled.rna	53-104	-	47.11	2.85	1	PF05470	1	-	0	0.618542
Q76MJ5_ERN2	untitled.rna	53-104	-	47.1	2.84	1	PF06479	1	-	0	0.6185
O60716_CTNND1	untitled.rna	53-104	-	47.06	2.84	1	-	0	-	0	0.618375
Q9P2N5_RBM27	untitled.rna	53-104	-	47.02	2.84	1	PF01480,PF00076,PF00642	3	-	0	0.618292
Q86Y13_DZIP3	untitled.rna	53-104	-	46.99	2.84	1	PF13639,PF13923,PF00097	3	-	0	0.618167
Q9NWH9_SLTM	untitled.rna	53-104	-	46.99	2.84	1	PF00076,PF02037,PF13893	3	-	0	0.618167
P48200_IREB2	untitled.rna	53-104	-	46.97	2.84	1	PF00330,PF00694	3	-	0	0.618125
P49790_NUP153	untitled.rna	53-104	-	46.95	2.83	1	PF00641	4	-	0	0.618083
O94829_IPO13	untitled.rna	53-104	-	46.94	2.83	1	PF08389,PF03810	2	-	0	0.618042
Q15031_LARS2	untitled.rna	53-104	-	46.86	2.83	1	PF00133,PF09334,PF08264	6	-	0	0.617792
Q53GS7_GLE1	untitled.rna	53-104	-	46.85	2.83	1	PF07817	1	-	0	0.617792
Q9BYK8_HELZ2	untitled.rna	53-104	-	46.82	2.82	1	PF13086,PF13087,PF00773,PF13245	6	-	0	0.617667
P13010_XRCC5	untitled.rna	53-104	-	46.79	2.82	1	PF03731,PF02735,PF03730	3	-	0	0.617583
Q9HCM7_FBRSL1	untitled.rna	53-104	-	46.73	2.82	1	-	0	-	0	0.617417
Q8IWZ3_ANKHD1	untitled.rna	53-104	-	46.73	2.82	1	PF00013	1	-	0	0.617417
Q8ND04_SMG8	untitled.rna	53-104	-	46.65	2.81	1	-	0	-	0	0.617208
Q15149_PLEC	untitled.rna	53-104	-	46.65	2.81	1	PF03501	1	-	0	0.617208
Q8IYY4_DZIP1L	untitled.rna	53-104	-	46.5	2.8	1	-	0	-	0	0.61675
P11387_TOP1	untitled.rna	53-104	-	46.29	2.79	1	-	0	-	0	0.616125
Q5JTH9_RRP12	untitled.rna	53-104	-	46.29	2.79	1	PF08161	1	-	0	0.616125
Q9Y5G4_PCDHGA9	untitled.rna	53-104	-	46.23	2.78	1	-	0	-	0	0.615958
Q5T200_ZC3H13	untitled.rna	53-104	-	46.22	2.78	1	PF00642	1	-	0	0.615917
Q9Y2Z2_MTO1	untitled.rna	53-104	-	46.18	2.78	1	PF13932	1	-	0	0.615792
Q15269_PWP2	untitled.rna	53-104	-	46.13	2.78	1	PF00400,PF04003	3	-	0	0.615667
Q9H9G7_AGO3	untitled.rna	53-104	-	46.06	2.77	1	PF02171,PF02170	2	-	0	0.615458
O94913_PCF11	untitled.rna	53-104	-	46.03	2.77	1	-	0	-	0	0.615375
Q68E01_INTS3	untitled.rna	53-104	-	45.96	2.76	1	PF10189	1	-	0	0.615167
Q659C4_LARP1B	untitled.rna	51-102	-	45.94	2.76	1	PF05383	1	-	0	0.615125
Q96T58_SPEN	untitled.rna	53-104	-	45.86	2.76	1	PF00076,PF07744	5	-	0	0.614875
B5ME19_EIF3CL	untitled.rna	53-104	-	45.81	2.75	1	PF05470	1	-	0	0.614708
P55265_ADAR	untitled.rna	53-104	-	45.74	2.75	1	PF02137,PF02295,PF00035	6	-	0	0.614542
Q01780_EXOSC10	untitled.rna	53-104	-	45.74	2.75	1	PF01612,PF08066,PF00570	3	-	0	0.614542
P55884_EIF3B	untitled.rna	53-104	-	45.7	2.75	1	PF08662,PF00076	2	-	0	0.614417
P49756_RBM25	untitled.rna	53-104	-	45.69	2.75	1	PF01480,PF00076	2	-	0	0.614375
Q68CQ4_DIEXF	untitled.rna	53-104	-	45.67	2.74	1	-	0	-	0	0.614333
Q14527_HLTF	untitled.rna	53-104	-	45.67	2.74	1	PF00176,PF08797,PF00271,PF13923,PF00097	5	-	0	0.614333
Q13813_SPTAN1	untitled.rna	53-104	-	45.64	2.74	1	-	0	-	0	0.614208
Q7Z3E1_TIPARP	untitled.rna	53-104	-	45.64	2.74	1	PF00644	1	-	0	0.614208
Q9Y4W2_LAS1L	untitled.rna	53-104	-	45.64	2.74	1	PF04031	1	-	0	0.614208
Q96EY7_PTCD3	untitled.rna	53-104	-	45.62	2.74	1	-	0	-	0	0.614167
O00411_POLRMT	untitled.rna	53-104	-	45.55	2.73	1	PF00940	1	-	0	0.613958
Q99700_ATXN2	untitled.rna	53-104	-	45.4	2.73	1	PF14438,PF06741,PF07145	3	-	0	0.613542
Q5UIP0_RIF1	untitled.rna	53-104	-	45.38	2.72	1	PF12231	1	-	0	0.613458
Q10570_CPSF1	untitled.rna	53-104	-	45.25	2.71	1	PF03178	1	-	0	0.613083
Q5T8P6_RBM26	untitled.rna	53-104	-	45.22	2.71	1	PF01480	1	-	0	0.613
P42694_HELZ	untitled.rna	53-104	-	45.21	2.71	1	PF13087,PF13086,PF13604,PF13245,PF00642	6	-	0	0.612958
Q9NXZ2_DDX43	untitled.rna	53-104	-	45.18	2.71	1	PF00270,PF00271,PF00013	3	-	0	0.612875
Q9UIF9_BAZ2A	untitled.rna	53-104	-	45.11	2.7	1	PF01429	1	-	0	0.612667
Q8N6Y1_PCDH20	untitled.rna	53-104	-	45.01	2.7	1	-	0	-	0	0.612375
P02751_FN1	untitled.rna	53-104	-	44.95	2.69	1	-	0	-	0	0.612208
Q5VT52_RPRD2	untitled.rna	53-104	-	44.95	2.69	1	-	0	-	0	0.612208
Q9Y4F3_MARF1	untitled.rna	53-104	-	44.93	2.69	1	-	0	-	0	0.612167
Q9H6S0_YTHDC2	untitled.rna	53-104	-	44.83	2.68	1	PF04146,PF04408,PF00271,PF01424,PF00270	6	-	0	0.611833
P22314_UBA1	untitled.rna	53-104	-	44.77	2.68	1	-	0	-	0	0.611667
P38398_BRCA1	untitled.rna	53-104	-	44.67	2.67	1	PF00097,PF13923	2	-	0	0.611375
O14746_TERT	untitled.rna	53-104	-	44.62	2.67	1	PF12009,PF00078	2	-	0	0.61125
Q9C0D7_ZC3H12C	untitled.rna	53-104	-	44.55	2.66	1	PF11977	1	-	0	0.611042
Q1KMD3_HNRNPUL2	untitled.rna	53-104	-	44.5	2.66	1	PF13671,PF00622,PF02037	3	-	0	0.610875
P08238_HSP90AB1	untitled.rna	53-104	-	44.39	2.65	1	-	0	-	0	0.610583
Q9BXP5_SRRT	untitled.rna	53-104	-	44.36	2.65	1	PF04959	1	-	0	0.610458
Q14667_KIAA0100	untitled.rna	53-104	-	44.3	2.65	1	-	0	-	0	0.610292
Q13823_GNL2	untitled.rna	53-104	-	44.3	2.65	1	PF01926	1	-	0	0.610292
Q9HAV4_XPO5	untitled.rna	53-104	-	44.27	2.64	1	PF08389	1	-	0	0.610208
Q5TAX3_TUT4	untitled.rna	53-104	-	44.18	2.64	1	PF03828,PF00098	3	-	0	0.609958
Q9BSC4_NOL10	untitled.rna	53-104	-	44.18	2.64	1	PF08159	1	-	0	0.609958
Q9NVH2_INTS7	untitled.rna	53-104	-	44.05	2.63	1	-	0	-	0	0.609583
Q96P70_IPO9	untitled.rna	53-104	-	44.04	2.63	1	PF03810	1	-	0	0.609542
Q96SD1_DCLRE1C	untitled.rna	53-104	-	43.91	2.62	1	-	0	-	0	0.609167
Q9NSE4_IARS2	untitled.rna	53-104	-	43.92	2.62	1	PF00133,PF08264,PF09334,PF06827	4	-	0	0.609167
Q13769_THOC5	untitled.rna	53-104	-	43.89	2.62	1	-	0	-	0	0.609083
Q8TF46_DIS3L	untitled.rna	53-104	-	43.84	2.62	1	PF00773	1	-	0	0.608958
Q92945_KHSRP	untitled.rna	53-104	-	43.82	2.61	1	PF00013,PF07650,PF09005	7	-	0	0.608875
Q2Q1W2_TRIM71	untitled.rna	53-104	-	43.75	2.61	1	-	0	-	0	0.608708
Q9NV66_TYW1	untitled.rna	53-104	-	43.71	2.61	1	PF08608	1	-	0	0.608583
Q9UEY8_ADD3	untitled.rna	53-104	-	43.64	2.6	1	-	0	-	0	0.608375
P26358_DNMT1	untitled.rna	53-104	-	43.63	2.6	1	-	0	-	0	0.608333
Q9Y490_TLN1	untitled.rna	53-104	-	43.59	2.6	1	-	0	-	0	0.608208
Q8IWR0_ZC3H7A	untitled.rna	53-104	-	43.57	2.6	1	PF00642	1	-	0	0.608167
B5MCY1_TDRD15	untitled.rna	53-104	-	43.5	2.59	1	PF00567	8	-	0	0.607958
Q9P1Y6_PHRF1	untitled.rna	53-104	-	43.38	2.58	1	PF13639,PF00097,PF13923	3	-	0	0.607583
O14647_CHD2	untitled.rna	53-104	-	43.23	2.57	1	PF00176,PF00271,PF04851	3	-	0	0.607167
O60294_LCMT2	untitled.rna	53-104	-	43.21	2.57	1	-	0	-	0	0.607125
O94875_SORBS2	untitled.rna	53-104	-	43.16	2.57	1	-	0	-	0	0.606958
O75113_N4BP1	untitled.rna	53-104	-	43.16	2.57	1	PF11977	1	-	0	0.606958
Q9NV88_INTS9	untitled.rna	53-104	-	43.13	2.56	1	-	0	-	0	0.606875
Q9Y4I1_MYO5A	untitled.rna	53-104	-	43.07	2.56	1	-	0	-	0	0.606708
Q14684_RRP1B	untitled.rna	53-104	-	43.08	2.56	1	PF05997	1	-	0	0.606708
Q9Y223_GNE	untitled.rna	53-104	-	43.04	2.56	1	-	0	-	0	0.606625
Q9NVU7_SDAD1	untitled.rna	53-104	-	43.03	2.56	1	-	0	-	0	0.606583
O60306_AQR	untitled.rna	53-104	-	42.95	2.55	1	PF13086,PF13087,PF13245,PF04851	4	-	0	0.606333
Q9UHB7_AFF4	untitled.rna	53-104	-	42.92	2.55	1	PF05110	1	-	0	0.60625
P48357_LEPR	untitled.rna	53-104	-	42.83	2.54	1	-	0	-	0	0.606
Q9UL03_INTS6	untitled.rna	53-104	-	42.83	2.54	1	PF15300	1	-	0	0.606
P25440_BRD2	untitled.rna	53-104	-	42.72	2.54	1	-	0	-	0	0.605667
A5YKK6_CNOT1	untitled.rna	53-104	-	42.63	2.53	1	PF04054	1	-	0	0.605417
Q92541_RTF1	untitled.rna	53-104	-	42.58	2.53	1	-	0	-	0	0.60525
Q8NI27_THOC2	untitled.rna	53-104	-	42.52	2.52	1	PF11262,PF11732	2	-	0	0.605083
Q96T37_RBM15	untitled.rna	53-104	-	42.51	2.52	1	PF07744,PF00076	3	-	0	0.605042
Q00610_CLTC	untitled.rna	53-104	-	42.46	2.52	1	-	0	-	0	0.604917
Q9UNY4_TTF2	untitled.rna	53-104	-	42.47	2.52	1	PF00176,PF00271,PF04851	3	-	0	0.604917
O95786_DDX58	untitled.rna	53-104	-	42.45	2.52	1	-	0	-	0	0.604875
P48634_PRRC2A	untitled.rna	53-104	-	42.45	2.52	1	-	0	-	0	0.604875
Q6NSI4_RADX	untitled.rna	53-104	-	42.19	2.5	1	-	0	-	0	0.604125
Q2TBE0_CWF19L2	untitled.rna	53-104	-	42.13	2.5	1	PF04677,PF04676	2	-	0	0.603958
Q12872_SFSWAP	untitled.rna	53-104	-	42.11	2.49	1	PF09750,PF01805	3	-	0	0.603875
Q09666_AHNAK	untitled.rna	53-104	-	42.09	2.49	1	-	0	-	0	0.603833
Q15477_SKIV2L	untitled.rna	53-104	-	41.88	2.48	1	PF13234,PF00270,PF00271	3	-	0	0.603208
Q15910_EZH2	untitled.rna	53-104	-	41.87	2.48	1	-	0	-	0	0.603167
Q9P2P1_NYNRIN	untitled.rna	53-104	-	41.79	2.47	1	PF11977	1	-	0	0.602958
P07900_HSP90AA1	untitled.rna	53-104	-	41.76	2.47	1	-	0	-	0	0.602875
O43143_DHX15	untitled.rna	53-104	-	41.77	2.47	1	PF04408,PF00271,PF00270	3	-	0	0.602875
Q16666_IFI16	untitled.rna	53-104	-	41.74	2.47	1	-	0	-	0	0.602792
Q9HBE1_PATZ1	untitled.rna	53-104	-	41.66	2.46	1	PF00096	2	-	0	0.602542
Q14146_URB2	untitled.rna	53-104	-	41.65	2.46	1	PF10441	1	-	0	0.602542
Q9UHI6_DDX20	untitled.rna	53-104	-	41.47	2.45	1	PF00270,PF00271,PF04851	3	-	0	0.602
Q9H089_LSG1	untitled.rna	53-104	-	41.36	2.44	1	PF01926	1	-	0	0.601667
Q6P158_DHX57	untitled.rna	53-104	-	41.26	2.43	1	PF04408,PF00271,PF00270,PF00642	4	-	0	0.601375
Q9UQ84_EXO1	untitled.rna	53-104	-	41.16	2.43	1	-	0	-	0	0.601083
Q9UBC3_DNMT3B	untitled.rna	53-104	-	41.13	2.42	1	-	0	-	0	0.601
P38935_IGHMBP2	untitled.rna	53-104	-	40.91	2.41	1	-	0	-	0	0.600375
P42285_MTREX	untitled.rna	53-104	-	40.9	2.41	1	PF13234,PF00270,PF00271	3	-	0	0.600333
Q6P2E9_EDC4	untitled.rna	53-104	-	40.83	2.4	1	-	0	-	0	0.600125
Q14683_SMC1A	untitled.rna	53-104	-	40.82	2.4	1	-	0	-	0	0.600083
P42166_TMPO	untitled.rna	53-104	-	40.75	2.4	1	-	0	-	0	0.599875
O14980_XPO1	untitled.rna	53-104	-	40.74	2.4	1	PF08767,PF08389,PF03810	3	-	0	0.599875
Q9NVR2_INTS10	untitled.rna	53-104	-	40.73	2.4	1	-	0	-	0	0.599833
Q7Z6E9_RBBP6	untitled.rna	53-104	-	40.73	2.4	1	PF13696,PF00098	2	-	0	0.599833
P46013_MKI67	untitled.rna	53-104	-	40.7	2.39	1	PF00498	1	-	0	0.59975
Q05209_PTPN12	untitled.rna	53-104	-	40.65	2.39	1	-	0	-	0	0.599583
Q9H6E5_TUT1	untitled.rna	53-104	-	40.58	2.39	1	-	0	-	0	0.599417
Q8IX18_DHX40	untitled.rna	53-104	-	40.56	2.38	1	PF04408,PF00271,PF00270	3	-	0	0.599333
Q8NE71_ABCF1	untitled.rna	53-104	-	40.46	2.38	1	-	0	-	0	0.599042
Q7KZI7_MARK2	untitled.rna	53-104	-	40.41	2.37	1	-	0	-	0	0.598917
Q9P275_USP36	untitled.rna	53-104	-	40.37	2.37	1	-	0	-	0	0.598792
Q53R41_FASTKD1	untitled.rna	53-104	-	40.32	2.37	1	PF08368,PF06743,PF08373	3	-	0	0.598625
Q9UPN3_MACF1	untitled.rna	53-104	-	40.29	2.37	1	-	0	-	0	0.598542
Q9NP73_ALG13	untitled.rna	53-104	-	40.27	2.36	1	-	0	-	0	0.5985
P78563_ADARB1	untitled.rna	53-104	-	40.19	2.36	1	PF02137,PF00035	3	-	0	0.59825
Q7Z478_DHX29	untitled.rna	53-104	-	40.11	2.35	1	PF04408,PF00271,PF00270	3	-	0	0.598
Q8N1W1_ARHGEF28	untitled.rna	53-104	-	40.04	2.35	1	-	0	-	0	0.597833
O75533_SF3B1	untitled.rna	53-104	-	40.02	2.35	1	PF08920	1	-	0	0.59775
O94979_SEC31A	untitled.rna	53-104	-	39.99	2.34	1	-	0	-	0	0.597667
Q8WYQ9_ZCCHC14	untitled.rna	53-104	-	39.87	2.34	1	PF00098	1	-	0	0.597333
P41250_GARS1	untitled.rna	53-104	-	39.71	2.32	1	PF03129,PF00587	2	-	0	0.596833
Q9UBS9_SUCO	untitled.rna	53-104	-	39.54	2.31	1	-	0	-	0	0.596333
P35611_ADD1	untitled.rna	53-104	-	39.53	2.31	1	-	0	-	0	0.596333
Q8WWM7_ATXN2L	untitled.rna	53-104	-	39.52	2.31	1	PF14438,PF06741,PF07145	3	-	0	0.596292
Q9UL18_AGO1	untitled.rna	53-104	-	39.46	2.31	1	PF02171,PF02170	2	-	0	0.596125
Q9HCJ0_TNRC6C	untitled.rna	53-104	-	39.35	2.3	1	PF10427	1	-	0	0.595792
P16070_CD44	untitled.rna	53-104	-	39.31	2.3	1	-	0	-	0	0.595667
O60271_SPAG9	untitled.rna	53-104	-	39.29	2.29	1	-	0	-	0	0.595625
Q86UA1_PRPF39	untitled.rna	53-104	-	39.27	2.29	1	-	0	-	0	0.595542
Q9NNW5_WDR6	untitled.rna	53-104	-	39.25	2.29	1	PF00400	1	-	0	0.5955
Q9NS39_ADARB2	untitled.rna	53-104	-	39.19	2.29	1	PF02137,PF00035	3	-	0	0.595333
P61129_ZC3H6	untitled.rna	53-104	-	39.04	2.28	1	PF00642,PF14608	3	-	0	0.594875
P18583_SON	untitled.rna	53-104	-	38.91	2.27	1	PF01585,PF14709,PF12656	3	-	0	0.5945
O75122_CLASP2	untitled.rna	53-104	-	38.81	2.26	1	-	0	-	0	0.594208
Q5C9Z4_NOM1	untitled.rna	53-104	-	38.81	2.26	1	PF02847,PF02854	2	-	0	0.594208
Q15029_EFTUD2	untitled.rna	53-104	-	38.67	2.25	1	PF00009,PF00679,PF03764,PF03144	4	-	0	0.593792
Q9H0K6_PUS7L	untitled.rna	53-104	-	38.66	2.25	1	PF01142	1	-	0	0.59375
P0CG48_UBC	untitled.rna	53-104	-	38.63	2.25	1	-	0	-	0	0.593667
O60841_EIF5B	untitled.rna	53-104	-	38.63	2.25	1	PF00009,PF11987,PF03144,PF01926	4	-	0	0.593667
P30876_POLR2B	untitled.rna	53-104	-	38.55	2.24	1	PF00562,PF04563,PF04561,PF04560,PF04566,PF04565,PF04567	7	-	0	0.593458
Q5JSJ4_INTS6L	untitled.rna	53-104	-	38.54	2.24	1	PF15300	1	-	0	0.593417
Q92576_PHF3	untitled.rna	53-104	-	38.43	2.23	1	PF07744	1	-	0	0.593083
Q8TB72_PUM2	untitled.rna	53-104	-	38.19	2.22	1	PF00806	8	-	0	0.592375
Q9UKJ3_GPATCH8	untitled.rna	53-104	-	38.17	2.22	1	PF01585,PF12171	2	-	0	0.592333
Q14562_DHX8	untitled.rna	53-104	-	38.11	2.21	1	PF04408,PF00575,PF00271	3	-	0	0.592167
P35555_FBN1	untitled.rna	53-104	-	38.1	2.21	1	-	0	-	0	0.592125
Q9H6T0_ESRP2	untitled.rna	53-104	-	38.05	2.21	1	-	0	-	0	0.592
P51825_AFF1	untitled.rna	53-104	-	37.98	2.2	1	PF05110	1	-	0	0.591792
Q9UHB6_LIMA1	untitled.rna	53-104	-	37.96	2.2	1	-	0	-	0	0.591708
Q96BT7_ALKBH8	untitled.rna	53-104	-	37.96	2.2	1	PF13532,PF13847,PF05148	3	-	0	0.591708
P51826_AFF3	untitled.rna	53-104	-	37.86	2.19	1	PF05110	2	-	0	0.591417
Q5JSZ5_PRRC2B	untitled.rna	53-104	-	37.78	2.19	1	-	0	-	0	0.591208
Q9BTC0_DIDO1	untitled.rna	53-104	-	37.78	2.19	1	PF07744	1	-	0	0.591208
Q08945_SSRP1	untitled.rna	53-104	-	37.65	2.18	1	-	0	-	0	0.590792
Q08J23_NSUN2	untitled.rna	53-104	-	37.54	2.17	1	PF01189	1	-	0	0.5905
Q86YN6_PPARGC1B	untitled.rna	53-104	-	37.48	2.17	1	PF00076	1	-	0	0.590292
P29728_OAS2	untitled.rna	53-104	-	37.43	2.16	1	PF10421	2	-	0	0.590167
Q7Z417_NUFIP2	untitled.rna	53-104	-	37.37	2.16	1	PF15293	1	-	0	0.59
A8K979_ERI2	untitled.rna	53-104	-	37.29	2.15	1	PF00929	1	-	0	0.58975
Q9H307_PNN	untitled.rna	53-104	-	37.27	2.15	1	-	0	-	0	0.589708
Q99676_ZNF184	untitled.rna	53-104	-	37.26	2.15	1	-	0	-	0	0.589667
Q14694_USP10	untitled.rna	53-104	-	37.24	2.15	1	PF07145	1	-	0	0.589625
Q7Z2T5_TRMT1L	untitled.rna	53-104	-	36.98	2.13	1	PF02005,PF02475	3	-	0	0.588833
Q5VV67_PPRC1	untitled.rna	53-104	-	36.92	2.13	1	PF00076	1	-	0	0.588667
O15037_KHNYN	untitled.rna	53-104	-	36.85	2.12	1	PF11977	1	-	0	0.588458
Q8TF01_PNISR	untitled.rna	53-104	-	36.84	2.12	1	-	0	-	0	0.588417
Q9NQI0_DDX4	untitled.rna	53-104	-	36.83	2.12	1	PF00270,PF00271	2	-	0	0.588417
Q969X6_UTP4	untitled.rna	53-104	-	36.81	2.12	1	-	0	-	0	0.588333
P02786_TFRC	untitled.rna	53-104	-	36.64	2.11	1	-	0	-	0	0.587833
P10636_MAPT	untitled.rna	53-104	-	36.64	2.11	1	-	0	-	0	0.587833
Q9BRR8_GPATCH1	untitled.rna	53-104	-	36.6	2.11	1	PF07713,PF01585	2	-	0	0.58775
Q8IWX8_CHERP	untitled.rna	53-104	-	36.59	2.1	1	PF01805,PF01585	2	-	0	0.587708
Q6PJT7_ZC3H14	untitled.rna	53-104	-	36.57	2.1	1	PF14608	2	-	0	0.587625
P51003_PAPOLA	untitled.rna	53-104	-	36.49	2.1	1	PF04926	1	-	0	0.587417
Q9BW92_TARS2	untitled.rna	53-104	-	36.48	2.1	1	PF00587,PF03129,PF07973	3	-	0	0.587375
Q6P2Q9_PRPF8	untitled.rna	53-104	-	36.41	2.09	1	PF08083,PF12134,PF10596,PF08082,PF10597,PF08084,PF10598,PF01398	8	-	0	0.587167
P24043_LAMA2	untitled.rna	53-104	-	36.33	2.09	1	-	0	-	0	0.586958
Q8N1G1_REXO1	untitled.rna	53-104	-	36.31	2.08	1	-	0	-	0	0.586875
Q9NR30_DDX21	untitled.rna	53-104	-	36.28	2.08	1	PF00270,PF00271,PF08152,PF04851	4	-	0	0.586792
Q13310_PABPC4	untitled.rna	53-104	-	36.18	2.08	1	PF00076,PF00658	5	-	0	0.5865
Q14676_MDC1	untitled.rna	53-104	-	36.09	2.07	1	PF00498	1	-	0	0.58625
Q8NC60_NOA1	untitled.rna	53-104	-	35.95	2.06	1	PF01926	1	-	0	0.585833
Q13428_TCOF1	untitled.rna	53-104	-	35.93	2.06	1	-	0	-	0	0.58575
Q86TB9_PATL1	untitled.rna	53-104	-	35.9	2.06	1	PF09770	1	-	0	0.585667
Q9C0C2_TNKS1BP1	untitled.rna	53-104	-	35.88	2.06	1	-	0	-	0	0.585625
Q8N8A6_DDX51	untitled.rna	53-104	-	35.76	2.05	1	PF00270,PF00271,PF04851	3	-	0	0.58525
P11137_MAP2	untitled.rna	53-104	-	35.65	2.04	1	-	0	-	0	0.584958
Q7L2E3_DHX30	untitled.rna	51-102	-	35.64	2.04	1	PF00271,PF04408,PF00270	3	-	0	0.584917
Q92841_DDX17	untitled.rna	53-104	-	35.46	2.02	1	PF00270,PF00271	2	-	0	0.584375
Q14CZ7_FASTKD3	untitled.rna	53-104	-	35.43	2.02	1	PF08368,PF08373,PF06743	3	-	0	0.584292
Q6P3W6_NBPF10	untitled.rna	53-104	-	35.38	2.02	1	-	0	-	0	0.584167
O76094_SRP72	untitled.rna	53-104	-	35.29	2.01	1	PF08492	1	-	0	0.583875
Q8IZL8_PELP1	untitled.rna	53-104	-	35.25	2.01	1	PF08167	1	-	0	0.583792
P20810_CAST	untitled.rna	53-104	-	35.21	2.01	1	-	0	-	0	0.583667
Q9UPR3_SMG5	untitled.rna	53-104	-	34.89	1.99	1	PF10373,PF10374,PF13638	4	-	0	0.582708
Q9H8H0_NOL11	untitled.rna	53-104	-	34.79	1.98	1	PF08168	1	-	0	0.582417
Q9H0J9_PARP12	untitled.rna	53-104	-	34.72	1.97	1	PF00644,PF00642	2	-	0	0.582208
Q9BU23_LMF2	untitled.rna	53-104	-	34.7	1.97	1	-	0	-	0	0.582167
O15226_NKRF	untitled.rna	53-104	-	34.59	1.96	1	PF01585,PF01424,PF12656	3	-	0	0.581833
Q7Z2W4_ZC3HAV1	untitled.rna	53-104	-	34.48	1.96	1	PF00644	1	-	0	0.5815
Q12996_CSTF3	untitled.rna	53-104	-	34.34	1.95	1	PF05843	1	-	0	0.581125
Q14204_DYNC1H1	untitled.rna	53-104	-	34.32	1.94	1	-	0	-	0	0.581042
P12270_TPR	untitled.rna	53-104	-	34.23	1.94	1	-	0	-	0	0.580792
Q9UKV8_AGO2	untitled.rna	53-104	-	34.23	1.94	1	PF02171,PF02170	2	-	0	0.580792
Q96PZ0_PUS7	untitled.rna	53-104	-	34.18	1.94	1	PF01142	1	-	0	0.580625
Q8IXM3_MRPL41	untitled.rna	128-179	-	34.17	1.94	1	PF09809	1	-	0	0.580625
Q12931_TRAP1	untitled.rna	53-104	-	34.08	1.93	1	-	0	-	0	0.580333
P49588_AARS1	untitled.rna	53-104	-	34.08	1.93	1	PF01411,PF02272,PF07973	3	-	0	0.580333
Q9H6R0_DHX33	untitled.rna	53-104	-	34.08	1.93	1	PF04408,PF00271,PF00270	3	-	0	0.580333
Q96MU7_YTHDC1	untitled.rna	53-104	-	34.05	1.93	1	PF04146	2	-	0	0.58025
Q01804_OTUD4	untitled.rna	53-104	-	33.95	1.92	1	-	0	-	0	0.579958
Q86WX3_RPS19BP1	untitled.rna	128-179	-	33.83	1.91	1	-	0	-	0	0.579625
Q14137_BOP1	untitled.rna	53-104	-	33.84	1.91	1	PF08145,PF00400	3	-	0	0.579625
Q99575_POP1	untitled.rna	53-104	-	33.63	1.9	1	PF06978,PF08170	3	-	0	0.579042
Q5TC82_RC3H1	untitled.rna	53-104	-	33.61	1.9	1	PF00642	1	-	0	0.578958
Q9C0J8_WDR33	untitled.rna	53-104	-	33.5	1.89	1	PF00400	1	-	0	0.578625
Q9H0A0_NAT10	untitled.rna	53-104	-	33.33	1.88	1	PF13725,PF05127	2	-	0	0.578125
Q9BQ39_DDX50	untitled.rna	53-104	-	33.18	1.86	1	PF00270,PF00271,PF08152,PF04851	4	-	0	0.577708
P49750_YLPM1	untitled.rna	53-104	-	33.17	1.86	1	PF13671	1	-	0	0.577667
Q5ST30_VARS2	untitled.rna	53-104	-	33.17	1.86	1	PF00133,PF08264,PF09334	3	-	0	0.577667
Q9NQZ3_DAZ1	untitled.rna	53-104	-	33.14	1.86	1	PF00076	3	-	0	0.577583
Q96FV9_THOC1	untitled.rna	53-104	-	33.13	1.86	1	PF11957	1	-	0	0.577542
Q9UPY3_DICER1	untitled.rna	53-104	-	33.05	1.86	1	PF00636,PF02170,PF03368,PF14622,PF00271,PF04851,PF00270	8	-	0	0.577333
Q13263_TRIM28	untitled.rna	53-104	-	33.04	1.86	1	-	0	-	0	0.577292
O15514_POLR2D	untitled.rna	128-179	-	33	1.85	1	PF03874	1	-	0	0.577167
Q9H694_BICC1	untitled.rna	53-104	-	32.95	1.85	1	PF00013	2	-	0	0.577042
Q8IY37_DHX37	untitled.rna	53-104	-	32.87	1.84	1	PF04408,PF00270,PF00271	3	-	0	0.576792
O60563_CCNT1	untitled.rna	53-104	-	32.82	1.84	1	-	0	-	0	0.576667
Q5W0B1_OBI1	untitled.rna	53-104	-	32.51	1.82	1	-	0	-	0	0.57575
Q14978_NOLC1	untitled.rna	53-104	-	32.4	1.81	1	PF05022	1	-	0	0.575417
Q5HYM0_ZC3H12B	untitled.rna	53-104	-	32.38	1.81	1	PF11977	1	-	0	0.575375
O95985_TOP3B	untitled.rna	53-104	-	32.35	1.81	1	PF01751	1	-	0	0.575292
Q8NE35_CPEB3	untitled.rna	53-104	-	32.25	1.8	1	PF00076	1	-	0	0.575
Q96QC0_PPP1R10	untitled.rna	53-104	-	32.25	1.8	1	PF00642	1	-	0	0.575
Q9HC35_EML4	untitled.rna	51-102	-	32.2	1.8	1	PF00400	2	-	0	0.574833
P16615_ATP2A2	untitled.rna	53-104	-	32.15	1.79	1	-	0	-	0	0.574667
O43399_TPD52L2	untitled.rna	128-179	-	32.09	1.79	1	-	0	-	0	0.5745
Q9Y2H6_FNDC3A	untitled.rna	53-104	-	32.02	1.78	1	-	0	-	0	0.574292
Q9UGR2_ZC3H7B	untitled.rna	53-104	-	32.02	1.78	1	PF00642	2	-	0	0.574292
Q9Y450_HBS1L	untitled.rna	53-104	-	32	1.78	1	PF00009,PF03143,PF03144	3	-	0	0.57425
Q9UKF6_CPSF3	untitled.rna	53-104	-	31.93	1.78	1	PF11718,PF10996,PF00753,PF07521	4	-	0	0.574042
Q9NYY8_FASTKD2	untitled.rna	53-104	-	31.91	1.78	1	PF06743,PF08373,PF08368	3	-	0	0.574
Q9H7N4_SCAF1	untitled.rna	51-102	-	31.87	1.77	1	-	0	-	0	0.573875
Q6NUQ4_TMEM214	untitled.rna	53-104	-	31.6	1.75	1	-	0	-	0	0.573083
Q92615_LARP4B	untitled.rna	53-104	-	31.61	1.75	1	PF05383	1	-	0	0.573083
P11940_PABPC1	untitled.rna	53-104	-	31.46	1.74	1	PF00076,PF00658	5	-	0	0.572667
P11021_HSPA5	untitled.rna	53-104	-	31.43	1.74	1	-	0	-	0	0.572583
P62244_RPS15A	untitled.rna	128-179	-	31.24	1.73	1	PF00410	1	-	0	0.572
Q15397_PUM3	untitled.rna	53-104	-	31.18	1.72	1	PF08144	1	-	0	0.571833
Q96BP3_PPWD1	untitled.rna	53-104	-	31.04	1.71	1	PF00160	1	-	0	0.571417
Q13901_C1D	untitled.rna	128-179	-	31	1.71	1	PF04000	1	-	0	0.571333
P37108_SRP14	untitled.rna	128-179	-	30.98	1.71	1	PF02290	1	-	0	0.57125
P11586_MTHFD1	untitled.rna	53-104	-	30.9	1.7	1	-	0	-	0	0.571042
Q9Y2K5_R3HDM2	untitled.rna	53-104	-	30.9	1.7	1	PF01424	1	-	0	0.571042
Q8IYB7_DIS3L2	untitled.rna	53-104	-	30.86	1.7	1	PF00773	1	-	0	0.570917
Q9H361_PABPC3	untitled.rna	53-104	-	30.8	1.7	1	-	0	-	0	0.57075
O75822_EIF3J	untitled.rna	128-179	-	30.49	1.68	1	PF08597	1	-	0	0.569833
Q5T6F2_UBAP2	untitled.rna	53-104	-	30.38	1.67	1	-	0	-	0	0.5695
O75817_POP7	untitled.rna	128-179	-	30.27	1.66	1	PF12328,PF01918	2	-	0	0.569167
Q14157_UBAP2L	untitled.rna	53-104	-	30.17	1.65	1	-	0	-	0	0.568875
Q9NTZ6_RBM12	untitled.rna	53-104	-	29.91	1.64	1	PF00076	3	-	0	0.568125
Q8WTR7_ZNF473	untitled.rna	53-104	-	29.85	1.63	1	PF00096	10	-	0	0.567958
Q8NDV7_TNRC6A	untitled.rna	53-104	-	29.79	1.63	1	PF10427	1	-	0	0.56775
P52758_RIDA	untitled.rna	128-179	-	29.73	1.62	1	PF01042	1	-	0	0.567583
Q9H5Z1_DHX35	untitled.rna	53-104	-	29.69	1.62	1	PF04408,PF00271	2	-	0	0.567458
Q7L2J0_MEPCE	untitled.rna	53-104	-	29.54	1.61	1	PF06859,PF13847	2	-	0	0.567042
O43395_PRPF3	untitled.rna	53-104	-	29.45	1.6	1	PF08572,PF01480	2	-	0	0.566792
P55145_MANF	untitled.rna	128-179	-	29.39	1.6	1	-	0	-	0	0.566583
Q12986_NFX1	untitled.rna	53-104	-	29.24	1.59	1	PF01424	1	-	0	0.566167
Q5SY16_NOL9	untitled.rna	53-104	-	29.22	1.59	1	-	0	-	0	0.566083
Q14671_PUM1	untitled.rna	53-104	-	29.21	1.59	1	PF00806	8	-	0	0.566083
O60583_CCNT2	untitled.rna	53-104	-	29.14	1.58	1	-	0	-	0	0.565875
P62249_RPS16	untitled.rna	128-179	-	29.08	1.58	1	PF00380	1	-	0	0.565708
P83876_TXNL4A	untitled.rna	128-179	-	28.95	1.57	1	-	0	-	0	0.565292
Q9ULX6_AKAP8L	untitled.rna	53-104	-	28.93	1.57	1	PF04988	1	-	0	0.56525
P82979_SARNP	untitled.rna	128-179	-	28.72	1.55	1	PF02037	1	-	0	0.564625
Q86VM9_ZC3H18	untitled.rna	53-104	-	28.71	1.55	1	-	0	-	0	0.564583
Q6PI48_DARS2	untitled.rna	53-104	-	28.66	1.55	1	PF00152,PF02938,PF01336	3	-	0	0.564458
P55769_SNU13	untitled.rna	128-179	-	28.64	1.55	1	PF01248,PF08228	2	-	0	0.564417
Q9HCJ3_RAVER2	untitled.rna	53-104	-	28.6	1.54	1	PF00076	3	-	0	0.564292
Q504Q3_PAN2	untitled.rna	53-104	-	28.56	1.54	1	PF00929	1	-	0	0.564167
Q9Y3D3_MRPS16	untitled.rna	128-179	-	28.5	1.54	1	PF00886	1	-	0	0.564
Q92540_SMG7	untitled.rna	51-102	-	28.47	1.53	1	PF10373,PF10374	2	-	0	0.563917
Q5D1E8_ZC3H12A	untitled.rna	128-179	-	28.46	1.53	1	PF11977	1	-	0	0.563875
P49327_FASN	untitled.rna	53-104	-	28.44	1.53	1	-	0	-	0	0.563792
Q96CP2_FLYWCH2	untitled.rna	128-179	-	28.33	1.52	1	-	0	-	0	0.5635
Q9H000_MKRN2	untitled.rna	53-104	-	28.34	1.52	1	PF00642,PF14608,PF00097	4	-	0	0.5635
O95104_SCAF4	untitled.rna	51-102	-	28.32	1.52	1	PF00076	1	-	0	0.563458
Q8NBP7_PCSK9	untitled.rna	53-104	-	28.31	1.52	1	-	0	-	0	0.563417
P20290_BTF3	untitled.rna	128-179	-	28.23	1.52	1	-	0	-	0	0.563208
Q5T481_RBM20	untitled.rna	53-104	-	28.2	1.51	1	-	0	-	0	0.563125
Q17RY0_CPEB4	untitled.rna	53-104	-	28.14	1.51	1	PF00076	1	-	0	0.562917
P10515_DLAT	untitled.rna	53-104	-	28.12	1.51	1	-	0	-	0	0.562875
O00418_EEF2K	untitled.rna	53-104	-	28.11	1.51	1	-	0	-	0	0.562833
Q86V81_ALYREF	untitled.rna	128-179	-	28.07	1.5	1	PF00076	1	-	0	0.562708
Q8TC92_ENOX1	untitled.rna	53-104	-	28	1.5	1	-	0	-	0	0.562542
Q6UXG2_ELAPOR1	untitled.rna	53-104	-	27.95	1.5	1	-	0	-	0	0.562375
P46199_MTIF2	untitled.rna	53-104	-	27.88	1.49	1	PF00009,PF11987,PF01926	3	-	0	0.562167
O43324_EEF1E1	untitled.rna	128-179	-	27.7	1.48	1	-	0	-	0	0.561625
Q9HBD1_RC3H2	untitled.rna	53-104	-	27.7	1.48	1	PF00642	1	-	0	0.561625
Q9Y221_NIP7	untitled.rna	128-179	-	27.65	1.48	1	PF03657	1	-	0	0.5615
Q9Y6G3_MRPL42	untitled.rna	128-179	-	27.6	1.47	1	PF10210	1	-	0	0.561333
Q9Y3E5_PTRH2	untitled.rna	128-179	-	27.52	1.47	1	PF01981	1	-	0	0.561125
Q8WW12_PCNP	untitled.rna	128-179	-	27.48	1.46	1	-	0	-	0	0.561
Q9NWU5_MRPL22	untitled.rna	128-179	-	27.42	1.46	1	PF00237	1	-	0	0.560833
Q9Y3B7_MRPL11	untitled.rna	128-179	-	27.3	1.45	1	PF03946,PF00298	2	-	0	0.560458
Q14444_CAPRIN1	untitled.rna	53-104	-	27.26	1.45	1	PF12287	1	-	0	0.560333
P61326_MAGOH	untitled.rna	128-179	-	27.16	1.44	1	PF02792	1	-	0	0.560042
Q9H840_GEMIN7	untitled.rna	128-179	-	27.12	1.44	1	PF11095,PF12901	2	-	0	0.559958
Q9UNK9_ANGEL1	untitled.rna	53-104	-	27.09	1.44	1	PF03372	1	-	0	0.559875
P54136_RARS1	untitled.rna	53-104	-	27	1.43	1	PF00750,PF05746,PF03485	3	-	0	0.559583
Q9NPE2_NGRN	untitled.rna	128-179	-	26.91	1.42	1	-	0	-	0	0.559333
O43716_GATC	untitled.rna	128-179	-	26.88	1.42	1	PF02686	1	-	0	0.55925
P61353_RPL27	untitled.rna	128-179	-	26.85	1.42	1	PF01777,PF00467	2	-	0	0.559167
Q8N442_GUF1	untitled.rna	53-104	-	26.85	1.42	1	PF00009,PF00679,PF03144,PF01926	4	-	0	0.559167
P49760_CLK2	untitled.rna	53-104	-	26.65	1.41	1	-	0	-	0	0.558583
Q9BUL9_RPP25	untitled.rna	128-179	-	26.56	1.4	1	PF01918	1	-	0	0.558292
Q9BWT3_PAPOLG	untitled.rna	53-104	-	26.5	1.4	1	PF04926	2	-	0	0.558125
Q9Y3D5_MRPS18C	untitled.rna	128-179	-	26.49	1.39	1	PF01084	1	-	0	0.558083
Q9Y237_PIN4	untitled.rna	128-179	-	26.46	1.39	1	-	0	-	0	0.558
Q86U42_PABPN1	untitled.rna	128-179	-	26.45	1.39	1	PF00076	1	-	0	0.557958
Q86TG7_PEG10	untitled.rna	53-104	-	26.4	1.39	1	-	0	-	0	0.557833
P62910_RPL32	untitled.rna	128-179	-	26.29	1.38	1	PF01655	1	-	0	0.5575
Q8WU43_C2orf15	untitled.rna	128-179	-	26.25	1.38	1	-	0	-	0	0.557375
O00422_SAP18	untitled.rna	128-179	-	26.23	1.38	1	PF06487	1	-	0	0.557333
Q8IXZ2_ZC3H3	untitled.rna	53-104	-	26.18	1.37	1	PF00642	2	-	0	0.557167
Q9Y5S9_RBM8A	untitled.rna	128-179	-	26.18	1.37	1	PF00076,PF08777	2	-	0	0.557167
P61970_NUTF2	untitled.rna	128-179	-	26.09	1.37	1	PF02136	1	-	0	0.556917
Q9UI30_TRMT112	untitled.rna	128-179	-	25.95	1.36	1	PF03966	1	-	0	0.5565
Q6AI08_HEATR6	untitled.rna	53-104	-	25.93	1.36	1	-	0	-	0	0.556458
Q9UKK6_NXT1	untitled.rna	128-179	-	25.92	1.35	1	PF02136	1	-	0	0.556417
P62899_RPL31	untitled.rna	128-179	-	25.88	1.35	1	PF01198	1	-	0	0.556292
Q9CPV3_Mrpl42	untitled.rna	128-179	-	25.78	1.34	1	PF10210	1	-	0	0.556
Q8N5K1_CISD2	untitled.rna	128-179	-	25.74	1.34	1	-	0	-	0	0.555917
Q02040_AKAP17A	untitled.rna	53-104	-	25.73	1.34	1	-	0	-	0	0.555875
Q6PUV4_CPLX2	untitled.rna	128-179	-	25.64	1.34	1	-	0	-	0	0.555625
Q9BRJ7_NUDT16L1	untitled.rna	128-179	-	25.63	1.33	1	-	0	-	0	0.555583
Q9BPZ3_PAIP2	untitled.rna	128-179	-	25.53	1.33	1	PF07145	1	-	0	0.555292
O75175_CNOT3	untitled.rna	51-102	-	25.5	1.32	1	PF04065,PF04153	2	-	0	0.555208
O95059_RPP14	untitled.rna	128-179	-	25.5	1.32	1	PF01900	1	-	0	0.555208
P46779_RPL28	untitled.rna	128-179	-	25.5	1.32	1	PF01778	1	-	0	0.555208
Q01081_U2AF1	untitled.rna	128-179	-	25.48	1.32	1	PF00642,PF00076	3	-	0	0.555125
O75369_FLNB	untitled.rna	51-102	-	25.33	1.31	1	-	0	-	0	0.554708
P62847_RPS24	untitled.rna	128-179	-	25.34	1.31	1	PF01282	1	-	0	0.554708
O15116_LSM1	untitled.rna	128-179	-	25.33	1.31	1	PF01423	1	-	0	0.554708
P35268_RPL22	untitled.rna	128-179	-	25.28	1.31	1	PF01776	1	-	0	0.554542
Q86XN8_MEX3D	untitled.rna	53-104	-	25.21	1.3	1	PF00013	2	-	0	0.554333
P13798_APEH	untitled.rna	53-104	-	25.18	1.3	1	-	0	-	0	0.55425
Q9BQ65_USB1	untitled.rna	128-179	-	25.18	1.3	1	PF09749	1	-	0	0.55425
P62851_RPS25	untitled.rna	128-179	-	25.17	1.3	1	PF03297	1	-	0	0.554208
P07737_PFN1	untitled.rna	128-179	-	25.14	1.3	1	-	0	-	0	0.554125
P62269_RPS18	untitled.rna	128-179	-	25	1.29	1	PF00416	1	-	0	0.553708
P84077_ARF1	untitled.rna	128-179	-	25	1.29	1	PF08477,PF01926	2	-	0	0.553708
P82970_HMGN5	untitled.rna	128-179	-	24.88	1.28	1	-	0	-	0	0.553375
P62266_RPS23	untitled.rna	128-179	-	24.7	1.27	1	PF00164	1	-	0	0.552833
P10599_TXN	untitled.rna	128-179	-	24.63	1.26	1	-	0	-	0	0.552625
Q9BYC9_MRPL20	untitled.rna	128-179	-	24.61	1.26	1	PF00453	1	-	0	0.552583
Q9NX01_TXNL4B	untitled.rna	128-179	-	24.6	1.26	1	-	0	-	0	0.552542
Q9BRP8_PYM1	untitled.rna	128-179	-	24.59	1.26	1	PF09282	1	-	0	0.552542
Q12906_ILF3	untitled.rna	53-104	-	24.58	1.26	1	PF07528,PF00035	3	-	0	0.5525
P61088_UBE2N	untitled.rna	128-179	-	24.57	1.26	1	-	0	-	0	0.552458
Q9NYL2_MAP3K20	untitled.rna	53-104	-	24.54	1.26	1	-	0	-	0	0.552375
Q96SB4_SRPK1	untitled.rna	53-104	-	24.5	1.25	1	-	0	-	0	0.55225
Q7Z7F7_MRPL55	untitled.rna	128-179	-	24.49	1.25	1	PF09776	1	-	0	0.55225
Q96G46_DUS3L	untitled.rna	53-104	-	24.44	1.25	1	PF01207	1	-	0	0.552083
P61313_RPL15	untitled.rna	128-179	-	24.41	1.25	1	PF00827	1	-	0	0.552
P06748_NPM1	untitled.rna	128-179	-	24.38	1.25	1	PF03066	1	-	0	0.551917
Q6P161_MRPL54	untitled.rna	128-179	-	24.33	1.24	1	PF08561	1	-	0	0.55175
Q9BSV6_TSEN34	untitled.rna	128-179	-	24.27	1.24	1	PF01974	1	-	0	0.551583
Q9ULP0_NDRG4	untitled.rna	128-179	-	24.25	1.24	1	-	0	-	0	0.551542
P25398_RPS12	untitled.rna	128-179	-	24.25	1.24	1	PF01248	1	-	0	0.551542
Q99497_PARK7	untitled.rna	128-179	-	24.2	1.23	1	-	0	-	0	0.551375
Q53EP0_FNDC3B	untitled.rna	53-104	-	24.17	1.23	1	-	0	-	0	0.551292
P02545_LMNA	untitled.rna	53-104	-	24.12	1.23	1	-	0	-	0	0.551167
Q16540_MRPL23	untitled.rna	128-179	-	24.12	1.23	1	PF00276	1	-	0	0.551167
Q9UNP9_PPIE	untitled.rna	128-179	-	24.12	1.23	1	PF00160,PF00076	2	-	0	0.551167
Q8NE18_NSUN7	untitled.rna	53-104	-	24.08	1.23	1	PF01189	1	-	0	0.551042
P50995_ANXA11	untitled.rna	53-104	-	24.05	1.22	1	-	0	-	0	0.550958
Q9HAU5_UPF2	untitled.rna	53-104	-	23.94	1.22	1	PF02854,PF04050	4	-	0	0.550625
Q96DE0_NUDT16	untitled.rna	128-179	-	23.84	1.21	1	-	0	-	0	0.550333
Q8WU68_U2AF1L4	untitled.rna	128-179	-	23.8	1.21	1	PF00642,PF00076	3	-	0	0.550208
P23528_CFL1	untitled.rna	128-179	-	23.76	1.2	1	-	0	-	0	0.550083
P06454_PTMA	untitled.rna	128-179	-	23.72	1.2	1	-	0	-	0	0.549958
Q9GZY0_NXF2	untitled.rna	51-102	-	23.69	1.2	1	PF09162,PF03943,PF02136	3	-	0	0.549875
Q86UK7_ZNF598	untitled.rna	53-104	-	23.57	1.19	1	-	0	-	0	0.549542
Q13405_MRPL49	untitled.rna	128-179	-	23.57	1.19	1	PF05046	1	-	0	0.549542
P52435_POLR2J	untitled.rna	128-179	-	23.55	1.19	1	PF13656,PF01193	2	-	0	0.549458
Q9Y2V2_CARHSP1	untitled.rna	128-179	-	23.5	1.18	1	PF00313	1	-	0	0.549333
Q96A72_MAGOHB	untitled.rna	128-179	-	23.42	1.18	1	PF02792	1	-	0	0.549083
P52815_MRPL12	untitled.rna	128-179	-	23.41	1.18	1	PF00542	1	-	0	0.549083
P82664_MRPS10	untitled.rna	128-179	-	23.36	1.17	1	PF00338	1	-	0	0.548917
Q9NPJ8_NXT2	untitled.rna	128-179	-	23.35	1.17	1	PF02136	1	-	0	0.548875
P08708_RPS17	untitled.rna	128-179	-	23.32	1.17	1	PF00833	1	-	0	0.548792
Q9BZE4_GTPBP4	untitled.rna	51-102	-	23.29	1.17	1	PF06858,PF08155,PF01926	3	-	0	0.548708
P46776_RPL27A	untitled.rna	128-179	-	23.13	1.16	1	PF00828	1	-	0	0.54825
Q5JQF8_PABPC1L2A	untitled.rna	128-179	-	23.12	1.16	1	PF00076	2	-	0	0.548208
P49761_CLK3	untitled.rna	53-104	-	23.09	1.16	1	-	0	-	0	0.548125
Q9BV90_SNRNP25	untitled.rna	128-179	-	23.07	1.15	1	-	0	-	0	0.548083
Q9UPU9_SAMD4A	untitled.rna	53-104	-	23.07	1.15	1	-	0	-	0	0.548083
P82912_MRPS11	untitled.rna	128-179	-	23.07	1.15	1	PF00411	1	-	0	0.548083
Q96MH2_HEXIM2	untitled.rna	128-179	-	22.97	1.15	1	PF15313	1	-	0	0.547792
Q86Y79_PTRH1	untitled.rna	128-179	-	22.85	1.14	1	PF01195	1	-	0	0.547417
Q9NRN9_METTL5	untitled.rna	128-179	-	22.83	1.14	1	PF05175,PF13847,PF01170,PF09445	4	-	0	0.547375
O95931_CBX7	untitled.rna	128-179	-	22.74	1.13	1	-	0	-	0	0.547125
Q9Y399_MRPS2	untitled.rna	128-179	-	22.73	1.13	1	PF00318	2	-	0	0.547083
Q9Y3B2_EXOSC1	untitled.rna	128-179	-	22.7	1.13	1	PF10447,PF14382	2	-	0	0.547
Q6NTF7_APOBEC3H	untitled.rna	128-179	-	22.69	1.13	1	PF08210,PF05240	2	-	0	0.546958
Q9Y2R5_MRPS17	untitled.rna	128-179	-	22.67	1.13	1	PF00366	1	-	0	0.546917
Q17RN3_FAM98C	untitled.rna	128-179	-	22.58	1.12	1	PF10239	1	-	0	0.546625
Q9BRJ6_C7orf50	untitled.rna	128-179	-	22.55	1.12	1	-	0	-	0	0.546542
Q6NW29_RWDD4	untitled.rna	128-179	-	22.52	1.12	1	-	0	-	0	0.546458
Q6GMV3_PTRHD1	untitled.rna	128-179	-	22.5	1.11	1	PF01981	1	-	0	0.546417
Q15032_R3HDM1	untitled.rna	53-104	-	22.48	1.11	1	PF12752,PF01424	2	-	0	0.546333
P52434_POLR2H	untitled.rna	128-179	-	22.47	1.11	1	PF03870	1	-	0	0.546333
P43307_SSR1	untitled.rna	128-179	-	22.46	1.11	1	-	0	-	0	0.546292
Q9UNX3_RPL26L1	untitled.rna	128-179	-	22.42	1.11	1	PF00467	1	-	0	0.546167
P40429_RPL13A	untitled.rna	128-179	-	22.41	1.11	1	PF00572	1	-	0	0.546125
P15531_NME1	untitled.rna	128-179	-	22.38	1.1	1	-	0	-	0	0.546042
P30040_ERP29	untitled.rna	128-179	-	22.34	1.1	1	-	0	-	0	0.545917
P26885_FKBP2	untitled.rna	128-179	-	22.28	1.1	1	PF00254	1	-	0	0.54575
O43583_DENR	untitled.rna	128-179	-	22.27	1.1	1	PF01253	1	-	0	0.545708
Q13243_SRSF5	untitled.rna	128-179	-	22.22	1.09	1	PF00076	2	-	0	0.545583
P82663_MRPS25	untitled.rna	128-179	-	22.21	1.09	1	PF05047	1	-	0	0.545542
Q96H35_RBM18	untitled.rna	128-179	-	22.2	1.09	1	PF00076	1	-	0	0.545542
Q9BRS8_LARP6	untitled.rna	53-104	-	22.19	1.09	1	PF05383,PF12901	2	-	0	0.5455
P09132_SRP19	untitled.rna	128-179	-	22.18	1.09	1	PF01922	1	-	0	0.545458
Q8TE96_DQX1	untitled.rna	53-104	-	22.17	1.09	1	PF04408	1	-	0	0.545417
Q9NVS2_MRPS18A	untitled.rna	128-179	-	22.17	1.09	1	PF01084	1	-	0	0.545417
Q9Y3C1_NOP16	untitled.rna	128-179	-	22.14	1.09	1	PF09420	2	-	0	0.545333
P61254_RPL26	untitled.rna	128-179	-	22.12	1.09	1	PF00467	1	-	0	0.545292
P32969_RPL9	untitled.rna	128-179	-	22.09	1.08	1	PF00347	2	-	0	0.545208
O75394_MRPL33	untitled.rna	128-179	-	22.07	1.08	1	PF00471	1	-	0	0.545125
Q02252_ALDH6A1	untitled.rna	128-179	-	22.05	1.08	1	-	0	-	0	0.545083
P62701_RPS4X	untitled.rna	128-179	-	21.96	1.08	1	PF00900,PF08071,PF01479,PF00467	4	-	0	0.544833
P39019_RPS19	untitled.rna	128-179	-	21.93	1.07	1	PF01090	1	-	0	0.54475
Q9GZV4_EIF5A2	untitled.rna	128-179	-	21.9	1.07	1	PF01287	1	-	0	0.544625
P29692_EEF1D	untitled.rna	128-179	-	21.81	1.06	1	PF00736	1	-	0	0.544375
P31483_TIA1	untitled.rna	128-179	-	21.8	1.06	1	PF00076	3	-	0	0.544333
P0C7T5_ATXN1L	untitled.rna	53-104	-	21.65	1.05	1	PF08517	1	-	0	0.543917
Q8TD47_RPS4Y2	untitled.rna	128-179	-	21.65	1.05	1	PF00900,PF08071,PF00467	3	-	0	0.543917
P62263_RPS14	untitled.rna	128-179	-	21.52	1.04	1	PF00411	1	-	0	0.543542
Q6IEG0_SNRNP48	untitled.rna	128-179	-	21.5	1.04	1	PF05253	1	-	0	0.543458
O60783_MRPS14	untitled.rna	128-179	-	21.48	1.04	1	PF00253	1	-	0	0.543417
P22090_RPS4Y1	untitled.rna	128-179	-	21.43	1.04	1	PF00900,PF08071,PF00467	3	-	0	0.54325
P78346_RPP30	untitled.rna	128-179	-	21.37	1.03	1	PF01876	1	-	0	0.543083
P07237_P4HB	untitled.rna	53-104	-	21.33	1.03	1	-	0	-	0	0.542958
Q8WW01_TSEN15	untitled.rna	128-179	-	21.32	1.03	1	PF09631	1	-	0	0.542958
Q9BWF3_RBM4	untitled.rna	128-179	-	21.32	1.03	1	PF00076,PF13893,PF00098	4	-	0	0.542958
Q5GAN4_RNASE12	untitled.rna	128-179	-	21.3	1.03	1	PF00074	1	-	0	0.542875
A6NDY0_PABPN1L	untitled.rna	128-179	-	21.29	1.03	1	-	0	-	0	0.542833
P68036_UBE2L3	untitled.rna	128-179	-	21.21	1.02	1	-	0	-	0	0.542625
Q96A35_MRPL24	untitled.rna	128-179	-	21.15	1.02	1	PF00467	1	-	0	0.542458
Q9NV31_IMP3	untitled.rna	128-179	-	21.15	1.02	1	PF01479,PF00163	2	-	0	0.542458
Q4U2R6_MRPL51	untitled.rna	128-179	-	21.1	1.01	1	PF10244	1	-	0	0.542292
Q9BYN8_MRPS26	untitled.rna	128-179	-	21.08	1.01	1	PF14943	1	-	0	0.54225
Q96IZ6_METTL2A	untitled.rna	128-179	-	20.98	1.01	1	PF13847	1	-	0	0.541958
Q6P1Q9_METTL2B	untitled.rna	128-179	-	20.96	1	1	PF13847	1	-	0	0.541875
P42766_RPL35	untitled.rna	128-179	-	20.93	1	1	PF00831	1	-	0	0.541792
Q96EL2_MRPS24	untitled.rna	128-179	-	20.91	1	1	PF14955	1	-	0	0.54175
Q6IS14_EIF5AL1	untitled.rna	128-179	-	20.89	1	1	PF01287	1	-	0	0.541667
Q9P0M9_MRPL27	untitled.rna	128-179	-	20.88	1	1	PF01016	1	-	0	0.541667
Q9NVP1_DDX18	untitled.rna	53-104	-	20.85	1	1	PF00270,PF00271,PF13959	3	-	0	0.541583
Q969Y2_GTPBP3	untitled.rna	53-104	-	20.83	1	1	PF01926	1	-	0	0.5415
P63241_EIF5A	untitled.rna	128-179	-	20.79	0.99	1	PF01287	1	-	0	0.541375
Q9HA38_ZMAT3	untitled.rna	128-179	-	20.79	0.99	1	PF12171,PF12874	5	-	0	0.541375
Q9H2K0_MTIF3	untitled.rna	128-179	-	20.74	0.99	1	-	0	-	0	0.54125
Q5T035_C9orf129	untitled.rna	128-179	-	20.72	0.99	1	-	0	-	0	0.541167
Q9UK45_LSM7	untitled.rna	128-179	-	20.72	0.99	1	PF01423	1	-	0	0.541167
Q9ULR5_PAIP2B	untitled.rna	128-179	-	20.7	0.99	1	PF07145	1	-	0	0.541125
Q8N2M8_CLASRP	untitled.rna	53-104	-	20.68	0.99	1	PF09750	1	-	0	0.541083
O95400_CD2BP2	untitled.rna	128-179	-	20.62	0.98	1	-	0	-	0	0.540875
P16403_H1-2	untitled.rna	128-179	-	20.61	0.98	1	-	0	-	0	0.540875
Q5JTJ3_COA6	untitled.rna	128-179	-	20.59	0.98	1	-	0	-	0	0.540792
P63279_UBE2I	untitled.rna	128-179	-	20.57	0.98	1	-	0	-	0	0.54075
Q9P2T1_GMPR2	untitled.rna	128-179	-	20.55	0.98	1	-	0	-	0	0.540667
P09382_LGALS1	untitled.rna	128-179	-	20.53	0.98	1	-	0	-	0	0.540625
Q9H1A7_POLR2J3	untitled.rna	128-179	-	20.42	0.97	1	PF13656,PF01193	2	-	0	0.540292
Q02543_RPL18A	untitled.rna	128-179	-	20.39	0.96	1	PF01775	1	-	0	0.540208
Q99547_MPHOSPH6	untitled.rna	128-179	-	20.34	0.96	1	PF10175	1	-	0	0.540083
Q14493_SLBP	untitled.rna	128-179	-	20.33	0.96	1	PF15247	1	-	0	0.540042
Q969L4_LSM10	untitled.rna	128-179	-	20.28	0.96	1	PF01423	1	-	0	0.539875
Q96MW1_CCDC43	untitled.rna	128-179	-	20.18	0.95	1	-	0	-	0	0.539583
Q7Z5W3_BCDIN3D	untitled.rna	128-179	-	20.18	0.95	1	PF06859	1	-	0	0.539583
P62913_RPL11	untitled.rna	128-179	-	20.16	0.95	1	PF00281,PF00673	2	-	0	0.539542
Q04837_SSBP1	untitled.rna	128-179	-	20.15	0.95	1	-	0	-	0	0.5395
P62829_RPL23	untitled.rna	128-179	-	20.13	0.95	1	PF00238	1	-	0	0.539458
Q9BRA0_NAA38	untitled.rna	128-179	-	20.08	0.94	1	PF01423	1	-	0	0.539292
A6NMK7_CPSF4L	untitled.rna	128-179	-	20.06	0.94	1	PF00642	1	-	0	0.53925
Q12904_AIMP1	untitled.rna	128-179	-	20.01	0.94	1	PF01588	1	-	0	0.539083
Q9NPJ4_PNRC2	untitled.rna	128-179	-	19.98	0.94	1	-	0	-	0	0.539
P20073_ANXA7	untitled.rna	53-104	-	19.96	0.94	1	-	0	-	0	0.538958
P62987_UBA52	untitled.rna	128-179	-	19.92	0.93	1	PF01020	1	-	0	0.538833
Q9BRT6_LLPH	untitled.rna	128-179	-	19.91	0.93	1	-	0	-	0	0.538792
P60866_RPS20	untitled.rna	128-179	-	19.89	0.93	1	PF00338	1	-	0	0.53875
P62314_SNRPD1	untitled.rna	128-179	-	19.88	0.93	1	PF01423	1	-	0	0.538708
Q9GZM3_POLR2J2	untitled.rna	128-179	-	19.87	0.93	1	PF13656,PF01193	2	-	0	0.538708
Q9NVM6_DNAJC17	untitled.rna	128-179	-	19.87	0.93	1	PF00076	1	-	0	0.538708
P63173_RPL38	untitled.rna	128-179	-	19.85	0.93	1	PF01781	1	-	0	0.538625
O60869_EDF1	untitled.rna	128-179	-	19.76	0.92	1	-	0	-	0	0.538375
Q92522_H1-10	untitled.rna	128-179	-	19.76	0.92	1	-	0	-	0	0.538375
P13693_TPT1	untitled.rna	128-179	-	19.73	0.92	1	-	0	-	0	0.538292
P06702_S100A9	untitled.rna	128-179	-	19.67	0.92	1	-	0	-	0	0.538125
Q06830_PRDX1	untitled.rna	128-179	-	19.66	0.91	1	-	0	-	0	0.538083
Q8IZQ5_SELENOH	untitled.rna	128-179	-	19.59	0.91	1	-	0	-	0	0.537875
Q9H9L3_ISG20L2	untitled.rna	128-179	-	19.46	0.9	1	PF00929	1	-	0	0.5375
Q96EY4_TMA16	untitled.rna	128-179	-	19.43	0.9	1	-	0	-	0	0.537417
A6PVI3_NCBP2L	untitled.rna	128-179	-	19.41	0.9	1	PF00076	1	-	0	0.537333
Q9NPE3_NOP10	untitled.rna	128-179	-	19.41	0.9	1	PF04135	1	-	0	0.537333
Q8N567_ZCCHC9	untitled.rna	128-179	-	19.37	0.89	1	PF00098	1	-	0	0.537208
Q969E8_TSR2	untitled.rna	128-179	-	19.36	0.89	1	PF10273	1	-	0	0.537208
Q16206_ENOX2	untitled.rna	51-102	-	19.35	0.89	1	PF00076	1	-	0	0.537167
Q9BYG3_NIFK	untitled.rna	128-179	-	19.35	0.89	1	PF00076	1	-	0	0.537167
P21291_CSRP1	untitled.rna	128-179	-	19.33	0.89	1	-	0	-	0	0.537125
Q6I9Y2_THOC7	untitled.rna	128-179	-	19.33	0.89	1	PF05615	1	-	0	0.537125
Q8IYB3_SRRM1	untitled.rna	53-104	-	19.33	0.89	1	PF01480	1	-	0	0.537125
P30050_RPL12	untitled.rna	128-179	-	19.32	0.89	1	PF03946,PF00298	2	-	0	0.537083
Q8TCC3_MRPL30	untitled.rna	128-179	-	19.27	0.89	1	PF00327	1	-	0	0.536917
Q9GZZ1_NAA50	untitled.rna	128-179	-	19.25	0.88	1	-	0	-	0	0.536875
Q9NX07_TRNAU1AP	untitled.rna	128-179	-	19.24	0.88	1	PF00076	2	-	0	0.536833
Q9Y2W6_TDRKH	untitled.rna	128-179	-	19.24	0.88	1	PF00013,PF00567	3	-	0	0.536833
O75607_NPM3	untitled.rna	128-179	-	19.23	0.88	1	PF03066	1	-	0	0.536833
Q5GAN6_RNASE10	untitled.rna	128-179	-	19.23	0.88	1	PF00074	1	-	0	0.536833
Q8N2A8_PLD6	untitled.rna	128-179	-	19.18	0.88	1	-	0	-	0	0.536667
P46782_RPS5	untitled.rna	128-179	-	19.18	0.88	1	PF00177	1	-	0	0.536667
P25789_PSMA4	untitled.rna	128-179	-	19.16	0.88	1	-	0	-	0	0.536625
Q9Y2Q9_MRPS28	untitled.rna	128-179	-	19.16	0.88	1	PF10246	1	-	0	0.536625
Q6P5S7_RNASEK	untitled.rna	128-179	-	19.12	0.88	1	-	0	-	0	0.5365
P28799_GRN	untitled.rna	128-179	-	19.07	0.87	1	-	0	-	0	0.536333
Q9UDW3_ZMAT5	untitled.rna	128-179	-	19.03	0.87	1	PF00642,PF06220	2	-	0	0.53625
Q9BUJ2_HNRNPUL1	untitled.rna	51-102	-	19.02	0.87	1	PF13671,PF00622,PF02037	3	-	0	0.536208
P61218_POLR2F	untitled.rna	128-179	-	18.98	0.87	1	PF01192	1	-	0	0.536083
Q9Y6A4_CFAP20	untitled.rna	128-179	-	18.97	0.86	1	-	0	-	0	0.536042
O95639_CPSF4	untitled.rna	128-179	-	18.93	0.86	1	PF00642,PF00098	3	-	0	0.535917
Q9BQ75_CMSS1	untitled.rna	128-179	-	18.93	0.86	1	PF14617,PF00270	2	-	0	0.535917
O15347_HMGB3	untitled.rna	128-179	-	18.84	0.86	1	-	0	-	0	0.535667
P41567_EIF1	untitled.rna	128-179	-	18.83	0.86	1	PF01253	1	-	0	0.535625
O60739_EIF1B	untitled.rna	128-179	-	18.82	0.86	1	PF01253	1	-	0	0.535625
P62979_RPS27A	untitled.rna	128-179	-	18.82	0.86	1	PF01599	1	-	0	0.535625
P81605_DCD	untitled.rna	128-179	-	18.75	0.85	1	-	0	-	0	0.535417
P50579_METAP2	untitled.rna	53-104	-	18.74	0.85	1	PF00557	1	-	0	0.535375
V9GYY5_V9GYY5	untitled.rna	128-179	-	18.74	0.85	1	PF09805	1	-	0	0.535375
P61011_SRP54	untitled.rna	53-104	-	18.72	0.85	1	PF00448,PF02881	2	-	0	0.535333
Q13595_TRA2A	untitled.rna	128-179	-	18.72	0.85	1	PF00076	1	-	0	0.535333
Q9H7E2_TDRD3	untitled.rna	51-102	-	18.69	0.85	1	PF08585,PF00567,PF06003	3	-	0	0.53525
Q8IWZ8_SUGP1	untitled.rna	51-102	-	18.68	0.84	1	PF01805,PF01585,PF12656	4	-	0	0.535208
Q8WXD5_GEMIN6	untitled.rna	128-179	-	18.67	0.84	1	PF06372	1	-	0	0.535167
P55263_ADK	untitled.rna	128-179	-	18.65	0.84	1	-	0	-	0	0.535125
A2AJT9_BCLAF3	untitled.rna	53-104	-	18.66	0.84	1	PF15440	1	-	0	0.535125
P53999_SUB1	untitled.rna	128-179	-	18.61	0.84	1	PF02229	1	-	0	0.535
Q9NQ50_MRPL40	untitled.rna	128-179	-	18.6	0.84	1	PF09812	1	-	0	0.534958
Q9NZ45_CISD1	untitled.rna	128-179	-	18.56	0.84	1	-	0	-	0	0.534833
Q9H825_METTL8	untitled.rna	128-179	-	18.55	0.84	1	-	0	-	0	0.534833
P41091_EIF2S3	untitled.rna	51-102	-	18.56	0.84	1	PF09173,PF00009,PF03144	3	-	0	0.534833
Q7Z7H8_MRPL10	untitled.rna	128-179	-	18.52	0.83	1	PF00466	1	-	0	0.53475
Q9NUP9_LIN7C	untitled.rna	128-179	-	18.46	0.83	1	-	0	-	0	0.534542
P34096_RNASE4	untitled.rna	128-179	-	18.46	0.83	1	PF00074	1	-	0	0.534542
P62854_RPS26	untitled.rna	128-179	-	18.44	0.83	1	PF01283	1	-	0	0.5345
Q8TDP1_RNASEH2C	untitled.rna	128-179	-	18.42	0.83	1	PF08615	1	-	0	0.534458
P30405_PPIF	untitled.rna	128-179	-	18.41	0.83	1	PF00160	1	-	0	0.534417
Q8WV60_PTCD2	untitled.rna	128-179	-	18.4	0.82	1	PF10037	1	-	0	0.534375
O60930_RNASEH1	untitled.rna	128-179	-	18.39	0.82	1	PF00075	1	-	0	0.534333
Q96J01_THOC3	untitled.rna	128-179	-	18.34	0.82	1	PF00400,PF08662	3	-	0	0.534208
Q9Y3D9_MRPS23	untitled.rna	128-179	-	18.32	0.82	1	PF10484	1	-	0	0.534167
P20774_OGN	untitled.rna	128-179	-	18.31	0.82	1	-	0	-	0	0.534125
P25311_AZGP1	untitled.rna	128-179	-	18.31	0.82	1	-	0	-	0	0.534125
O15235_MRPS12	untitled.rna	128-179	-	18.3	0.82	1	PF00164	1	-	0	0.534083
P36542_ATP5F1C	untitled.rna	128-179	-	18.28	0.82	1	-	0	-	0	0.534042
Q8N983_MRPL43	untitled.rna	128-179	-	18.26	0.82	1	PF05047	1	-	0	0.533958
Q15696_ZRSR2	untitled.rna	128-179	-	18.24	0.81	1	PF00642,PF00076	3	-	0	0.533917
Q5VWX1_KHDRBS2	untitled.rna	128-179	-	18.17	0.81	1	-	0	-	0	0.533708
P46781_RPS9	untitled.rna	128-179	-	18.15	0.81	1	PF01479,PF00163	2	-	0	0.533667
Q15185_PTGES3	untitled.rna	128-179	-	18.14	0.81	1	-	0	-	0	0.533625
Q9H3J6_C12orf65	untitled.rna	128-179	-	18.13	0.81	1	PF00472	1	-	0	0.533583
Q86SE8_NPM2	untitled.rna	128-179	-	18.12	0.8	1	PF03066	1	-	0	0.533542
P17096_HMGA1	untitled.rna	128-179	-	18.09	0.8	1	-	0	-	0	0.533458
Q9BQ04_RBM4B	untitled.rna	128-179	-	18.09	0.8	1	PF00076,PF13893,PF00098	4	-	0	0.533458
Q9BYC8_MRPL32	untitled.rna	128-179	-	18.05	0.8	1	PF01783	1	-	0	0.533375
P03950_ANG	untitled.rna	128-179	-	18.04	0.8	1	PF00074	1	-	0	0.533333
Q01995_TAGLN	untitled.rna	128-179	-	18.01	0.8	1	-	0	-	0	0.53325
P62888_RPL30	untitled.rna	128-179	-	17.99	0.8	1	PF01248	1	-	0	0.533167
P46783_RPS10	untitled.rna	128-179	-	17.98	0.8	1	PF03501	1	-	0	0.533167
P62081_RPS7	untitled.rna	128-179	-	17.97	0.8	1	PF01251	1	-	0	0.533125
Q96AE4_FUBP1	untitled.rna	51-102	-	17.95	0.79	1	PF00013,PF07650,PF09005	8	-	0	0.533083
Q93062_RBPMS	untitled.rna	128-179	-	17.91	0.79	1	PF00076	1	-	0	0.532958
Q6PK04_CCDC137	untitled.rna	128-179	-	17.89	0.79	1	-	0	-	0	0.532875
O75223_GGCT	untitled.rna	128-179	-	17.88	0.79	1	-	0	-	0	0.532875
Q9HC16_APOBEC3G	untitled.rna	128-179	-	17.88	0.79	1	PF08210,PF05240	4	-	0	0.532875
Q9UBQ5_EIF3K	untitled.rna	128-179	-	17.84	0.79	1	-	0	-	0	0.53275
Q13151_HNRNPA0	untitled.rna	128-179	-	17.78	0.78	1	PF00076	2	-	0	0.532583
P10620_MGST1	untitled.rna	128-179	-	17.77	0.78	1	-	0	-	0	0.532542
Q86W42_THOC6	untitled.rna	128-179	-	17.77	0.78	1	PF00400	1	-	0	0.532542
Q9Y3U8_RPL36	untitled.rna	128-179	-	17.74	0.78	1	PF01158	1	-	0	0.532458
P78345_RPP38	untitled.rna	128-179	-	17.73	0.78	1	PF01248	1	-	0	0.532417
Q8TAA1_RNASE11	untitled.rna	128-179	-	17.69	0.78	1	PF00074	1	-	0	0.532292
P61081_UBE2M	untitled.rna	128-179	-	17.66	0.77	1	-	0	-	0	0.532208
Q9NRX2_MRPL17	untitled.rna	128-179	-	17.63	0.77	1	PF01196	1	-	0	0.532125
P37802_TAGLN2	untitled.rna	128-179	-	17.58	0.77	1	-	0	-	0	0.532
Q07020_RPL18	untitled.rna	128-179	-	17.58	0.77	1	-	0	-	0	0.532
Q9Y3B9_RRP15	untitled.rna	128-179	-	17.59	0.77	1	PF07890	1	-	0	0.532
Q9BTM9_URM1	untitled.rna	128-179	-	17.51	0.76	1	PF09138	1	-	0	0.531792
Q9Y624_F11R	untitled.rna	128-179	-	17.5	0.76	1	-	0	-	0	0.53175
O95218_ZRANB2	untitled.rna	128-179	-	17.5	0.76	1	PF00641	2	-	0	0.53175
O15047_SETD1A	untitled.rna	53-104	-	17.48	0.76	1	PF00076	1	-	0	0.531667
Q9Y5M8_SRPRB	untitled.rna	128-179	-	17.45	0.76	1	PF01926	1	-	0	0.531583
P42771_CDKN2A	untitled.rna	128-179	-	17.42	0.76	1	-	0	-	0	0.5315
Q9NRJ5_PAPOLB	untitled.rna	51-102	-	17.42	0.76	1	PF04926	1	-	0	0.5315
Q9Y4Z0_LSM4	untitled.rna	128-179	-	17.42	0.76	1	PF01423	1	-	0	0.5315
Q8IYD1_GSPT2	untitled.rna	51-102	-	17.39	0.75	1	PF00009,PF03143,PF07145	3	-	0	0.531417
Q8N5A5_ZGPAT	untitled.rna	128-179	-	17.39	0.75	1	PF01585	1	-	0	0.531417
O15541_RNF113A	untitled.rna	128-179	-	17.38	0.75	1	PF00642,PF13923	2	-	0	0.531375
Q14197_MRPL58	untitled.rna	128-179	-	17.37	0.75	1	PF00472	1	-	0	0.531375
Q96EY9_ADAT3	untitled.rna	128-179	-	17.35	0.75	1	-	0	-	0	0.531292
Q9Y383_LUC7L2	untitled.rna	128-179	-	17.31	0.75	1	PF03194	1	-	0	0.531208
Q3MHD2_LSM12	untitled.rna	128-179	-	17.29	0.75	1	PF09793	1	-	0	0.531125
Q969Z0_TBRG4	untitled.rna	51-102	-	17.29	0.75	1	PF08368,PF06743,PF08373	3	-	0	0.531125
Q9HB71_CACYBP	untitled.rna	128-179	-	17.28	0.75	1	-	0	-	0	0.531083
P05386_RPLP1	untitled.rna	128-179	-	17.26	0.74	1	PF00428	1	-	0	0.531042
Q8N9N8_EIF1AD	untitled.rna	128-179	-	17.23	0.74	1	PF01176	1	-	0	0.530958
P84098_RPL19	untitled.rna	128-179	-	17.2	0.74	1	PF01280	1	-	0	0.530875
Q9Y534_CSDC2	untitled.rna	128-179	-	17.19	0.74	1	PF00313	1	-	0	0.530833
Q9BSD7_NTPCR	untitled.rna	128-179	-	17.13	0.74	1	-	0	-	0	0.530667
P62280_RPS11	untitled.rna	128-179	-	17.08	0.73	1	PF00366	1	-	0	0.5305
Q9UJA5_TRMT6	untitled.rna	53-104	-	17.08	0.73	1	PF04189	1	-	0	0.5305
Q9Y2R9_MRPS7	untitled.rna	128-179	-	17.07	0.73	1	PF00177	1	-	0	0.5305
O95147_DUSP14	untitled.rna	128-179	-	17	0.73	1	-	0	-	0	0.530292
A6NNA2_SRRM3	untitled.rna	128-179	-	16.96	0.72	1	PF15230,PF08312	2	-	0	0.530167
Q9UGY1_NOL12	untitled.rna	128-179	-	16.96	0.72	1	PF09805	1	-	0	0.530167
Q9ULC4_MCTS1	untitled.rna	128-179	-	16.96	0.72	1	PF01472	1	-	0	0.530167
Q9GZS3_WDR61	untitled.rna	128-179	-	16.92	0.72	1	PF00400,PF08662	4	-	0	0.530042
Q8N5L8_RPP25L	untitled.rna	128-179	-	16.91	0.72	1	PF01918	1	-	0	0.53
Q07021_C1QBP	untitled.rna	128-179	-	16.9	0.72	1	PF02330	1	-	0	0.53
Q96FQ6_S100A16	untitled.rna	128-179	-	16.87	0.72	1	-	0	-	0	0.529917
P82932_MRPS6	untitled.rna	128-179	-	16.85	0.72	1	PF01250	1	-	0	0.529833
Q9H633_RPP21	untitled.rna	128-179	-	16.82	0.71	1	PF04032	1	-	0	0.52975
Q16637_SMN1	untitled.rna	128-179	-	16.79	0.71	1	PF06003	1	-	0	0.529667
Q9H2H8_PPIL3	untitled.rna	128-179	-	16.79	0.71	1	PF00160	1	-	0	0.529667
O00264_PGRMC1	untitled.rna	128-179	-	16.78	0.71	1	-	0	-	0	0.529625
O75127_PTCD1	untitled.rna	53-104	-	16.77	0.71	1	PF01535	1	-	0	0.529625
Q7Z2W9_MRPL21	untitled.rna	128-179	-	16.72	0.71	1	PF00829	1	-	0	0.529458
Q9BQ67_GRWD1	untitled.rna	128-179	-	16.68	0.7	1	PF00400,PF12265	3	-	0	0.529333
P05387_RPLP2	untitled.rna	128-179	-	16.67	0.7	1	PF00428	1	-	0	0.529292
O75683_SURF6	untitled.rna	126-177	-	16.64	0.7	1	PF04935	1	-	0	0.529208
Q9UJU6_DBNL	untitled.rna	128-179	-	16.62	0.7	1	-	0	-	0	0.529167
Q96AZ6_ISG20	untitled.rna	128-179	-	16.62	0.7	1	PF00929	1	-	0	0.529167
P62633_CNBP	untitled.rna	128-179	-	16.59	0.7	1	PF00098	7	-	0	0.529083
Q96C10_DHX58	untitled.rna	101-152	-	16.54	0.69	1	-	0	-	0	0.528917
Q16560_SNRNP35	untitled.rna	128-179	-	16.54	0.69	1	PF00076	1	-	0	0.528917
P62841_RPS15	untitled.rna	128-179	-	16.53	0.69	1	PF00203	1	-	0	0.528917
P47914_RPL29	untitled.rna	128-179	-	16.52	0.69	1	PF01779	1	-	0	0.528875
Q96G21_IMP4	untitled.rna	128-179	-	16.49	0.69	1	PF04427	1	-	0	0.528792
P53597_SUCLG1	untitled.rna	128-179	-	16.48	0.69	1	-	0	-	0	0.52875
Q9H2W6_MRPL46	untitled.rna	128-179	-	16.48	0.69	1	PF11788	1	-	0	0.52875
Q6P5R6_RPL22L1	untitled.rna	128-179	-	16.45	0.69	1	PF01776	1	-	0	0.528667
Q8N7X1_RBMXL3	untitled.rna	53-104	-	16.4	0.68	1	PF00076	1	-	0	0.5285
Q9NZE8_MRPL35	untitled.rna	128-179	-	16.38	0.68	1	PF01632	1	-	0	0.528458
Q9Y3A4_RRP7A	untitled.rna	128-179	-	16.38	0.68	1	PF12923,PF00076	2	-	0	0.528458
Q9UBP6_METTL1	untitled.rna	128-179	-	16.37	0.68	1	-	0	-	0	0.528417
O75569_PRKRA	untitled.rna	128-179	-	16.36	0.68	1	PF00035	2	-	0	0.528417
P13667_PDIA4	untitled.rna	53-104	-	16.35	0.68	1	-	0	-	0	0.528375
Q9UHA3_RSL24D1	untitled.rna	128-179	-	16.34	0.68	1	PF01246	1	-	0	0.528333
P62316_SNRPD2	untitled.rna	128-179	-	16.29	0.68	1	PF01423	1	-	0	0.528208
Q9P287_BCCIP	untitled.rna	128-179	-	16.28	0.68	1	PF13862	1	-	0	0.528167
Q86TS9_MRPL52	untitled.rna	128-179	-	16.27	0.68	1	-	0	-	0	0.528125
Q8TBZ6_TRMT10A	untitled.rna	128-179	-	16.27	0.68	1	PF01746	1	-	0	0.528125
Q96B26_EXOSC8	untitled.rna	128-179	-	16.25	0.67	1	PF01138,PF03725	2	-	0	0.528083
Q5F1R6_DNAJC21	untitled.rna	128-179	-	16.15	0.67	1	PF12171,PF12874	2	-	0	0.527792
P25786_PSMA1	untitled.rna	128-179	-	16.09	0.66	1	-	0	-	0	0.527625
Q8WUH6_TMEM263	untitled.rna	128-179	-	16.07	0.66	1	-	0	-	0	0.527542
Q9NVN8_GNL3L	untitled.rna	128-179	-	16.05	0.66	1	PF01926	1	-	0	0.5275
Q3MIT2_PUS10	untitled.rna	128-179	-	16.02	0.66	1	-	0	-	0	0.527417
Q5JPI9_EEF1AKMT2	untitled.rna	128-179	-	16.02	0.66	1	PF13847,PF05175	2	-	0	0.527417
Q9NX24_NHP2	untitled.rna	128-179	-	16.01	0.66	1	PF01248	1	-	0	0.527375
Q5RKV6_EXOSC6	untitled.rna	128-179	-	15.99	0.66	1	PF01138	1	-	0	0.527333
P78362_SRPK2	untitled.rna	53-104	-	15.97	0.65	1	-	0	-	0	0.52725
P07195_LDHB	untitled.rna	128-179	-	15.96	0.65	1	-	0	-	0	0.52725
O95707_POP4	untitled.rna	128-179	-	15.94	0.65	1	PF01868	1	-	0	0.527167
P99999_CYCS	untitled.rna	128-179	-	15.93	0.65	1	-	0	-	0	0.527125
Q16594_TAF9	untitled.rna	128-179	-	15.93	0.65	1	-	0	-	0	0.527125
O14602_EIF1AY	untitled.rna	128-179	-	15.92	0.65	1	PF01176	1	-	0	0.527125
P83731_RPL24	untitled.rna	128-179	-	15.91	0.65	1	PF01246	1	-	0	0.527083
P04792_HSPB1	untitled.rna	128-179	-	15.85	0.65	1	-	0	-	0	0.526917
P47813_EIF1AX	untitled.rna	128-179	-	15.8	0.64	1	PF01176	1	-	0	0.52675
P09234_SNRPC	untitled.rna	128-179	-	15.79	0.64	1	PF06220	1	-	0	0.52675
P51608_MECP2	untitled.rna	53-104	-	15.77	0.64	1	PF01429	1	-	0	0.526667
Q8TEA1_NSUN6	untitled.rna	53-104	-	15.73	0.64	1	PF01189,PF13847,PF01728	3	-	0	0.526542
Q9NP77_SSU72	untitled.rna	128-179	-	15.73	0.64	1	PF04722	1	-	0	0.526542
Q96NC0_ZMAT2	untitled.rna	126-177	-	15.67	0.63	1	PF12171,PF12874,PF06220	3	-	0	0.526375
P84103_SRSF3	untitled.rna	128-179	-	15.64	0.63	1	PF00076	1	-	0	0.526292
O75380_NDUFS6	untitled.rna	128-179	-	15.61	0.63	1	-	0	-	0	0.526208
Q5PRF9_SAMD4B	untitled.rna	51-102	-	15.59	0.63	1	-	0	-	0	0.526167
P12081_HARS1	untitled.rna	53-104	-	15.6	0.63	1	PF13393,PF03129,PF12745	3	-	0	0.526167
Q9H9Y2_RPF1	untitled.rna	128-179	-	15.59	0.63	1	PF04427	1	-	0	0.526167
Q9P258_RCC2	untitled.rna	128-179	-	15.58	0.63	1	-	0	-	0	0.526125
P31689_DNAJA1	untitled.rna	126-177	-	15.57	0.63	1	-	0	-	0	0.526083
P62241_RPS8	untitled.rna	128-179	-	15.56	0.62	1	PF01201	1	-	0	0.526042
Q9BXY0_MAK16	untitled.rna	128-179	-	15.56	0.62	1	PF01778	1	-	0	0.526042
P07305_H1-0	untitled.rna	128-179	-	15.54	0.62	1	-	0	-	0	0.526
O43768_ENSA	untitled.rna	128-179	-	15.52	0.62	1	-	0	-	0	0.525958
O77932_DXO	untitled.rna	128-179	-	15.53	0.62	1	PF08652	1	-	0	0.525958
P10412_H1-4	untitled.rna	128-179	-	15.51	0.62	1	-	0	-	0	0.525917
Q96DU9_PABPC5	untitled.rna	53-104	-	15.51	0.62	1	-	0	-	0	0.525917
Q86U38_NOP9	untitled.rna	53-104	-	15.5	0.62	1	-	0	-	0	0.525875
Q96QE5_TEFM	untitled.rna	128-179	-	15.47	0.62	1	-	0	-	0	0.525792
Q96SI9_STRBP	untitled.rna	53-104	-	15.47	0.62	1	PF07528,PF00035	3	-	0	0.525792
Q16836_HADH	untitled.rna	128-179	-	15.46	0.62	1	-	0	-	0	0.52575
P82914_MRPS15	untitled.rna	128-179	-	15.42	0.62	1	PF00312	1	-	0	0.525667
Q86WB0_ZC3HC1	untitled.rna	53-104	-	15.4	0.61	1	PF07967,PF08600	2	-	0	0.525583
Q9Y4Y9_LSM5	untitled.rna	128-179	-	15.38	0.61	1	PF01423	1	-	0	0.525542
P62993_GRB2	untitled.rna	128-179	-	15.37	0.61	1	-	0	-	0	0.5255
P62750_RPL23A	untitled.rna	128-179	-	15.32	0.61	1	PF03939,PF00276	2	-	0	0.525375
Q96E11_MRRF	untitled.rna	128-179	-	15.32	0.61	1	PF01765	1	-	0	0.525375
Q9UQ35_SRRM2	untitled.rna	51-102	-	15.32	0.61	1	PF08312	1	-	0	0.525375
Q9BRP7_FDXACB1	untitled.rna	51-102	-	15.31	0.61	1	PF03147	1	-	0	0.525333
P05204_HMGN2	untitled.rna	128-179	-	15.29	0.61	1	-	0	-	0	0.52525
P46937_YAP1	untitled.rna	53-104	-	15.29	0.61	1	-	0	-	0	0.52525
P50914_RPL14	untitled.rna	128-179	-	15.27	0.6	1	PF01929	1	-	0	0.525208
P62857_RPS28	untitled.rna	128-179	-	15.27	0.6	1	PF01200	1	-	0	0.525208
Q14320_FAM50A	untitled.rna	128-179	-	15.26	0.6	1	-	0	-	0	0.525167
Q9H814_PHAX	untitled.rna	126-177	-	15.24	0.6	1	-	0	-	0	0.525125
P52298_NCBP2	untitled.rna	128-179	-	15.24	0.6	1	PF00076	1	-	0	0.525125
Q5BKZ1_ZNF326	untitled.rna	128-179	-	15.23	0.6	1	PF04988	1	-	0	0.525083
Q8WUB8_PHF10	untitled.rna	53-104	-	15.22	0.6	1	-	0	-	0	0.525042
P18621_RPL17	untitled.rna	128-179	-	15.22	0.6	1	PF00237	1	-	0	0.525042
A4D1E9_GTPBP10	untitled.rna	126-177	-	15.1	0.59	1	PF01926	1	-	0	0.524708
Q8N8D1_PDCD7	untitled.rna	51-102	-	15.08	0.59	1	-	0	-	0	0.524667
Q8N9W6_BOLL	untitled.rna	128-179	-	15.07	0.59	1	-	0	-	0	0.524625
P20042_EIF2S2	untitled.rna	128-179	-	15.07	0.59	1	PF01873	1	-	0	0.524625
Q9NPI6_DCP1A	untitled.rna	128-179	-	15.05	0.59	1	PF06058	1	-	0	0.524583
Q6ZT89_SLC25A48	untitled.rna	128-179	-	15.03	0.59	1	-	0	-	0	0.5245
P26583_HMGB2	untitled.rna	128-179	-	15.01	0.59	1	-	0	-	0	0.524458
Q9Y324_FCF1	untitled.rna	128-179	-	15.02	0.59	1	PF04900	1	-	0	0.524458
P62318_SNRPD3	untitled.rna	128-179	-	15.01	0.59	1	PF01423	1	-	0	0.524458
Q9NXW2_DNAJB12	untitled.rna	126-177	-	14.99	0.58	1	-	0	-	0	0.524375
P62487_POLR2G	untitled.rna	128-179	-	14.99	0.58	1	PF00575,PF03876	2	-	0	0.524375
P60323_NANOS3	untitled.rna	128-179	-	14.95	0.58	1	PF05741	1	-	0	0.52425
Q14232_EIF2B1	untitled.rna	128-179	-	14.94	0.58	1	PF01008	1	-	0	0.52425
Q9UMY1_NOL7	untitled.rna	128-179	-	14.93	0.58	1	PF08157	1	-	0	0.524208
Q9BRJ2_MRPL45	untitled.rna	128-179	-	14.92	0.58	1	-	0	-	0	0.524167
Q5SZQ8_CELF3	untitled.rna	51-102	-	14.92	0.58	1	PF00076	3	-	0	0.524167
P36915_GNL1	untitled.rna	128-179	-	14.91	0.58	1	PF01926	1	-	0	0.524167
P55795_HNRNPH2	untitled.rna	128-179	-	14.91	0.58	1	PF00076,PF08080	4	-	0	0.524167
Q10589_BST2	untitled.rna	128-179	-	14.9	0.58	1	-	0	-	0	0.524125
Q9BXU3_TEX13A	untitled.rna	128-179	-	14.9	0.58	1	-	0	-	0	0.524125
O75940_SMNDC1	untitled.rna	128-179	-	14.88	0.58	1	PF06003	1	-	0	0.524083
P18124_RPL7	untitled.rna	128-179	-	14.86	0.58	1	PF08079,PF00327	2	-	0	0.524
P63272_SUPT4H1	untitled.rna	128-179	-	14.86	0.58	1	PF06093	1	-	0	0.524
Q9H1E3_NUCKS1	untitled.rna	128-179	-	14.84	0.57	1	-	0	-	0	0.523958
P09001_MRPL3	untitled.rna	128-179	-	14.85	0.57	1	PF00297	2	-	0	0.523958
Q9BYD1_MRPL13	untitled.rna	128-179	-	14.85	0.57	1	PF00572	1	-	0	0.523958
Q96JY0_MAEL	untitled.rna	128-179	-	14.83	0.57	1	PF13017	1	-	0	0.523917
O75792_RNASEH2A	untitled.rna	128-179	-	14.8	0.57	1	PF01351	1	-	0	0.523833
O95478_NSA2	untitled.rna	128-179	-	14.77	0.57	1	PF01201	1	-	0	0.52375
Q9Y676_MRPS18B	untitled.rna	128-179	-	14.76	0.57	1	PF01084	1	-	0	0.523708
P62312_LSM6	untitled.rna	128-179	-	14.72	0.57	1	PF01423	1	-	0	0.523583
O60870_KIN	untitled.rna	126-177	-	14.71	0.57	1	PF10357	1	-	0	0.523583
Q92904_DAZL	untitled.rna	128-179	-	14.7	0.56	1	PF00076	1	-	0	0.523542
Q9Y3B4_SF3B6	untitled.rna	128-179	-	14.7	0.56	1	PF00076	1	-	0	0.523542
Q8NDD1_C1orf131	untitled.rna	151-202	-	14.67	0.56	1	-	0	-	0	0.523458
Q6DKI1_RPL7L1	untitled.rna	128-179	-	14.67	0.56	1	PF08079,PF00327	2	-	0	0.523458
Q6NZI2_CAVIN1	untitled.rna	128-179	-	14.63	0.56	1	-	0	-	0	0.523333
Q5JSQ8_KHDC1L	untitled.rna	128-179	-	14.62	0.56	1	-	0	-	0	0.523292
Q96BP2_CHCHD1	untitled.rna	128-179	-	14.61	0.56	1	-	0	-	0	0.523292
P62304_SNRPE	untitled.rna	128-179	-	14.6	0.56	1	PF01423	1	-	0	0.52325
P62995_TRA2B	untitled.rna	128-179	-	14.58	0.56	1	PF00076	1	-	0	0.523167
Q9BYD2_MRPL9	untitled.rna	128-179	-	14.58	0.56	1	PF01281	1	-	0	0.523167
P49458_SRP9	untitled.rna	128-179	-	14.57	0.56	1	PF05486	1	-	0	0.523167
Q9Y580_RBM7	untitled.rna	128-179	-	14.57	0.56	1	PF00076,PF13893	2	-	0	0.523167
P04054_PLA2G1B	untitled.rna	128-179	-	14.56	0.56	1	-	0	-	0	0.523125
P62310_LSM3	untitled.rna	128-179	-	14.56	0.56	1	PF01423	1	-	0	0.523125
Q8WY41_NANOS1	untitled.rna	128-179	-	14.54	0.55	1	PF05741	1	-	0	0.523083
Q5RL73_RBM48	untitled.rna	126-177	-	14.44	0.55	1	-	0	-	0	0.522792
Q96DI7_SNRNP40	untitled.rna	128-179	-	14.4	0.54	1	PF00400	6	-	0	0.522667
Q14011_CIRBP	untitled.rna	128-179	-	14.38	0.54	1	PF00076	1	-	0	0.522583
Q9H0U6_MRPL18	untitled.rna	128-179	-	14.38	0.54	1	PF00861	1	-	0	0.522583
Q8TBY0_RBM46	untitled.rna	51-102	-	14.3	0.54	1	-	0	-	0	0.522375
P31943_HNRNPH1	untitled.rna	128-179	-	14.26	0.53	1	PF00076,PF08080	4	-	0	0.52225
P30086_PEBP1	untitled.rna	128-179	-	14.21	0.53	1	-	0	-	0	0.522083
Q9HCE5_METTL14	untitled.rna	51-102	-	14.17	0.53	1	-	0	-	0	0.522
Q8N9T8_KRI1	untitled.rna	51-102	-	14.1	0.52	1	-	0	-	0	0.521792
Q9Y333_LSM2	untitled.rna	128-179	-	14.05	0.52	1	PF01423	1	-	0	0.521625
P53803_POLR2K	untitled.rna	128-179	-	14.02	0.52	1	PF03604	1	-	0	0.521542
Q99848_EBNA1BP2	untitled.rna	128-179	-	14.02	0.52	1	PF05890	1	-	0	0.521542
Q8N6N3_C1orf52	untitled.rna	128-179	-	14	0.52	1	-	0	-	0	0.5215
Q9NQE9_HINT3	untitled.rna	128-179	-	13.98	0.51	1	PF11969	1	-	0	0.521417
P36954_POLR2I	untitled.rna	128-179	-	13.92	0.51	1	PF02150	1	-	0	0.52125
P23284_PPIB	untitled.rna	128-179	-	13.91	0.51	1	PF00160	1	-	0	0.521208
O75347_TBCA	untitled.rna	128-179	-	13.84	0.5	1	-	0	-	0	0.521
O43148_RNMT	untitled.rna	128-179	-	13.83	0.5	1	PF03291,PF13847	2	-	0	0.521
O00571_DDX3X	untitled.rna	53-104	-	13.82	0.5	1	PF00270,PF00271	2	-	0	0.520958
Q9H777_ELAC1	untitled.rna	126-177	-	13.82	0.5	1	PF00753,PF13691	2	-	0	0.520958
O14562_UBFD1	untitled.rna	128-179	-	13.81	0.5	1	-	0	-	0	0.520917
Q9BWJ5_SF3B5	untitled.rna	128-179	-	13.78	0.5	1	PF07189	1	-	0	0.520833
P50750_CDK9	untitled.rna	126-177	-	13.72	0.5	1	-	0	-	0	0.520667
Q8N0Z8_PUSL1	untitled.rna	128-179	-	13.7	0.5	1	PF01416	2	-	0	0.520625
Q9H0G5_NSRP1	untitled.rna	128-179	-	13.7	0.5	1	PF09745	1	-	0	0.520625
Q6NZY4_ZCCHC8	untitled.rna	51-102	-	13.68	0.49	1	PF00098	1	-	0	0.520542
P62277_RPS13	untitled.rna	128-179	-	13.66	0.49	1	PF08069,PF00312	2	-	0	0.5205
Q16762_TST	untitled.rna	128-179	-	13.65	0.49	1	-	0	-	0	0.520458
P35544_FAU	untitled.rna	128-179	-	13.64	0.49	1	-	0	-	0	0.520417
O00267_SUPT5H	untitled.rna	51-102	-	13.61	0.49	1	PF00467	1	-	0	0.520333
Q9NUK0_MBNL3	untitled.rna	128-179	-	13.6	0.49	1	PF00642	1	-	0	0.520333
P62937_PPIA	untitled.rna	128-179	-	13.58	0.49	1	PF00160	1	-	0	0.52025
Q4VXU2_PABPC1L	untitled.rna	51-102	-	13.54	0.48	1	PF00076,PF00658	5	-	0	0.520125
Q8WW36_ZCCHC13	untitled.rna	128-179	-	13.54	0.48	1	PF00098	4	-	0	0.520125
Q9BSH4_TACO1	untitled.rna	151-202	-	13.5	0.48	1	-	0	-	0	0.52
P11142_HSPA8	untitled.rna	51-102	-	13.49	0.48	1	-	0	-	0	0.52
Q9Y6M1_IGF2BP2	untitled.rna	128-179	-	13.5	0.48	1	PF00013,PF00076	6	-	0	0.52
P62942_FKBP1A	untitled.rna	128-179	-	13.49	0.48	1	PF00254	1	-	0	0.52
Q5T653_MRPL2	untitled.rna	128-179	-	13.49	0.48	1	PF03947,PF00181	2	-	0	0.52
P08865_RPSA	untitled.rna	128-179	-	13.48	0.48	1	PF00318	2	-	0	0.519958
P62273_RPS29	untitled.rna	128-179	-	13.47	0.48	1	PF00253	1	-	0	0.519917
Q13247_SRSF6	untitled.rna	126-177	-	13.47	0.48	1	PF00076	2	-	0	0.519917
P62424_RPL7A	untitled.rna	128-179	-	13.46	0.48	1	PF01248	1	-	0	0.519917
Q96EV2_RBM33	untitled.rna	53-104	-	13.38	0.47	1	-	0	-	0	0.519667
O95684_CEP43	untitled.rna	128-179	-	13.36	0.47	1	-	0	-	0	0.519625
Q15691_MAPRE1	untitled.rna	128-179	-	13.36	0.47	1	-	0	-	0	0.519625
P60321_NANOS2	untitled.rna	128-179	-	13.35	0.47	1	PF05741	1	-	0	0.519583
O75367_MACROH2A1	untitled.rna	126-177	-	13.34	0.47	1	-	0	-	0	0.519542
P61619_SEC61A1	untitled.rna	51-102	-	13.29	0.47	1	-	0	-	0	0.519417
Q5BKY9_FAM133B	untitled.rna	151-202	-	13.29	0.47	1	-	0	-	0	0.519417
P00338_LDHA	untitled.rna	128-179	-	13.28	0.46	1	-	0	-	0	0.519375
Q96IZ7_RSRC1	untitled.rna	51-102	-	13.28	0.46	1	-	0	-	0	0.519375
P20618_PSMB1	untitled.rna	128-179	-	13.26	0.46	1	-	0	-	0	0.519333
P30048_PRDX3	untitled.rna	128-179	-	13.26	0.46	1	-	0	-	0	0.519333
Q12926_ELAVL2	untitled.rna	128-179	-	13.27	0.46	1	PF00076,PF13893	4	-	0	0.519333
Q2M296_MTHFSD	untitled.rna	126-177	-	13.22	0.46	1	PF00076	1	-	0	0.519208
O14717_TRDMT1	untitled.rna	126-177	-	13.18	0.46	1	-	0	-	0	0.519083
P07108_DBI	untitled.rna	128-179	-	13.18	0.46	1	-	0	-	0	0.519083
O43172_PRPF4	untitled.rna	53-104	-	13.18	0.46	1	PF00400,PF08799	4	-	0	0.519083
P16402_H1-3	untitled.rna	128-179	-	13.16	0.46	1	-	0	-	0	0.519042
Q71UM5_RPS27L	untitled.rna	128-179	-	13.17	0.46	1	PF01667	1	-	0	0.519042
P15559_NQO1	untitled.rna	128-179	-	13.15	0.46	1	-	0	-	0	0.519
O43541_SMAD6	untitled.rna	53-104	-	13.12	0.45	1	-	0	-	0	0.518917
Q9NQM4_DNAAF6	untitled.rna	128-179	-	13.1	0.45	1	-	0	-	0	0.518833
P26378_ELAVL4	untitled.rna	128-179	-	13.07	0.45	1	-	0	-	0	0.51875
A6NMX2_EIF4E1B	untitled.rna	128-179	-	13.03	0.45	1	PF01652	1	-	0	0.518625
Q9NXG2_THUMPD1	untitled.rna	128-179	-	13.02	0.45	1	PF02926	1	-	0	0.518625
O75525_KHDRBS3	untitled.rna	128-179	-	13.01	0.45	1	PF00013	1	-	0	0.518583
Q6UX04_CWC27	untitled.rna	51-102	-	12.99	0.44	1	PF00160	1	-	0	0.518542
Q9P127_LUZP4	untitled.rna	128-179	-	12.95	0.44	1	-	0	-	0	0.518417
Q9Y3A5_SBDS	untitled.rna	151-202	-	12.94	0.44	1	PF09377,PF01172	2	-	0	0.518375
Q9UHC7_MKRN1	untitled.rna	101-152	-	12.91	0.44	1	PF00642,PF14608,PF00097	5	-	0	0.518292
Q96F86_EDC3	untitled.rna	51-102	-	12.9	0.44	1	PF09532,PF12701	2	-	0	0.51825
Q99598_TSNAX	untitled.rna	128-179	-	12.89	0.44	1	PF01997	1	-	0	0.51825
O60936_NOL3	untitled.rna	126-177	-	12.87	0.44	1	-	0	-	0	0.518167
Q9NQT5_EXOSC3	untitled.rna	128-179	-	12.86	0.44	1	-	0	-	0	0.518125
Q92979_EMG1	untitled.rna	128-179	-	12.84	0.43	1	PF03587	1	-	0	0.518083
Q6ZRY4_RBPMS2	untitled.rna	128-179	-	12.83	0.43	1	PF00076	1	-	0	0.518042
P06730_EIF4E	untitled.rna	128-179	-	12.81	0.43	1	PF01652	1	-	0	0.518
P14868_DARS1	untitled.rna	101-152	-	12.81	0.43	1	PF00152,PF01336	2	-	0	0.518
Q14576_ELAVL3	untitled.rna	126-177	-	12.78	0.43	1	PF00076,PF13893	4	-	0	0.517917
Q13868_EXOSC2	untitled.rna	128-179	-	12.77	0.43	1	PF14382	1	-	0	0.517875
P84090_ERH	untitled.rna	128-179	-	12.75	0.43	1	-	0	-	0	0.517833
P09913_IFIT2	untitled.rna	51-102	-	12.72	0.43	1	-	0	-	0	0.51775
P35998_PSMC2	untitled.rna	128-179	-	12.67	0.42	1	-	0	-	0	0.517583
P00734_F2	untitled.rna	101-152	-	12.66	0.42	1	-	0	-	0	0.517542
Q4VXA5_KHDC1	untitled.rna	128-179	-	12.66	0.42	1	-	0	-	0	0.517542
Q5T8I9_HENMT1	untitled.rna	126-177	-	12.65	0.42	1	-	0	-	0	0.517542
Q9Y3A2_UTP11	untitled.rna	151-202	-	12.64	0.42	1	PF03998	1	-	0	0.5175
Q15007_WTAP	untitled.rna	128-179	-	12.61	0.42	1	-	0	-	0	0.517417
O15372_EIF3H	untitled.rna	128-179	-	12.58	0.42	1	PF01398	1	-	0	0.517333
Q8WU90_ZC3H15	untitled.rna	51-102	-	12.56	0.41	1	PF00642	1	-	0	0.51725
Q9BTL3_RAMAC	untitled.rna	128-179	-	12.55	0.41	1	PF15320	1	-	0	0.51725
P18031_PTPN1	untitled.rna	128-179	-	12.54	0.41	1	-	0	-	0	0.517208
Q5T440_IBA57	untitled.rna	128-179	-	12.54	0.41	1	-	0	-	0	0.517208
P04040_CAT	untitled.rna	128-179	-	12.53	0.41	1	-	0	-	0	0.517167
Q13283_G3BP1	untitled.rna	51-102	-	12.53	0.41	1	PF02136,PF00076	2	-	0	0.517167
Q9P0J6_MRPL36	untitled.rna	128-179	-	12.52	0.41	1	PF00444	1	-	0	0.517167
Q16629_SRSF7	untitled.rna	128-179	-	12.51	0.41	1	PF00076	1	-	0	0.517125
P26447_S100A4	untitled.rna	128-179	-	12.5	0.41	1	-	0	-	0	0.517083
Q9BVI4_NOC4L	untitled.rna	101-152	-	12.49	0.41	1	PF03914	1	-	0	0.517042
Q9NX20_MRPL16	untitled.rna	128-179	-	12.47	0.41	1	PF00252	1	-	0	0.517
Q9Y3I0_RTCB	untitled.rna	51-102	-	12.46	0.41	1	PF01139	1	-	0	0.516958
Q9UNW9_NOVA2	untitled.rna	53-104	-	12.45	0.41	1	PF00013	3	-	0	0.516958
O43709_BUD23	untitled.rna	128-179	-	12.44	0.41	1	-	0	-	0	0.516917
Q9H3Q1_CDC42EP4	untitled.rna	126-177	-	12.42	0.4	1	-	0	-	0	0.516875
Q96GC5_MRPL48	untitled.rna	128-179	-	12.4	0.4	1	PF00338	1	-	0	0.516792
Q01085_TIAL1	untitled.rna	128-179	-	12.39	0.4	1	PF00076	3	-	0	0.51675
Q8WXA9_SREK1	untitled.rna	101-152	-	12.39	0.4	1	PF00076	1	-	0	0.51675
Q8IV42_PSTK	untitled.rna	128-179	-	12.38	0.4	1	PF13671	1	-	0	0.51675
P19388_POLR2E	untitled.rna	128-179	-	12.36	0.4	1	PF01191,PF03871	2	-	0	0.516667
Q8IVH4_MMAA	untitled.rna	128-179	-	12.31	0.4	1	-	0	-	0	0.516542
Q15056_EIF4H	untitled.rna	151-202	-	12.3	0.4	1	PF00076	1	-	0	0.5165
Q8WUA2_PPIL4	untitled.rna	51-102	-	12.28	0.4	1	PF00160,PF00076	2	-	0	0.516458
Q96N16_JAKMIP1	untitled.rna	51-102	-	12.26	0.39	1	-	0	-	0	0.516375
P46109_CRKL	untitled.rna	128-179	-	12.25	0.39	1	-	0	-	0	0.516375
P22626_HNRNPA2B1	untitled.rna	128-179	-	12.25	0.39	1	PF00076	2	-	0	0.516375
Q13409_DYNC1I2	untitled.rna	51-102	-	12.23	0.39	1	-	0	-	0	0.516292
Q9NR56_MBNL1	untitled.rna	128-179	-	12.22	0.39	1	PF00642	1	-	0	0.51625
O75494_SRSF10	untitled.rna	128-179	-	12.21	0.39	1	PF00076	1	-	0	0.51625
Q9H3H3_C11orf68	untitled.rna	151-202	-	12.21	0.39	1	PF08939	1	-	0	0.51625
Q96EU6_RRP36	untitled.rna	151-202	-	12.19	0.39	1	PF06102	1	-	0	0.516167
P42677_RPS27	untitled.rna	128-179	-	12.17	0.39	1	PF01667	1	-	0	0.516125
P07355_ANXA2	untitled.rna	128-179	-	12.16	0.39	1	-	0	-	0	0.516083
Q9Y421_FAM32A	untitled.rna	128-179	-	12.15	0.39	1	-	0	-	0	0.516083
Q96PK6_RBM14	untitled.rna	101-152	-	12.16	0.39	1	PF00076	2	-	0	0.516083
P09211_GSTP1	untitled.rna	128-179	-	12.04	0.38	1	-	0	-	0	0.51575
Q9NWX6_THG1L	untitled.rna	128-179	-	12.05	0.38	1	PF04446	1	-	0	0.51575
P10153_RNASE2	untitled.rna	128-179	-	12.04	0.38	1	PF00074	1	-	0	0.51575
P36873_PPP1CC	untitled.rna	128-179	-	12.02	0.38	1	-	0	-	0	0.515667
P08579_SNRPB2	untitled.rna	128-179	-	12.01	0.38	1	-	0	-	0	0.515667
Q6UN15_FIP1L1	untitled.rna	128-179	-	12.02	0.38	1	PF05182	1	-	0	0.515667
P82909_MRPS36	untitled.rna	128-179	-	12	0.38	1	-	0	-	0	0.515625
P62308_SNRPG	untitled.rna	128-179	-	11.97	0.37	1	PF01423	1	-	0	0.515542
Q6PIY7_TENT2	untitled.rna	53-104	-	11.97	0.37	1	PF03828	1	-	0	0.515542
Q9NVV4_MTPAP	untitled.rna	128-179	-	11.97	0.37	1	PF03828	1	-	0	0.515542
P12724_RNASE3	untitled.rna	128-179	-	11.96	0.37	1	PF00074	1	-	0	0.5155
Q96PU8_QKI	untitled.rna	128-179	-	11.95	0.37	1	PF00013	1	-	0	0.515458
P52597_HNRNPF	untitled.rna	128-179	-	11.92	0.37	1	PF00076,PF08080	3	-	0	0.515375
Q08170_SRSF4	untitled.rna	101-152	-	11.9	0.37	1	PF00076	2	-	0	0.515333
Q9Y6V7_DDX49	untitled.rna	51-102	-	11.89	0.37	1	PF00270,PF00271,PF04851	3	-	0	0.515292
Q96C57_CUSTOS	untitled.rna	128-179	-	11.86	0.36	1	-	0	-	0	0.515208
P46777_RPL5	untitled.rna	128-179	-	11.85	0.36	1	-	0	-	0	0.515167
Q8IVS2_MCAT	untitled.rna	128-179	-	11.85	0.36	1	-	0	-	0	0.515167
Q15024_EXOSC7	untitled.rna	128-179	-	11.85	0.36	1	PF01138,PF03725	2	-	0	0.515167
P82930_MRPS34	untitled.rna	128-179	-	11.78	0.36	1	-	0	-	0	0.514958
P60153_RNASE9	untitled.rna	126-177	-	11.77	0.36	1	PF00074	1	-	0	0.514958
Q9Y262_EIF3L	untitled.rna	128-179	-	11.77	0.36	1	PF10255	1	-	0	0.514958
A6NFN3_RBFOX3	untitled.rna	128-179	-	11.76	0.36	1	-	0	-	0	0.514917
Q9BXR0_QTRT1	untitled.rna	126-177	-	11.76	0.36	1	PF01702	1	-	0	0.514917
P30101_PDIA3	untitled.rna	53-104	-	11.69	0.35	1	-	0	-	0	0.514708
Q7Z7A3_CTU1	untitled.rna	128-179	-	11.69	0.35	1	-	0	-	0	0.514708
P61927_RPL37	untitled.rna	128-179	-	11.66	0.35	1	PF01907	1	-	0	0.514625
O14828_SCAMP3	untitled.rna	128-179	-	11.64	0.35	1	-	0	-	0	0.514583
Q96A33_CCDC47	untitled.rna	101-152	-	11.64	0.35	1	-	0	-	0	0.514583
P15880_RPS2	untitled.rna	151-202	-	11.59	0.35	1	PF00333,PF03719	2	-	0	0.514417
Q6P6C2_ALKBH5	untitled.rna	126-177	-	11.56	0.34	1	PF13532	1	-	0	0.514333
Q9H1E1_RNASE7	untitled.rna	128-179	-	11.56	0.34	1	PF00074	1	-	0	0.514333
Q9NUL5_SHFL	untitled.rna	128-179	-	11.54	0.34	1	-	0	-	0	0.514292
O14893_GEMIN2	untitled.rna	128-179	-	11.54	0.34	1	PF04938	1	-	0	0.514292
Q8NAV1_PRPF38A	untitled.rna	128-179	-	11.54	0.34	1	PF03371	1	-	0	0.514292
Q96DF8_ESS2	untitled.rna	51-102	-	11.54	0.34	1	PF09751	1	-	0	0.514292
P31153_MAT2A	untitled.rna	126-177	-	11.52	0.34	1	-	0	-	0	0.514208
P50395_GDI2	untitled.rna	128-179	-	11.51	0.34	1	-	0	-	0	0.514167
Q96EL3_MRPL53	untitled.rna	128-179	-	11.51	0.34	1	PF10780	1	-	0	0.514167
P02511_CRYAB	untitled.rna	128-179	-	11.48	0.34	1	-	0	-	0	0.514083
O43809_NUDT21	untitled.rna	128-179	-	11.47	0.34	1	PF13869	1	-	0	0.514083
Q99714_HSD17B10	untitled.rna	128-179	-	11.46	0.34	1	-	0	-	0	0.514042
O95926_SYF2	untitled.rna	151-202	-	11.39	0.33	1	PF08231	1	-	0	0.513833
P56537_EIF6	untitled.rna	151-202	-	11.37	0.33	1	-	0	-	0	0.513792
Q9Y314_NOSIP	untitled.rna	128-179	-	11.37	0.33	1	-	0	-	0	0.513792
Q9NQT4_EXOSC5	untitled.rna	151-202	-	11.38	0.33	1	PF01138,PF03725	2	-	0	0.513792
Q9UKZ1_CNOT11	untitled.rna	53-104	-	11.38	0.33	1	PF10155	1	-	0	0.513792
Q96C86_DCPS	untitled.rna	128-179	-	11.33	0.33	1	PF11969,PF05652	2	-	0	0.513667
Q9UJV8_PURG	untitled.rna	128-179	-	11.32	0.33	1	PF04845	1	-	0	0.513625
P61956_SUMO2	untitled.rna	128-179	-	11.3	0.33	1	-	0	-	0	0.513583
P61247_RPS3A	untitled.rna	128-179	-	11.31	0.33	1	PF01015	1	-	0	0.513583
Q9H7B2_RPF2	untitled.rna	128-179	-	11.28	0.32	1	PF04427	1	-	0	0.5135
O60828_PQBP1	untitled.rna	128-179	-	11.26	0.32	1	-	0	-	0	0.513458
O75818_RPP40	untitled.rna	126-177	-	11.26	0.32	1	PF08584	1	-	0	0.513458
Q9Y2X3_NOP58	untitled.rna	101-152	-	11.24	0.32	1	PF01798,PF08156	2	-	0	0.513375
Q12874_SF3A3	untitled.rna	101-152	-	11.23	0.32	1	PF11931,PF13297,PF12108	3	-	0	0.513375
O15400_STX7	untitled.rna	128-179	-	11.22	0.32	1	-	0	-	0	0.513333
O95453_PARN	untitled.rna	101-152	-	11.22	0.32	1	PF04857,PF08675	2	-	0	0.513333
Q00059_TFAM	untitled.rna	151-202	-	11.21	0.32	1	-	0	-	0	0.513292
Q9Y291_MRPS33	untitled.rna	128-179	-	11.18	0.32	1	PF08293	1	-	0	0.513208
Q14847_LASP1	untitled.rna	128-179	-	11.16	0.32	1	-	0	-	0	0.513167
P23193_TCEA1	untitled.rna	151-202	-	11.15	0.32	1	-	0	-	0	0.513125
Q96DV4_MRPL38	untitled.rna	128-179	-	11.14	0.31	1	-	0	-	0	0.513083
Q9NX58_LYAR	untitled.rna	126-177	-	11.14	0.31	1	-	0	-	0	0.513083
P09012_SNRPA	untitled.rna	128-179	-	11.1	0.31	1	PF00076	2	-	0	0.513
P09622_DLD	untitled.rna	51-102	-	11.09	0.31	1	-	0	-	0	0.512958
Q93091_RNASE6	untitled.rna	128-179	-	11.09	0.31	1	PF00074	1	-	0	0.512958
Q13573_SNW1	untitled.rna	101-152	-	11.08	0.31	1	-	0	-	0	0.512917
Q7Z6M4_MTERF4	untitled.rna	126-177	-	11.08	0.31	1	PF02536	1	-	0	0.512917
Q9BTF0_THUMPD2	untitled.rna	53-104	-	11.06	0.31	1	PF01170,PF13847,PF02926,PF05175	4	-	0	0.512875
P63165_SUMO1	untitled.rna	128-179	-	11.05	0.31	1	-	0	-	0	0.512833
Q15102_PAFAH1B3	untitled.rna	128-179	-	10.98	0.3	1	-	0	-	0	0.512625
P62875_POLR2L	untitled.rna	126-177	-	10.97	0.3	1	PF01194	1	-	0	0.512625
Q69YN2_CWF19L1	untitled.rna	128-179	-	10.97	0.3	1	PF04677,PF04676	2	-	0	0.512625
P50991_CCT4	untitled.rna	51-102	-	10.96	0.3	1	-	0	-	0	0.512583
Q8WWH5_TRUB1	untitled.rna	128-179	-	10.96	0.3	1	PF01509	1	-	0	0.512583
Q13325_IFIT5	untitled.rna	51-102	-	10.91	0.3	1	PF07719,PF13181	2	-	0	0.512417
P05141_SLC25A5	untitled.rna	128-179	-	10.85	0.29	1	-	0	-	0	0.51225
O15523_DDX3Y	untitled.rna	53-104	-	10.85	0.29	1	PF00270,PF00271	2	-	0	0.51225
Q8N5N7_MRPL50	untitled.rna	128-179	-	10.85	0.29	1	PF10501	1	-	0	0.51225
Q5VTE6_ANGEL2	untitled.rna	51-102	-	10.82	0.29	1	PF03372	1	-	0	0.512167
P50502_ST13	untitled.rna	126-177	-	10.8	0.29	1	-	0	-	0	0.512125
P07998_RNASE1	untitled.rna	128-179	-	10.81	0.29	1	PF00074	1	-	0	0.512125
P61604_HSPE1	untitled.rna	128-179	-	10.79	0.29	1	-	0	-	0	0.512083
Q9BQI3_EIF2AK1	untitled.rna	101-152	-	10.78	0.29	1	-	0	-	0	0.512042
Q9H0W8_SMG9	untitled.rna	128-179	-	10.77	0.29	1	-	0	-	0	0.512
Q9NQ29_LUC7L	untitled.rna	126-177	-	10.76	0.29	1	PF03194	1	-	0	0.512
P16401_H1-5	untitled.rna	128-179	-	10.73	0.29	1	-	0	-	0	0.511917
Q9UKD2_MRTO4	untitled.rna	128-179	-	10.72	0.28	1	PF00466	1	-	0	0.511875
Q9Y388_RBMX2	untitled.rna	126-177	-	10.71	0.28	1	PF00076	1	-	0	0.511833
O00178_GTPBP1	untitled.rna	53-104	-	10.69	0.28	1	PF00009	1	-	0	0.511792
Q9NR50_EIF2B3	untitled.rna	128-179	-	10.68	0.28	1	-	0	-	0	0.51175
Q9NRW3_APOBEC3C	untitled.rna	126-177	-	10.68	0.28	1	PF08210,PF05240	2	-	0	0.51175
P62805_H4C1	untitled.rna	128-179	-	10.63	0.28	1	-	0	-	0	0.511625
Q06265_EXOSC9	untitled.rna	51-102	-	10.64	0.28	1	PF01138,PF03725	2	-	0	0.511625
Q5VZF2_MBNL2	untitled.rna	128-179	-	10.63	0.28	1	PF00642	2	-	0	0.511625
P62826_RAN	untitled.rna	128-179	-	10.62	0.28	1	PF08477	1	-	0	0.511583
P51991_HNRNPA3	untitled.rna	128-179	-	10.59	0.28	1	PF00076	2	-	0	0.5115
P29084_GTF2E2	untitled.rna	151-202	-	10.58	0.28	1	-	0	-	0	0.511458
Q9ULX3_NOB1	untitled.rna	128-179	-	10.58	0.28	1	PF08772	1	-	0	0.511458
P09661_SNRPA1	untitled.rna	151-202	-	10.57	0.27	1	-	0	-	0	0.511417
Q96EF6_FBXO17	untitled.rna	128-179	-	10.49	0.27	1	-	0	-	0	0.511208
Q9UNZ2_NSFL1C	untitled.rna	126-177	-	10.49	0.27	1	-	0	-	0	0.511208
P49770_EIF2B2	untitled.rna	126-177	-	10.47	0.27	1	PF01008	1	-	0	0.511125
P05783_KRT18	untitled.rna	51-102	-	10.45	0.27	1	-	0	-	0	0.511083
Q13442_PDAP1	untitled.rna	126-177	-	10.43	0.26	1	-	0	-	0	0.511042
P82650_MRPS22	untitled.rna	128-179	-	10.43	0.26	1	PF10245	1	-	0	0.511042
C9JE40_PATL2	untitled.rna	101-152	-	10.42	0.26	1	PF09770	1	-	0	0.511
P78371_CCT2	untitled.rna	101-152	-	10.41	0.26	1	-	0	-	0	0.510958
Q1ED39_KNOP1	untitled.rna	51-102	-	10.39	0.26	1	-	0	-	0	0.510917
Q6P1L8_MRPL14	untitled.rna	128-179	-	10.4	0.26	1	PF00238	1	-	0	0.510917
Q9H0Z9_RBM38	untitled.rna	128-179	-	10.38	0.26	1	PF00076	1	-	0	0.510875
A7MD48_SRRM4	untitled.rna	128-179	-	10.36	0.26	1	-	0	-	0	0.510833
Q9P031_CCDC59	untitled.rna	151-202	-	10.37	0.26	1	PF08524	1	-	0	0.510833
Q14249_ENDOG	untitled.rna	128-179	-	10.36	0.26	1	PF01223	1	-	0	0.510833
P26373_RPL13	untitled.rna	126-177	-	10.31	0.26	1	PF01294	1	-	0	0.510667
Q9P013_CWC15	untitled.rna	128-179	-	10.31	0.26	1	PF04889	1	-	0	0.510667
Q9ULR0_ISY1	untitled.rna	128-179	-	10.31	0.26	1	PF06246	1	-	0	0.510667
P49207_RPL34	untitled.rna	128-179	-	10.29	0.26	1	PF01199	1	-	0	0.510625
P51513_NOVA1	untitled.rna	51-102	-	10.26	0.25	1	PF00013	3	-	0	0.510542
P00505_GOT2	untitled.rna	128-179	-	10.25	0.25	1	-	0	-	0	0.5105
Q8TA86_RP9	untitled.rna	128-179	-	10.25	0.25	1	-	0	-	0	0.5105
Q96FX7_TRMT61A	untitled.rna	151-202	-	10.25	0.25	1	PF08704	1	-	0	0.5105
Q5GAN3_RNASE13	untitled.rna	128-179	-	10.24	0.25	1	PF00074	1	-	0	0.510458
P36578_RPL4	untitled.rna	51-102	-	10.22	0.25	1	PF00573	1	-	0	0.510417
Q8N8Q3_ENDOV	untitled.rna	126-177	-	10.22	0.25	1	PF04493	1	-	0	0.510417
P48735_IDH2	untitled.rna	128-179	-	10.21	0.25	1	-	0	-	0	0.510375
P52292_KPNA2	untitled.rna	101-152	-	10.16	0.25	1	-	0	-	0	0.51025
P54105_CLNS1A	untitled.rna	151-202	-	10.14	0.24	1	-	0	-	0	0.510167
Q8N5Y2_MSL3	untitled.rna	101-152	-	10.13	0.24	1	PF11717	1	-	0	0.510125
Q96CT7_CCDC124	untitled.rna	126-177	-	10.11	0.24	1	-	0	-	0	0.510083
Q969H6_POP5	untitled.rna	128-179	-	10.09	0.24	1	PF01900	1	-	0	0.510042
P17844_DDX5	untitled.rna	128-179	-	10.07	0.24	1	PF00270,PF00271,PF08061	4	-	0	0.509958
Q16630_CPSF6	untitled.rna	128-179	-	10.06	0.24	1	PF00076	1	-	0	0.509917
P49406_MRPL19	untitled.rna	151-202	-	10.05	0.24	1	PF01245	1	-	0	0.509917
Q99633_PRPF18	untitled.rna	126-177	-	10.05	0.24	1	PF02840,PF08799	2	-	0	0.509917
Q9UN86_G3BP2	untitled.rna	53-104	-	10.04	0.24	1	PF02136,PF00076	2	-	0	0.509875
Q9NZ01_TECR	untitled.rna	128-179	-	10.03	0.24	1	-	0	-	0	0.509833
Q9Y3B8_REXO2	untitled.rna	151-202	-	10.03	0.24	1	PF00929	1	-	0	0.509833
Q7RTV0_PHF5A	untitled.rna	128-179	-	10.01	0.24	1	PF03660	1	-	0	0.509792
Q8WWY3_PRPF31	untitled.rna	101-152	-	10.01	0.24	1	PF01798,PF09785	2	-	0	0.509792
Q8N6U8_GPR161	untitled.rna	101-152	-	9.99	0.23	1	-	0	-	0	0.50975
Q99439_CNN2	untitled.rna	128-179	-	9.97	0.23	1	-	0	-	0	0.509667
Q9NP64_ZCCHC17	untitled.rna	151-202	-	9.96	0.23	1	PF00575	1	-	0	0.509625
P56181_NDUFV3	untitled.rna	128-179	-	9.93	0.23	1	-	0	-	0	0.509542
Q9NRX1_PNO1	untitled.rna	151-202	-	9.91	0.23	1	-	0	-	0	0.5095
Q13148_TARDBP	untitled.rna	128-179	-	9.91	0.23	1	PF00076	2	-	0	0.5095
Q7Z6V5_ADAT2	untitled.rna	126-177	-	9.9	0.23	1	-	0	-	0	0.509458
Q6IPR3_TYW3	untitled.rna	151-202	-	9.89	0.23	1	PF02676	1	-	0	0.509458
P49368_CCT3	untitled.rna	128-179	-	9.88	0.23	1	-	0	-	0	0.509417
Q13084_MRPL28	untitled.rna	151-202	-	9.85	0.22	1	PF00830	1	-	0	0.509333
Q01844_EWSR1	untitled.rna	51-102	-	9.84	0.22	1	PF00641,PF00076	2	-	0	0.509292
Q9ULW3_ABT1	untitled.rna	128-179	-	9.83	0.22	1	-	0	-	0	0.50925
Q9BQC6_MRPL57	untitled.rna	128-179	-	9.8	0.22	1	PF14978	1	-	0	0.509167
Q13825_AUH	untitled.rna	128-179	-	9.79	0.22	1	-	0	-	0	0.509125
Q96FB5_RRNAD1	untitled.rna	51-102	-	9.75	0.22	1	-	0	-	0	0.509042
Q99543_DNAJC2	untitled.rna	101-152	-	9.73	0.22	1	-	0	-	0	0.508958
Q9BZC1_CELF4	untitled.rna	128-179	-	9.72	0.22	1	-	0	-	0	0.508958
A9UHW6_MIF4GD	untitled.rna	126-177	-	9.73	0.22	1	PF02854	1	-	0	0.508958
P40227_CCT6A	untitled.rna	101-152	-	9.71	0.21	1	-	0	-	0	0.508917
P98179_RBM3	untitled.rna	128-179	-	9.71	0.21	1	PF00076	1	-	0	0.508917
Q9GZT3_SLIRP	untitled.rna	128-179	-	9.7	0.21	1	PF00076	1	-	0	0.508875
Q9BZZ5_API5	untitled.rna	51-102	-	9.69	0.21	1	-	0	-	0	0.508833
Q9Y3X0_CCDC9	untitled.rna	101-152	-	9.68	0.21	1	-	0	-	0	0.508833
O95149_SNUPN	untitled.rna	128-179	-	9.69	0.21	1	PF11538	1	-	0	0.508833
Q9BQ48_MRPL34	untitled.rna	128-179	-	9.63	0.21	1	PF00468	1	-	0	0.508667
P35269_GTF2F1	untitled.rna	51-102	-	9.61	0.21	1	PF05793	1	-	0	0.508625
Q8TED0_UTP15	untitled.rna	51-102	-	9.6	0.21	1	PF09384,PF00400	3	-	0	0.508583
Q9GZR2_REXO4	untitled.rna	51-102	-	9.6	0.21	1	PF00929	1	-	0	0.508583
P14678_SNRPB	untitled.rna	128-179	-	9.58	0.2	1	PF01423	1	-	0	0.508542
Q9Y6E2_BZW2	untitled.rna	51-102	-	9.58	0.2	1	PF02020	1	-	0	0.508542
P49759_CLK1	untitled.rna	53-104	-	9.56	0.2	1	-	0	-	0	0.508458
Q9UBU9_NXF1	untitled.rna	101-152	-	9.56	0.2	1	PF09162,PF02136,PF03943	3	-	0	0.508458
Q9Y606_PUS1	untitled.rna	51-102	-	9.56	0.2	1	PF01416	1	-	0	0.508458
P09914_IFIT1	untitled.rna	51-102	-	9.55	0.2	1	PF13181	1	-	0	0.508458
Q4G0J3_LARP7	untitled.rna	128-179	-	9.55	0.2	1	PF08777,PF05383,PF00076	3	-	0	0.508458
Q8TDE3_RNASE8	untitled.rna	126-177	-	9.55	0.2	1	PF00074	1	-	0	0.508458
P05455_SSB	untitled.rna	51-102	-	9.53	0.2	1	PF08777,PF05383,PF00076	3	-	0	0.508375
Q32P51_HNRNPA1L2	untitled.rna	126-177	-	9.52	0.2	1	PF00076,PF11627	3	-	0	0.508333
Q66PJ3_ARL6IP4	untitled.rna	51-102	-	9.52	0.2	1	PF10500	1	-	0	0.508333
P49755_TMED10	untitled.rna	126-177	-	9.47	0.2	1	-	0	-	0	0.508208
Q9Y2W2_WBP11	untitled.rna	101-152	-	9.47	0.2	1	-	0	-	0	0.508208
P46778_RPL21	untitled.rna	128-179	-	9.47	0.2	1	PF01157	1	-	0	0.508208
P62306_SNRPF	untitled.rna	128-179	-	9.46	0.2	1	PF01423	1	-	0	0.508167
P14866_HNRNPL	untitled.rna	128-179	-	9.43	0.19	1	PF13893,PF00076	4	-	0	0.508083
P51843_NR0B1	untitled.rna	53-104	-	9.4	0.19	1	-	0	-	0	0.508
O95777_LSM8	untitled.rna	128-179	-	9.4	0.19	1	PF01423	1	-	0	0.508
Q02878_RPL6	untitled.rna	151-202	-	9.4	0.19	1	PF01159,PF03868	2	-	0	0.508
Q15646_OASL	untitled.rna	101-152	-	9.36	0.19	1	PF10421	1	-	0	0.507875
Q9UNQ2_DIMT1	untitled.rna	128-179	-	9.35	0.19	1	PF00398	1	-	0	0.507875
P17987_TCP1	untitled.rna	128-179	-	9.32	0.19	1	-	0	-	0	0.50775
Q6IN84_MRM1	untitled.rna	128-179	-	9.32	0.19	1	PF00588,PF08032	2	-	0	0.50775
Q8WXF0_SRSF12	untitled.rna	128-179	-	9.3	0.18	1	PF00076	1	-	0	0.507708
Q9BRD0_BUD13	untitled.rna	101-152	-	9.3	0.18	1	PF09736	1	-	0	0.507708
P08195_SLC3A2	untitled.rna	101-152	-	9.28	0.18	1	-	0	-	0	0.507667
Q15654_TRIP6	untitled.rna	128-179	-	9.28	0.18	1	-	0	-	0	0.507667
Q7Z2E3_APTX	untitled.rna	126-177	-	9.29	0.18	1	PF11969,PF00498	2	-	0	0.507667
P39687_ANP32A	untitled.rna	151-202	-	9.25	0.18	1	-	0	-	0	0.507583
O14730_RIOK3	untitled.rna	128-179	-	9.24	0.18	1	PF01163	1	-	0	0.507542
Q13425_SNTB2	untitled.rna	101-152	-	9.23	0.18	1	-	0	-	0	0.5075
Q9HD40_SEPSECS	untitled.rna	101-152	-	9.23	0.18	1	-	0	-	0	0.5075
O60573_EIF4E2	untitled.rna	151-202	-	9.23	0.18	1	PF01652	1	-	0	0.5075
Q9BZE2_PUS3	untitled.rna	53-104	-	9.19	0.18	1	PF01416	1	-	0	0.507375
Q9NZM5_NOP53	untitled.rna	101-152	-	9.19	0.18	1	PF07767	1	-	0	0.507375
Q92688_ANP32B	untitled.rna	151-202	-	9.14	0.17	1	-	0	-	0	0.50725
Q9BYD3_MRPL4	untitled.rna	128-179	-	9.14	0.17	1	PF00573	1	-	0	0.50725
O15091_PRORP	untitled.rna	128-179	-	9.12	0.17	1	-	0	-	0	0.507167
Q15050_RRS1	untitled.rna	126-177	-	9.12	0.17	1	PF04939	1	-	0	0.507167
Q5VTL8_PRPF38B	untitled.rna	51-102	-	9.11	0.17	1	PF03371	1	-	0	0.507167
Q9Y2T7_YBX2	untitled.rna	126-177	-	9.11	0.17	1	PF00313	1	-	0	0.507167
Q9H0R6_QRSL1	untitled.rna	128-179	-	9.1	0.17	1	-	0	-	0	0.507125
P19525_EIF2AK2	untitled.rna	101-152	-	9.09	0.17	1	PF00035	2	-	0	0.507083
Q9H5Q4_TFB2M	untitled.rna	126-177	-	9.09	0.17	1	PF00398	1	-	0	0.507083
Q9Y2P8_RCL1	untitled.rna	126-177	-	9.09	0.17	1	PF01137,PF05189	2	-	0	0.507083
Q9H3H1_TRIT1	untitled.rna	51-102	-	9.07	0.17	1	PF01715,PF12171	2	-	0	0.507042
Q8IV48_ERI1	untitled.rna	128-179	-	9.04	0.17	1	-	0	-	0	0.506958
Q9BX40_LSM14B	untitled.rna	126-177	-	9.05	0.17	1	PF12701,PF09532,PF14438	3	-	0	0.506958
Q02978_SLC25A11	untitled.rna	128-179	-	8.99	0.16	1	-	0	-	0	0.506792
P63162_SNRPN	untitled.rna	128-179	-	8.96	0.16	1	PF01423	1	-	0	0.506708
Q8NHQ9_DDX55	untitled.rna	128-179	-	8.96	0.16	1	PF00270,PF00271,PF13959,PF04851	4	-	0	0.506708
Q9NUP7_TRMT13	untitled.rna	101-152	-	8.95	0.16	1	PF05206,PF11722,PF05253	3	-	0	0.506667
Q8NCV1_ADAD2	untitled.rna	128-179	-	8.94	0.16	1	PF02137,PF00035	2	-	0	0.506667
P57052_RBM11	untitled.rna	126-177	-	8.91	0.16	1	PF00076	1	-	0	0.506583
O14879_IFIT3	untitled.rna	101-152	-	8.9	0.16	1	-	0	-	0	0.506542
O60832_DKC1	untitled.rna	101-152	-	8.9	0.16	1	PF08068,PF01509,PF01472	3	-	0	0.506542
Q8NEF9_SRFBP1	untitled.rna	128-179	-	8.9	0.16	1	PF09073	1	-	0	0.506542
Q99956_DUSP9	untitled.rna	126-177	-	8.89	0.16	1	-	0	-	0	0.5065
Q9BUB4_ADAT1	untitled.rna	53-104	-	8.89	0.16	1	PF02137	1	-	0	0.5065
A6NDE4_RBMY1B	untitled.rna	101-152	-	8.88	0.16	1	PF08081,PF00076	2	-	0	0.506458
Q15415_RBMY1F	untitled.rna	101-152	-	8.87	0.16	1	PF08081,PF00076	2	-	0	0.506458
Q9UH17_APOBEC3B	untitled.rna	126-177	-	8.84	0.15	1	PF08210,PF05240	4	-	0	0.506375
P83369_LSM11	untitled.rna	126-177	-	8.81	0.15	1	-	0	-	0	0.506292
Q5D0E6_DALRD3	untitled.rna	128-179	-	8.81	0.15	1	PF05746	1	-	0	0.506292
Q9UKY7_CDV3	untitled.rna	151-202	-	8.79	0.15	1	-	0	-	0	0.506208
P05198_EIF2S1	untitled.rna	126-177	-	8.79	0.15	1	PF07541,PF00575	2	-	0	0.506208
Q9HD15_SRA1	untitled.rna	126-177	-	8.78	0.15	1	PF07304	1	-	0	0.506167
Q96CX2_KCTD12	untitled.rna	51-102	-	8.72	0.14	1	-	0	-	0	0.506
Q14247_CTTN	untitled.rna	101-152	-	8.71	0.14	1	-	0	-	0	0.506
Q9H074_PAIP1	untitled.rna	101-152	-	8.7	0.14	1	PF02854,PF07145	2	-	0	0.505958
Q14258_TRIM25	untitled.rna	101-152	-	8.68	0.14	1	PF00622,PF00097,PF13639,PF13923	4	-	0	0.505875
Q86TM3_DDX53	untitled.rna	101-152	-	8.68	0.14	1	PF00270,PF00271,PF00013	3	-	0	0.505875
P55010_EIF5	untitled.rna	51-102	-	8.67	0.14	1	PF01873,PF02020	2	-	0	0.505875
Q99442_SEC62	untitled.rna	126-177	-	8.65	0.14	1	-	0	-	0	0.505792
Q16658_FSCN1	untitled.rna	101-152	-	8.64	0.14	1	-	0	-	0	0.505792
Q8WXF1_PSPC1	untitled.rna	101-152	-	8.64	0.14	1	PF00076,PF08075	3	-	0	0.505792
Q9UET6_FTSJ1	untitled.rna	51-102	-	8.63	0.14	1	PF01728	1	-	0	0.50575
Q9H1J1_UPF3A	untitled.rna	51-102	-	8.61	0.14	1	PF03467	1	-	0	0.505667
P0C7P1_RBMY1D	untitled.rna	101-152	-	8.6	0.14	1	PF08081,PF00076	2	-	0	0.505667
P23588_EIF4B	untitled.rna	128-179	-	8.6	0.14	1	PF00076	1	-	0	0.505667
P0DJD3_RBMY1A1	untitled.rna	101-152	-	8.59	0.14	1	-	0	-	0	0.505625
O43175_PHGDH	untitled.rna	101-152	-	8.58	0.13	1	-	0	-	0	0.505583
P15170_GSPT1	untitled.rna	101-152	-	8.57	0.13	1	PF00009,PF03143,PF03144	3	-	0	0.505583
P04003_C4BPA	untitled.rna	51-102	-	8.56	0.13	1	-	0	-	0	0.505542
Q8WW27_APOBEC4	untitled.rna	126-177	-	8.56	0.13	1	PF08210	1	-	0	0.505542
Q96DP5_MTFMT	untitled.rna	128-179	-	8.54	0.13	1	-	0	-	0	0.5055
P19474_TRIM21	untitled.rna	51-102	-	8.49	0.13	1	PF00622,PF00097,PF13639,PF13923	4	-	0	0.505333
Q9NUL7_DDX28	untitled.rna	101-152	-	8.49	0.13	1	PF00270,PF00271	2	-	0	0.505333
Q8WTS6_SETD7	untitled.rna	126-177	-	8.47	0.13	1	-	0	-	0	0.505292
P52272_HNRNPM	untitled.rna	101-152	-	8.47	0.13	1	PF00076,PF11532	4	-	0	0.505292
Q9H1B4_NXF5	untitled.rna	126-177	-	8.47	0.13	1	PF09162	1	-	0	0.505292
Q9UI43_MRM2	untitled.rna	151-202	-	8.47	0.13	1	PF01728	1	-	0	0.505292
Q96J87_CELF6	untitled.rna	51-102	-	8.44	0.12	1	-	0	-	0	0.505208
Q7Z5Q1_CPEB2	untitled.rna	128-179	-	8.45	0.12	1	PF00076	1	-	0	0.505208
Q8IZ73_RPUSD2	untitled.rna	101-152	-	8.43	0.12	1	PF00849	1	-	0	0.505167
Q969Q0_RPL36AL	untitled.rna	128-179	-	8.42	0.12	1	PF00935	1	-	0	0.505125
P29558_RBMS1	untitled.rna	128-179	-	8.41	0.12	1	PF00076	2	-	0	0.505083
Q9BUT9_MCRIP2	untitled.rna	128-179	-	8.38	0.12	1	-	0	-	0	0.505
P80723_BASP1	untitled.rna	128-179	-	8.37	0.12	1	-	0	-	0	0.505
A6NEQ0_RBMY1E	untitled.rna	101-152	-	8.37	0.12	1	PF08081,PF00076	2	-	0	0.505
O15234_CASC3	untitled.rna	51-102	-	8.37	0.12	1	PF09405	1	-	0	0.505
Q8ND56_LSM14A	untitled.rna	101-152	-	8.35	0.12	1	PF12701,PF09532,PF14438	3	-	0	0.504917
Q5T1V6_DDX59	untitled.rna	51-102	-	8.33	0.12	1	-	0	-	0	0.504875
Q9UHL0_DDX25	untitled.rna	101-152	-	8.33	0.12	1	PF00270,PF00271	2	-	0	0.504875
Q7L0Y3_TRMT10C	untitled.rna	128-179	-	8.3	0.12	1	PF01746	1	-	0	0.504792
Q96CB9_NSUN4	untitled.rna	126-177	-	8.29	0.11	1	PF01189	1	-	0	0.50475
P06576_ATP5F1B	untitled.rna	101-152	-	8.24	0.11	1	-	0	-	0	0.504583
Q8NA58_PNLDC1	untitled.rna	128-179	-	8.24	0.11	1	PF04857	1	-	0	0.504583
P09429_HMGB1	untitled.rna	128-179	-	8.22	0.11	1	-	0	-	0	0.504542
Q96H79_ZC3HAV1L	untitled.rna	128-179	-	8.21	0.11	1	-	0	-	0	0.5045
P48651_PTDSS1	untitled.rna	101-152	-	8.18	0.11	1	-	0	-	0	0.504417
Q8WVM0_TFB1M	untitled.rna	126-177	-	8.18	0.11	1	PF00398	1	-	0	0.504417
Q9NX74_DUS2	untitled.rna	101-152	-	8.16	0.1	1	PF01207,PF00035	2	-	0	0.504375
Q9NZN8_CNOT2	untitled.rna	101-152	-	8.16	0.1	1	PF04153	1	-	0	0.504375
O43903_GAS2	untitled.rna	126-177	-	8.15	0.1	1	-	0	-	0	0.504333
Q9HAZ1_CLK4	untitled.rna	101-152	-	8.15	0.1	1	-	0	-	0	0.504333
Q9NWB1_RBFOX1	untitled.rna	126-177	-	8.14	0.1	1	-	0	-	0	0.504292
P46060_RANGAP1	untitled.rna	128-179	-	8.13	0.1	1	-	0	-	0	0.504292
Q96B70_LENG9	untitled.rna	51-102	-	8.14	0.1	1	PF10469	1	-	0	0.504292
Q9BRS2_RIOK1	untitled.rna	101-152	-	8.14	0.1	1	PF01163	1	-	0	0.504292
Q9BZI7_UPF3B	untitled.rna	128-179	-	8.14	0.1	1	PF03467	1	-	0	0.504292
O00584_RNASET2	untitled.rna	151-202	-	8.13	0.1	1	PF00445	1	-	0	0.504292
Q13884_SNTB1	untitled.rna	126-177	-	8.12	0.1	1	-	0	-	0	0.50425
P60900_PSMA6	untitled.rna	151-202	-	8.11	0.1	1	-	0	-	0	0.504208
Q96LT9_RNPC3	untitled.rna	128-179	-	8.11	0.1	1	PF00076	2	-	0	0.504208
P35637_FUS	untitled.rna	126-177	-	8.1	0.1	1	PF00641,PF00076	2	-	0	0.504208
Q07352_ZFP36L1	untitled.rna	128-179	-	8.09	0.1	1	PF00642	2	-	0	0.504167
Q86U90_YRDC	untitled.rna	128-179	-	8.08	0.1	1	PF01300	1	-	0	0.504125
P04439_HLA-A	untitled.rna	126-177	-	8.06	0.1	1	-	0	-	0	0.504083
Q9UI10_EIF2B4	untitled.rna	101-152	-	8.07	0.1	1	PF01008	1	-	0	0.504083
P11182_DBT	untitled.rna	101-152	-	8.04	0.1	1	-	0	-	0	0.504
Q15631_TSN	untitled.rna	126-177	-	8.02	0.1	1	PF01997	1	-	0	0.503958
O95628_CNOT4	untitled.rna	128-179	-	8.01	0.09	1	PF00076	1	-	0	0.503917
P55209_NAP1L1	untitled.rna	101-152	-	7.99	0.09	1	-	0	-	0	0.503875
P62906_RPL10A	untitled.rna	126-177	-	7.99	0.09	1	PF00687	1	-	0	0.503875
O60506_SYNCRIP	untitled.rna	101-152	-	7.97	0.09	1	PF00076,PF13893	4	-	0	0.503792
P49590_HARS2	untitled.rna	101-152	-	7.97	0.09	1	PF13393,PF03129,PF12745	3	-	0	0.503792
Q9BTD8_RBM42	untitled.rna	101-152	-	7.97	0.09	1	PF00076	1	-	0	0.503792
Q9Y3F4_STRAP	untitled.rna	128-179	-	7.97	0.09	1	PF00400	2	-	0	0.503792
Q12849_GRSF1	untitled.rna	51-102	-	7.96	0.09	1	PF00076	1	-	0	0.503792
P51398_DAP3	untitled.rna	126-177	-	7.95	0.09	1	PF10236	1	-	0	0.50375
Q6L8Q7_PDE12	untitled.rna	128-179	-	7.95	0.09	1	PF03372	1	-	0	0.50375
Q96D46_NMD3	untitled.rna	53-104	-	7.94	0.09	1	PF04981	1	-	0	0.503708
Q8NEJ9_NGDN	untitled.rna	128-179	-	7.91	0.09	1	PF04000	1	-	0	0.503625
Q9NY12_GAR1	untitled.rna	128-179	-	7.89	0.09	1	PF04410	1	-	0	0.503583
Q9UGC7_MTRF1L	untitled.rna	126-177	-	7.89	0.09	1	PF00472	1	-	0	0.503583
P57081_WDR4	untitled.rna	126-177	-	7.86	0.08	1	-	0	-	0	0.5035
Q9BRU9_UTP23	untitled.rna	151-202	-	7.87	0.08	1	PF04900	1	-	0	0.5035
Q9H649_NSUN3	untitled.rna	128-179	-	7.87	0.08	1	PF01189	1	-	0	0.5035
P68104_EEF1A1	untitled.rna	128-179	-	7.86	0.08	1	PF00009,PF03143,PF03144	3	-	0	0.5035
Q13117_DAZ2	untitled.rna	128-179	-	7.86	0.08	1	PF00076	1	-	0	0.5035
Q9UQ80_PA2G4	untitled.rna	101-152	-	7.86	0.08	1	PF00557	1	-	0	0.5035
Q15287_RNPS1	untitled.rna	151-202	-	7.84	0.08	1	PF00076	1	-	0	0.503417
P54577_YARS1	untitled.rna	101-152	-	7.82	0.08	1	PF00579,PF01588	2	-	0	0.503375
P60002_ELOF1	untitled.rna	128-179	-	7.8	0.08	1	-	0	-	0	0.503292
Q13064_MKRN3	untitled.rna	101-152	-	7.8	0.08	1	PF14608,PF00097	3	-	0	0.503292
P23396_RPS3	untitled.rna	151-202	-	7.76	0.08	1	PF00189,PF07650	2	-	0	0.503208
Q9UFF9_CNOT8	untitled.rna	151-202	-	7.76	0.08	1	PF04857	2	-	0	0.503208
P83881_RPL36A	untitled.rna	128-179	-	7.73	0.08	1	PF00935	1	-	0	0.503125
Q13155_AIMP2	untitled.rna	128-179	-	7.71	0.07	1	-	0	-	0	0.503042
Q92600_CNOT9	untitled.rna	126-177	-	7.71	0.07	1	-	0	-	0	0.503042
Q14498_RBM39	untitled.rna	101-152	-	7.71	0.07	1	PF00076	2	-	0	0.503042
Q8N8U3_RTL3	untitled.rna	101-152	-	7.71	0.07	1	PF00098	1	-	0	0.503042
Q92989_CLP1	untitled.rna	128-179	-	7.71	0.07	1	PF06807	1	-	0	0.503042
Q9UK39_NOCT	untitled.rna	128-179	-	7.71	0.07	1	PF03372	1	-	0	0.503042
P62191_PSMC1	untitled.rna	51-102	-	7.69	0.07	1	-	0	-	0	0.503
Q9BUR4_WRAP53	untitled.rna	51-102	-	7.7	0.07	1	PF00400	1	-	0	0.503
Q00577_PURA	untitled.rna	51-102	-	7.69	0.07	1	PF04845	1	-	0	0.503
Q15637_SF1	untitled.rna	51-102	-	7.69	0.07	1	PF00013,PF00098	2	-	0	0.503
P49419_ALDH7A1	untitled.rna	101-152	-	7.64	0.07	1	-	0	-	0	0.502833
Q00688_FKBP3	untitled.rna	128-179	-	7.63	0.07	1	PF00254	1	-	0	0.502833
P51911_CNN1	untitled.rna	126-177	-	7.62	0.07	1	-	0	-	0	0.502792
Q14331_FRG1	untitled.rna	151-202	-	7.62	0.07	1	PF06229	1	-	0	0.502792
Q5JPH6_EARS2	untitled.rna	128-179	-	7.62	0.07	1	PF00749	1	-	0	0.502792
P31946_YWHAB	untitled.rna	151-202	-	7.6	0.06	1	PF00244	1	-	0	0.502708
P25705_ATP5F1A	untitled.rna	128-179	-	7.56	0.06	1	-	0	-	0	0.502625
P52594_AGFG1	untitled.rna	128-179	-	7.55	0.06	1	-	0	-	0	0.502583
Q5T764_IFIT1B	untitled.rna	51-102	-	7.53	0.06	1	-	0	-	0	0.502542
O00442_RTCA	untitled.rna	126-177	-	7.54	0.06	1	PF01137,PF05189	2	-	0	0.502542
P57721_PCBP3	untitled.rna	126-177	-	7.53	0.06	1	PF00013,PF07650	4	-	0	0.502542
Q9NUD5_ZCCHC3	untitled.rna	128-179	-	7.5	0.06	1	-	0	-	0	0.502417
Q86XZ4_SPATS2	untitled.rna	101-152	-	7.5	0.06	1	PF07139	1	-	0	0.502417
P02771_AFP	untitled.rna	128-179	-	7.47	0.06	1	-	0	-	0	0.502333
Q01860_POU5F1	untitled.rna	128-179	-	7.46	0.06	1	-	0	-	0	0.502333
Q6ZSC3_RBM43	untitled.rna	126-177	-	7.46	0.06	1	-	0	-	0	0.502333
Q9UMR2_DDX19B	untitled.rna	101-152	-	7.46	0.06	1	-	0	-	0	0.502333
Q9H974_QTRT2	untitled.rna	151-202	-	7.47	0.06	1	PF01702	1	-	0	0.502333
O60610_DIAPH1	untitled.rna	51-102	-	7.45	0.06	1	-	0	-	0	0.502292
Q8NC51_SERBP1	untitled.rna	51-102	-	7.45	0.06	1	PF04774	1	-	0	0.502292
Q96KP4_CNDP2	untitled.rna	101-152	-	7.44	0.05	1	-	0	-	0	0.50225
Q6P1R4_DUS1L	untitled.rna	101-152	-	7.44	0.05	1	PF01207	1	-	0	0.50225
Q6ZUT6_CCDC9B	untitled.rna	101-152	-	7.43	0.05	1	-	0	-	0	0.502208
P16989_YBX3	untitled.rna	101-152	-	7.43	0.05	1	PF00313	1	-	0	0.502208
P79522_PRR3	untitled.rna	126-177	-	7.39	0.05	1	PF00642	1	-	0	0.502125
Q9Y2Z4_YARS2	untitled.rna	101-152	-	7.39	0.05	1	PF00579	1	-	0	0.502125
P39748_FEN1	untitled.rna	126-177	-	7.38	0.05	1	-	0	-	0	0.502083
P62917_RPL8	untitled.rna	128-179	-	7.38	0.05	1	PF03947,PF00181	2	-	0	0.502083
O76021_RSL1D1	untitled.rna	101-152	-	7.37	0.05	1	PF00687	1	-	0	0.502042
Q96EH5_RPL39L	untitled.rna	126-177	-	7.35	0.05	1	PF00832	1	-	0	0.502
O75475_PSIP1	untitled.rna	101-152	-	7.33	0.05	1	-	0	-	0	0.501917
P24752_ACAT1	untitled.rna	51-102	-	7.32	0.05	1	-	0	-	0	0.501917
O43347_MSI1	untitled.rna	126-177	-	7.33	0.05	1	PF00076	2	-	0	0.501917
P63104_YWHAZ	untitled.rna	151-202	-	7.33	0.05	1	PF00244	1	-	0	0.501917
O00425_IGF2BP3	untitled.rna	128-179	-	7.32	0.05	1	PF00013,PF00076	6	-	0	0.501917
Q8WVV9_HNRNPLL	untitled.rna	101-152	-	7.32	0.05	1	PF13893,PF00076	3	-	0	0.501917
Q9NUL3_STAU2	untitled.rna	128-179	-	7.3	0.04	1	PF00035	4	-	0	0.501833
Q9UHK0_NUFIP1	untitled.rna	101-152	-	7.29	0.04	1	PF10453,PF12171	2	-	0	0.501833
P04080_CSTB	untitled.rna	126-177	-	7.26	0.04	1	-	0	-	0	0.50175
Q96L21_RPL10L	untitled.rna	128-179	-	7.23	0.04	1	PF00252	1	-	0	0.501625
Q7Z6J9_TSEN54	untitled.rna	101-152	-	7.21	0.04	1	PF12928	1	-	0	0.501583
Q9H4D5_NXF3	untitled.rna	128-179	-	7.21	0.04	1	PF09162,PF02136	2	-	0	0.501583
Q9P2W9_STX18	untitled.rna	128-179	-	7.17	0.04	1	-	0	-	0	0.501458
Q8IZD4_DCP1B	untitled.rna	101-152	-	7.17	0.04	1	PF06058	1	-	0	0.501458
Q8IUH3_RBM45	untitled.rna	128-179	-	7.14	0.03	1	PF00076	4	-	0	0.501375
P62891_RPL39	untitled.rna	126-177	-	7.13	0.03	1	PF00832	1	-	0	0.501333
Q9C0B1_FTO	untitled.rna	101-152	-	7.08	0.03	1	-	0	-	0	0.501208
Q96P11_NSUN5	untitled.rna	128-179	-	7.07	0.03	1	PF01189	1	-	0	0.501167
Q9H7Z6_KAT8	untitled.rna	128-179	-	7.07	0.03	1	PF11717	1	-	0	0.501167
O75554_WBP4	untitled.rna	126-177	-	7.05	0.03	1	PF06220	1	-	0	0.501125
Q9NUU7_DDX19A	untitled.rna	101-152	-	7.05	0.03	1	PF00270,PF00271	2	-	0	0.501125
Q32P41_TRMT5	untitled.rna	101-152	-	7.03	0.02	1	PF02475	1	-	0	0.501042
P55259_GP2	untitled.rna	101-152	-	7	0.02	1	-	0	-	0	0.500958
Q9HD33_MRPL47	untitled.rna	151-202	-	6.99	0.02	1	PF06984	1	-	0	0.500958
A2RUC4_TYW5	untitled.rna	128-179	-	6.98	0.02	1	-	0	-	0	0.500917
Q05639_EEF1A2	untitled.rna	128-179	-	6.98	0.02	1	PF00009,PF03143,PF03144	3	-	0	0.500917
Q99729_HNRNPAB	untitled.rna	151-202	-	6.98	0.02	1	PF00076,PF08143	3	-	0	0.500917
Q6PI26_SHQ1	untitled.rna	128-179	-	6.97	0.02	1	PF04925	1	-	0	0.500875
Q96QR8_PURB	untitled.rna	128-179	-	6.94	0.02	1	PF04845	1	-	0	0.500792
O15143_ARPC1B	untitled.rna	126-177	-	6.92	0.02	1	PF00400	1	-	0	0.50075
Q99733_NAP1L4	untitled.rna	101-152	-	6.89	0.02	1	-	0	-	0	0.500625
O43390_HNRNPR	untitled.rna	101-152	-	6.88	0.02	1	PF00076	3	-	0	0.500625
Q86TN4_TRPT1	untitled.rna	151-202	-	6.88	0.02	1	PF01885	1	-	0	0.500625
Q9NXH9_TRMT1	untitled.rna	51-102	-	6.88	0.02	1	PF02005,PF00642,PF02475	3	-	0	0.500625
O43776_NARS1	untitled.rna	51-102	-	6.87	0.01	1	PF00152,PF01336	2	-	0	0.500583
Q9P2K5_MYEF2	untitled.rna	128-179	-	6.86	0.01	1	PF00076	3	-	0	0.500542
Q9UKA9_PTBP2	untitled.rna	101-152	-	6.85	0.01	1	PF13893,PF00076	5	-	0	0.500542
Q9Y312_AAR2	untitled.rna	126-177	-	6.85	0.01	1	PF05282	1	-	0	0.500542
P48431_SOX2	untitled.rna	128-179	-	6.84	0.01	1	-	0	-	0	0.5005
Q96I51_RCC1L	untitled.rna	51-102	-	6.82	0.01	1	-	0	-	0	0.500458
Q9UHB9_SRP68	untitled.rna	51-102	-	6.82	0.01	1	-	0	-	0	0.500458
P27635_RPL10	untitled.rna	128-179	-	6.83	0.01	1	PF00252	1	-	0	0.500458
Q96GJ1_TRMT2B	untitled.rna	101-152	-	6.83	0.01	1	PF05958,PF13847,PF05175	3	-	0	0.500458
Q9Y5A9_YTHDF2	untitled.rna	128-179	-	6.82	0.01	1	PF04146	1	-	0	0.500458
Q14103_HNRNPD	untitled.rna	126-177	-	6.81	0.01	1	PF00076,PF08143	3	-	0	0.500417
Q13561_DCTN2	untitled.rna	126-177	-	6.8	0.01	1	-	0	-	0	0.500375
P18077_RPL35A	untitled.rna	128-179	-	6.8	0.01	1	PF01247	1	-	0	0.500375
Q6YP21_KYAT3	untitled.rna	128-179	-	6.76	0.01	1	-	0	-	0	0.50025
Q53F19_NCBP3	untitled.rna	101-152	-	6.76	0.01	1	PF10309	1	-	0	0.50025
Q9H444_CHMP4B	untitled.rna	126-177	-	6.74	0	1	-	0	-	0	0.500208
Q9Y2S6_TMA7	untitled.rna	126-177	-	6.74	0	1	-	0	-	0	0.500208
P10155_RO60	untitled.rna	101-152	-	6.72	0	1	-	0	-	0	0.500167
O95232_LUC7L3	untitled.rna	151-202	-	6.73	0	1	PF03194	1	-	0	0.500167
Q5U5Q3_MEX3C	untitled.rna	101-152	-	6.73	0	1	PF00013,PF00097	3	-	0	0.500167
Q13485_SMAD4	untitled.rna	128-179	-	6.71	0	1	-	0	-	0	0.500125
Q8NDF8_TENT4B	untitled.rna	51-102	-	6.71	0	1	PF03828	1	-	0	0.500125
O75648_TRMU	untitled.rna	51-102	-	6.68	0	1	PF03054	1	-	0	0.500042
P18615_NELFE	untitled.rna	101-152	-	6.68	0	1	PF00076	1	-	0	0.500042
P49591_SARS1	untitled.rna	101-152	-	6.68	0	1	PF00587,PF02403	2	-	0	0.500042
P41214_EIF2D	untitled.rna	128-179	-	6.67	0	1	PF01253	1	-	0	0.5
Q9NQZ2_UTP3	untitled.rna	51-102	-	6.64	0	1	PF04000	1	-	0	0.499917
P26196_DDX6	untitled.rna	128-179	-	6.63	0	1	PF00270,PF00271	2	-	0	0.499875
Q96L12_CALR3	untitled.rna	101-152	-	6.62	0	1	PF00262	2	-	0	0.499833
Q13686_ALKBH1	untitled.rna	101-152	-	6.59	-0.01	1	PF13532	1	-	0	0.49975
Q9UHX1_PUF60	untitled.rna	128-179	-	6.59	-0.01	1	PF00076	2	-	0	0.49975
Q96I59_NARS2	untitled.rna	101-152	-	6.57	-0.01	1	PF00152,PF01336	2	-	0	0.499708
Q15291_RBBP5	untitled.rna	128-179	-	6.56	-0.01	1	PF00400	1	-	0	0.499667
Q15942_ZYX	untitled.rna	51-102	-	6.53	-0.01	1	-	0	-	0	0.499583
Q9Y2C4_EXOG	untitled.rna	126-177	-	6.53	-0.01	1	PF01223	1	-	0	0.499583
Q8TE67_EPS8L3	untitled.rna	101-152	-	6.52	-0.01	1	-	0	-	0	0.499542
Q96E39_RBMXL1	untitled.rna	126-177	-	6.52	-0.01	1	PF00076,PF08081	2	-	0	0.499542
P09972_ALDOC	untitled.rna	126-177	-	6.48	-0.01	1	-	0	-	0	0.499458
Q9NWZ8_GEMIN8	untitled.rna	151-202	-	6.49	-0.01	1	PF15348	1	-	0	0.499458
Q8WVK2_SNRNP27	untitled.rna	128-179	-	6.47	-0.01	1	-	0	-	0	0.499417
O75390_CS	untitled.rna	51-102	-	6.44	-0.02	1	-	0	-	0	0.499333
P43897_TSFM	untitled.rna	128-179	-	6.43	-0.02	1	PF00889	1	-	0	0.499292
Q08752_PPID	untitled.rna	101-152	-	6.42	-0.02	1	PF00160	1	-	0	0.49925
P31146_CORO1A	untitled.rna	101-152	-	6.41	-0.02	1	PF00400	1	-	0	0.49925
P08670_VIM	untitled.rna	51-102	-	6.4	-0.02	1	-	0	-	0	0.499208
Q7L4I2_RSRC2	untitled.rna	128-179	-	6.39	-0.02	1	-	0	-	0	0.499167
P22087_FBL	untitled.rna	51-102	-	6.38	-0.02	1	PF01269,PF08704	2	-	0	0.499167
P21128_ENDOU	untitled.rna	51-102	-	6.36	-0.02	1	PF09412	1	-	0	0.499083
Q9NX63_CHCHD3	untitled.rna	126-177	-	6.32	-0.02	1	-	0	-	0	0.498958
Q92665_MRPS31	untitled.rna	126-177	-	6.32	-0.02	1	PF15433	1	-	0	0.498958
P61981_YWHAG	untitled.rna	151-202	-	6.31	-0.02	1	PF00244	1	-	0	0.498958
Q9BRX9_WDR83	untitled.rna	126-177	-	6.3	-0.03	1	PF00400	3	-	0	0.498917
P14618_PKM	untitled.rna	101-152	-	6.28	-0.03	1	-	0	-	0	0.498875
P0CB38_PABPC4L	untitled.rna	101-152	-	6.29	-0.03	1	PF00076	4	-	0	0.498875
Q99551_MTERF1	untitled.rna	101-152	-	6.28	-0.03	1	PF02536	1	-	0	0.498875
Q96KC8_DNAJC1	untitled.rna	101-152	-	6.27	-0.03	1	-	0	-	0	0.498833
O00567_NOP56	untitled.rna	128-179	-	6.26	-0.03	1	PF01798,PF08156	2	-	0	0.498792
Q5TBB1_RNASEH2B	untitled.rna	126-177	-	6.25	-0.03	1	PF09468	1	-	0	0.49875
Q9NSD9_FARSB	untitled.rna	101-152	-	6.25	-0.03	1	PF03483,PF03484	2	-	0	0.49875
Q9Y285_FARSA	untitled.rna	101-152	-	6.16	-0.04	1	PF01409	1	-	0	0.4985
P17931_LGALS3	untitled.rna	153-204	-	6.13	-0.04	1	-	0	-	0	0.498417
O94992_HEXIM1	untitled.rna	126-177	-	6.13	-0.04	1	PF15313	1	-	0	0.498417
Q92664_GTF3A	untitled.rna	101-152	-	6.13	-0.04	1	PF00096,PF12874	5	-	0	0.498417
Q9NTK5_OLA1	untitled.rna	101-152	-	6.13	-0.04	1	PF01926	1	-	0	0.498417
P29401_TKT	untitled.rna	101-152	-	6.1	-0.04	1	-	0	-	0	0.498333
P35659_DEK	untitled.rna	126-177	-	6.09	-0.04	1	-	0	-	0	0.498292
Q13601_KRR1	untitled.rna	101-152	-	6.09	-0.04	1	-	0	-	0	0.498292
Q15797_SMAD1	untitled.rna	101-152	-	6.08	-0.04	1	-	0	-	0	0.49825
Q86U06_RBM23	untitled.rna	51-102	-	6.08	-0.04	1	PF00076	2	-	0	0.49825
Q9UIV1_CNOT7	untitled.rna	151-202	-	6.08	-0.04	1	PF04857	2	-	0	0.49825
O15446_POLR1G	untitled.rna	51-102	-	6.07	-0.04	1	PF08208	1	-	0	0.49825
Q99873_PRMT1	untitled.rna	126-177	-	6.07	-0.04	1	PF05175	1	-	0	0.49825
Q9BU76_MMTAG2	untitled.rna	126-177	-	6.07	-0.04	1	-	0	-	0	0.49825
Q9BT17_MTG1	untitled.rna	128-179	-	6.07	-0.04	1	PF01926	1	-	0	0.49825
Q92879_CELF1	untitled.rna	101-152	-	6.06	-0.04	1	PF00076	3	-	0	0.498208
Q9HCD5_NCOA5	untitled.rna	51-102	-	6.05	-0.04	1	-	0	-	0	0.498167
Q9NR90_DAZ3	untitled.rna	101-152	-	6.05	-0.04	1	-	0	-	0	0.498167
Q8N2G6_ZCCHC24	untitled.rna	151-202	-	6.04	-0.04	1	PF13696	1	-	0	0.498167
Q96EP5_DAZAP1	untitled.rna	126-177	-	6.04	-0.04	1	PF00076	2	-	0	0.498167
P38159_RBMX	untitled.rna	126-177	-	6.02	-0.05	1	PF00076,PF08081	2	-	0	0.498083
Q96GM8_TOE1	untitled.rna	128-179	-	6.02	-0.05	1	PF04857,PF00642	3	-	0	0.498083
P26038_MSN	untitled.rna	128-179	-	5.99	-0.05	1	-	0	-	0	0.498
Q15365_PCBP1	untitled.rna	126-177	-	5.99	-0.05	1	PF00013	3	-	0	0.498
Q92769_HDAC2	untitled.rna	101-152	-	5.98	-0.05	1	-	0	-	0	0.497958
Q7Z739_YTHDF3	untitled.rna	51-102	-	5.98	-0.05	1	PF04146	2	-	0	0.497958
Q9GZS1_POLR1E	untitled.rna	151-202	-	5.97	-0.05	1	PF06870	1	-	0	0.497958
Q9UJV9_DDX41	untitled.rna	101-152	-	5.97	-0.05	1	PF00270,PF00271	2	-	0	0.497958
Q9H6F5_CCDC86	untitled.rna	101-152	-	5.96	-0.05	1	PF03879	1	-	0	0.497917
Q9H668_STN1	untitled.rna	101-152	-	5.95	-0.05	1	PF01336	1	-	0	0.497875
O95319_CELF2	untitled.rna	101-152	-	5.94	-0.05	1	PF00076	3	-	0	0.497875
Q9H972_C14orf93	untitled.rna	128-179	-	5.94	-0.05	1	-	0	-	0	0.497875
P08240_SRPRA	untitled.rna	51-102	-	5.94	-0.05	1	PF00448,PF02881	2	-	0	0.497875
O00541_PES1	untitled.rna	101-152	-	5.92	-0.05	1	PF06732	1	-	0	0.497792
P30419_NMT1	untitled.rna	101-152	-	5.92	-0.05	1	-	0	-	0	0.497792
Q96IZ0_PAWR	untitled.rna	51-102	-	5.92	-0.05	1	-	0	-	0	0.497792
Q8IWS0_PHF6	untitled.rna	101-152	-	5.91	-0.05	1	-	0	-	0	0.497792
O75616_ERAL1	untitled.rna	51-102	-	5.92	-0.05	1	PF01926	1	-	0	0.497792
Q08257_CRYZ	untitled.rna	51-102	-	5.9	-0.05	1	-	0	-	0	0.49775
Q9BYD6_MRPL1	untitled.rna	128-179	-	5.89	-0.06	1	PF00687	1	-	0	0.497708
O95363_FARS2	untitled.rna	151-202	-	5.88	-0.06	1	PF01409,PF03147	3	-	0	0.497667
Q9Y3Z3_SAMHD1	untitled.rna	51-102	-	5.88	-0.06	1	-	0	-	0	0.497667
Q8NCE0_TSEN2	untitled.rna	101-152	-	5.88	-0.06	1	PF02778,PF01974	2	-	0	0.497667
Q9BV44_THUMPD3	untitled.rna	101-152	-	5.86	-0.06	1	PF01170,PF02926	2	-	0	0.497625
P13861_PRKAR2A	untitled.rna	101-152	-	5.85	-0.06	1	-	0	-	0	0.497583
O43660_PLRG1	untitled.rna	101-152	-	5.81	-0.06	1	PF00400	5	-	0	0.4975
Q9NY61_AATF	untitled.rna	128-179	-	5.81	-0.06	1	-	0	-	0	0.4975
Q15366_PCBP2	untitled.rna	101-152	-	5.81	-0.06	1	PF00013	3	-	0	0.4975
Q9NZI8_IGF2BP1	untitled.rna	101-152	-	5.81	-0.06	1	PF00013,PF00076	6	-	0	0.4975
Q8TBF4_ZCRB1	untitled.rna	126-177	-	5.8	-0.06	1	PF00076,PF13893,PF00098	3	-	0	0.497458
Q9NPD3_EXOSC4	untitled.rna	151-202	-	5.8	-0.06	1	PF01138,PF03725	2	-	0	0.497458
Q15717_ELAVL1	untitled.rna	126-177	-	5.79	-0.06	1	PF00076	3	-	0	0.497417
P09960_LTA4H	untitled.rna	151-202	-	5.78	-0.06	1	-	0	-	0	0.497375
P17509_HOXB6	untitled.rna	151-202	-	5.78	-0.06	1	-	0	-	0	0.497375
Q12905_ILF2	untitled.rna	126-177	-	5.76	-0.06	1	PF07528	1	-	0	0.497333
P62258_YWHAE	untitled.rna	151-202	-	5.73	-0.07	1	PF00244	1	-	0	0.49725
Q8N684_CPSF7	untitled.rna	101-152	-	5.72	-0.07	1	PF00076	1	-	0	0.497208
Q15125_EBP	untitled.rna	151-202	-	5.71	-0.07	1	-	0	-	0	0.497167
O43447_PPIH	untitled.rna	126-177	-	5.69	-0.07	1	PF00160	1	-	0	0.497125
P57772_EEFSEC	untitled.rna	101-152	-	5.68	-0.07	1	PF00009,PF01926	2	-	0	0.497083
P48444_ARCN1	untitled.rna	101-152	-	5.66	-0.07	1	-	0	-	0	0.497042
Q9Y3Y2_CHTOP	untitled.rna	151-202	-	5.66	-0.07	1	-	0	-	0	0.497042
Q99717_SMAD5	untitled.rna	101-152	-	5.64	-0.07	1	-	0	-	0	0.497
Q96HN2_AHCYL2	untitled.rna	128-179	-	5.63	-0.07	1	-	0	-	0	0.496958
P47974_ZFP36L2	untitled.rna	101-152	-	5.62	-0.07	1	PF00642	2	-	0	0.496917
Q8NG50_RDM1	untitled.rna	151-202	-	5.61	-0.08	1	PF00076	1	-	0	0.496875
Q9Y3T6_R3HCC1	untitled.rna	101-152	-	5.61	-0.08	1	PF01424	1	-	0	0.496875
O75131_CPNE3	untitled.rna	101-152	-	5.57	-0.08	1	-	0	-	0	0.496792
Q7L3T8_PARS2	untitled.rna	101-152	-	5.56	-0.08	1	PF00587,PF03129	2	-	0	0.49675
Q8N5P1_ZC3H8	untitled.rna	151-202	-	5.55	-0.08	1	PF00642	2	-	0	0.496708
Q9NSI8_SAMSN1	untitled.rna	51-102	-	5.55	-0.08	1	-	0	-	0	0.496708
Q9UBV8_PEF1	untitled.rna	151-202	-	5.55	-0.08	1	-	0	-	0	0.496708
P55039_DRG2	untitled.rna	101-152	-	5.54	-0.08	1	PF01926	1	-	0	0.496708
P07910_HNRNPC	untitled.rna	151-202	-	5.53	-0.08	1	PF00076	1	-	0	0.496667
P62495_ETF1	untitled.rna	101-152	-	5.53	-0.08	1	PF03464,PF03465,PF03463	3	-	0	0.496667
Q8WWB5_PIH1D2	untitled.rna	126-177	-	5.52	-0.08	1	PF08190	1	-	0	0.496625
Q9UMS4_PRPF19	untitled.rna	101-152	-	5.51	-0.08	1	PF00400,PF08606	3	-	0	0.496583
P05388_RPLP0	untitled.rna	126-177	-	5.49	-0.08	1	PF00466,PF00428	2	-	0	0.496542
Q12972_PPP1R8	untitled.rna	126-177	-	5.49	-0.08	1	PF00498	1	-	0	0.496542
Q96DH6_MSI2	untitled.rna	128-179	-	5.49	-0.08	1	PF00076	2	-	0	0.496542
Q96M93_ADAD1	untitled.rna	101-152	-	5.49	-0.08	1	PF02137,PF00035	2	-	0	0.496542
Q9UBM7_DHCR7	untitled.rna	128-179	-	5.49	-0.08	1	PF01222	1	-	0	0.496542
Q9NP81_SARS2	untitled.rna	101-152	-	5.48	-0.08	1	PF00587	1	-	0	0.4965
P82933_MRPS9	untitled.rna	101-152	-	5.47	-0.08	1	PF00380	1	-	0	0.4965
Q8TAD8_SNIP1	untitled.rna	101-152	-	5.46	-0.08	1	PF00498	1	-	0	0.496458
P51858_HDGF	untitled.rna	153-204	-	5.45	-0.09	1	-	0	-	0	0.496417
O60812_HNRNPCL1	untitled.rna	153-204	-	5.4	-0.09	1	PF00076	1	-	0	0.496292
P63167_DYNLL1	untitled.rna	126-177	-	5.4	-0.09	1	-	0	-	0	0.496292
Q7Z4G4_TRMT11	untitled.rna	101-152	-	5.39	-0.09	1	PF01170	1	-	0	0.49625
Q9NYK5_MRPL39	untitled.rna	128-179	-	5.38	-0.09	1	-	0	-	0	0.496208
O43310_CTIF	untitled.rna	128-179	-	5.37	-0.09	1	PF02854	1	-	0	0.496208
Q96AG4_LRRC59	untitled.rna	126-177	-	5.37	-0.09	1	-	0	-	0	0.496208
O15427_SLC16A3	untitled.rna	128-179	-	5.33	-0.09	1	-	0	-	0	0.496083
Q5VZ19_TDRD10	untitled.rna	126-177	-	5.32	-0.1	1	PF00567,PF00076	2	-	0	0.496042
Q9Y230_RUVBL2	untitled.rna	101-152	-	5.32	-0.1	1	-	0	-	0	0.496042
P27797_CALR	untitled.rna	151-202	-	5.3	-0.1	1	PF00262	2	-	0	0.496
Q00266_MAT1A	untitled.rna	101-152	-	5.29	-0.1	1	-	0	-	0	0.495958
Q9UJJ7_RPUSD1	untitled.rna	126-177	-	5.29	-0.1	1	PF00849	1	-	0	0.495958
Q96Q11_TRNT1	untitled.rna	51-102	-	5.25	-0.1	1	PF01743	1	-	0	0.495833
P42765_ACAA2	untitled.rna	101-152	-	5.23	-0.1	1	-	0	-	0	0.495792
P49411_TUFM	untitled.rna	51-102	-	5.23	-0.1	1	PF00009,PF03143,PF03144	3	-	0	0.495792
Q9NY93_DDX56	untitled.rna	101-152	-	5.23	-0.1	1	PF00270,PF00271,PF04851	3	-	0	0.495792
P63244_RACK1	untitled.rna	126-177	-	5.17	-0.11	1	PF00400	5	-	0	0.495583
Q9UMX0_UBQLN1	untitled.rna	128-179	-	5.16	-0.11	1	-	0	-	0	0.495583
Q92917_GPKOW	untitled.rna	101-152	-	5.14	-0.11	1	-	0	-	0	0.4955
Q9BRX2_PELO	untitled.rna	101-152	-	5.09	-0.11	1	PF03463,PF03464,PF03465	3	-	0	0.495375
P07585_DCN	untitled.rna	126-177	-	5.08	-0.11	1	-	0	-	0	0.495333
P04075_ALDOA	untitled.rna	101-152	-	5.07	-0.11	1	-	0	-	0	0.495292
P33240_CSTF2	untitled.rna	128-179	-	5.04	-0.12	1	PF14327,PF00076,PF14304	3	-	0	0.495208
P82675_MRPS5	untitled.rna	28-79	-	5.04	-0.12	1	PF03719,PF00333	2	-	0	0.495208
P50454_SERPINH1	untitled.rna	128-179	-	5.02	-0.12	1	-	0	-	0	0.495167
P24534_EEF1B2	untitled.rna	126-177	-	5.01	-0.12	1	PF00736	1	-	0	0.495125
Q96LI5_CNOT6L	untitled.rna	101-152	-	5.01	-0.12	1	PF03372	1	-	0	0.495125
Q8N6W0_CELF5	untitled.rna	101-152	-	5	-0.12	1	-	0	-	0	0.495125
P61221_ABCE1	untitled.rna	128-179	-	4.98	-0.12	1	-	0	-	0	0.495042
Q96CB8_INTS12	untitled.rna	101-152	-	4.98	-0.12	1	-	0	-	0	0.495042
P05412_JUN	untitled.rna	128-179	-	4.96	-0.12	1	-	0	-	0	0.495
P61513_RPL37A	untitled.rna	128-179	-	4.96	-0.12	1	PF01780	1	-	0	0.495
Q9BTE6_AARSD1	untitled.rna	151-202	-	4.96	-0.12	1	PF07973	1	-	0	0.495
O75526_RBMXL2	untitled.rna	101-152	-	4.95	-0.12	1	PF00076,PF08081	2	-	0	0.494958
O43670_ZNF207	untitled.rna	126-177	-	4.94	-0.12	1	-	0	-	0	0.494917
Q9BZE1_MRPL37	untitled.rna	128-179	-	4.94	-0.12	1	PF07147	1	-	0	0.494917
Q7L1Q6_BZW1	untitled.rna	51-102	-	4.92	-0.12	1	PF02020	1	-	0	0.494875
Q9BRL6_SRSF8	untitled.rna	126-177	-	4.88	-0.13	1	PF00076	1	-	0	0.49475
P13489_RNH1	untitled.rna	126-177	-	4.87	-0.13	1	-	0	-	0	0.494708
Q5T3I0_GPATCH4	untitled.rna	101-152	-	4.87	-0.13	1	PF01585	1	-	0	0.494708
A2A288_ZC3H12D	untitled.rna	101-152	-	4.86	-0.13	1	PF11977	1	-	0	0.494708
P57723_PCBP4	untitled.rna	101-152	-	4.84	-0.13	1	PF00013	3	-	0	0.494625
P49642_PRIM1	untitled.rna	28-79	-	4.83	-0.13	1	-	0	-	0	0.494625
A1L020_MEX3A	untitled.rna	101-152	-	4.82	-0.13	1	PF00013,PF00097	3	-	0	0.494583
P0DMV8_HSPA1A	untitled.rna	51-102	-	4.82	-0.13	1	-	0	-	0	0.494583
P0DMV9_HSPA1B	untitled.rna	51-102	-	4.82	-0.13	1	-	0	-	0	0.494583
Q9NQ55_PPAN	untitled.rna	101-152	-	4.8	-0.13	1	PF04427	1	-	0	0.4945
P10809_HSPD1	untitled.rna	101-152	-	4.79	-0.13	1	-	0	-	0	0.4945
Q2VPK5_CTU2	untitled.rna	101-152	-	4.79	-0.13	1	-	0	-	0	0.4945
Q8N3Z6_ZCCHC7	untitled.rna	101-152	-	4.79	-0.13	1	PF00098	1	-	0	0.4945
Q8N9N2_ASCC1	untitled.rna	101-152	-	4.76	-0.13	1	PF10469,PF00013	2	-	0	0.494417
O15198_SMAD9	untitled.rna	101-152	-	4.75	-0.14	1	-	0	-	0	0.494375
Q96SZ6_CDK5RAP1	untitled.rna	51-102	-	4.75	-0.14	1	-	0	-	0	0.494375
Q9UGM6_WARS2	untitled.rna	101-152	-	4.75	-0.14	1	PF00579	1	-	0	0.494375
Q99572_P2RX7	untitled.rna	101-152	-	4.74	-0.14	1	-	0	-	0	0.494333
P23381_WARS1	untitled.rna	51-102	-	4.73	-0.14	1	PF00579	1	-	0	0.494333
Q13347_EIF3I	untitled.rna	51-102	-	4.73	-0.14	1	PF00400	2	-	0	0.494333
Q5T280_SPOUT1	untitled.rna	101-152	-	4.73	-0.14	1	PF02598	1	-	0	0.494333
Q96CM3_RPUSD4	untitled.rna	126-177	-	4.73	-0.14	1	PF00849	1	-	0	0.494333
O43251_RBFOX2	untitled.rna	126-177	-	4.71	-0.14	1	PF12414,PF00076	2	-	0	0.49425
Q02790_FKBP4	untitled.rna	51-102	-	4.71	-0.14	1	PF00254,PF00515,PF07719,PF13181,PF13174	6	-	0	0.49425
Q7L2H7_EIF3M	untitled.rna	101-152	-	4.7	-0.14	1	-	0	-	0	0.494208
Q9Y5J1_UTP18	untitled.rna	51-102	-	4.7	-0.14	1	-	0	-	0	0.494208
P55081_MFAP1	untitled.rna	51-102	-	4.69	-0.14	1	-	0	-	0	0.494208
Q8NCA5_FAM98A	untitled.rna	126-177	-	4.69	-0.14	1	PF10239	1	-	0	0.494208
Q9NUQ6_SPATS2L	untitled.rna	101-152	-	4.68	-0.14	1	PF07139	1	-	0	0.494167
P55036_PSMD4	untitled.rna	126-177	-	4.64	-0.14	1	-	0	-	0	0.494042
P33316_DUT	untitled.rna	28-79	-	4.63	-0.14	1	-	0	-	0	0.494
P42696_RBM34	untitled.rna	151-202	-	4.58	-0.15	1	PF00076	2	-	0	0.493875
Q8NAF0_ZNF579	untitled.rna	151-202	-	4.58	-0.15	1	PF00096	2	-	0	0.493875
Q9ULM6_CNOT6	untitled.rna	128-179	-	4.58	-0.15	1	PF03372	1	-	0	0.493875
Q9BVS4_RIOK2	untitled.rna	101-152	-	4.56	-0.15	1	PF01163	1	-	0	0.493833
Q86SE5_RALYL	untitled.rna	153-204	-	4.55	-0.15	1	PF00076	1	-	0	0.493792
Q9BX10_GTPBP2	untitled.rna	151-202	-	4.54	-0.15	1	PF00009	1	-	0	0.49375
P26651_ZFP36	untitled.rna	126-177	-	4.52	-0.15	1	PF00642,PF14608	3	-	0	0.493708
P82673_MRPS35	untitled.rna	126-177	-	4.52	-0.15	1	PF10213	1	-	0	0.493708
Q9UKM9_RALY	untitled.rna	126-177	-	4.52	-0.15	1	PF00076	1	-	0	0.493708
Q9UGI8_TES	untitled.rna	151-202	-	4.5	-0.15	1	-	0	-	0	0.493625
Q8WTP8_AEN	untitled.rna	126-177	-	4.48	-0.15	1	PF00929	1	-	0	0.493583
Q96PM9_ZNF385A	untitled.rna	126-177	-	4.48	-0.15	1	PF12874,PF12171	4	-	0	0.493583
Q8IZ69_TRMT2A	untitled.rna	101-152	-	4.44	-0.16	1	PF05958,PF13847,PF05175	3	-	0	0.493458
Q9H0L4_CSTF2T	untitled.rna	101-152	-	4.44	-0.16	1	PF14327,PF00076,PF14304	3	-	0	0.493458
P27824_CANX	untitled.rna	101-152	-	4.42	-0.16	1	PF00262	1	-	0	0.493417
Q9BY77_POLDIP3	untitled.rna	151-202	-	4.42	-0.16	1	PF00076	1	-	0	0.493417
P40926_MDH2	untitled.rna	128-179	-	4.41	-0.16	1	-	0	-	0	0.493375
Q15434_RBMS2	untitled.rna	128-179	-	4.41	-0.16	1	PF00076	2	-	0	0.493375
Q5T160_RARS2	untitled.rna	151-202	-	4.41	-0.16	1	PF00750,PF05746	2	-	0	0.493375
Q9H5H4_ZNF768	untitled.rna	126-177	-	4.39	-0.16	1	PF00096	10	-	0	0.493333
Q6IBS0_TWF2	untitled.rna	101-152	-	4.38	-0.16	1	-	0	-	0	0.493292
P61764_STXBP1	untitled.rna	128-179	-	4.36	-0.16	1	-	0	-	0	0.493208
P78406_RAE1	untitled.rna	101-152	-	4.35	-0.16	1	PF00400	1	-	0	0.493208
Q92597_NDRG1	untitled.rna	101-152	-	4.32	-0.16	1	-	0	-	0	0.493125
Q9UHR5_SAP30BP	untitled.rna	126-177	-	4.32	-0.16	1	-	0	-	0	0.493125
Q96HC4_PDLIM5	untitled.rna	128-179	-	4.3	-0.17	1	-	0	-	0	0.493042
P06733_ENO1	untitled.rna	151-202	-	4.29	-0.17	1	-	0	-	0	0.493042
P09543_CNP	untitled.rna	101-152	-	4.23	-0.17	1	PF05881,PF13671	2	-	0	0.492833
Q9NWS0_PIH1D1	untitled.rna	153-204	-	4.23	-0.17	1	PF08190	1	-	0	0.492833
Q96I25_RBM17	untitled.rna	101-152	-	4.21	-0.17	1	PF01585,PF00076	2	-	0	0.492792
Q9H0S4_DDX47	untitled.rna	151-202	-	4.21	-0.17	1	PF00270,PF00271,PF04851	3	-	0	0.492792
Q9Y224_RTRAF	untitled.rna	153-204	-	4.21	-0.17	1	-	0	-	0	0.492792
Q9UK59_DBR1	untitled.rna	101-152	-	4.19	-0.17	1	PF05011	1	-	0	0.49275
Q9Y6G9_DYNC1LI1	untitled.rna	101-152	-	4.18	-0.18	1	-	0	-	0	0.492708
O15504_NUP42	untitled.rna	151-202	-	4.17	-0.18	1	-	0	-	0	0.492667
Q9BWE0_REPIN1	untitled.rna	101-152	-	4.14	-0.18	1	PF00096	6	-	0	0.492583
Q9Y5K5_UCHL5	untitled.rna	101-152	-	4.12	-0.18	1	PF01088	1	-	0	0.492542
Q15633_TARBP2	untitled.rna	101-152	-	4.11	-0.18	1	-	0	-	0	0.4925
O43159_RRP8	untitled.rna	128-179	-	4.08	-0.18	1	PF05148	1	-	0	0.492417
Q9NV06_DCAF13	untitled.rna	128-179	-	4.08	-0.18	1	PF04158,PF00400,PF08662	3	-	0	0.492417
Q8IYX4_DND1	untitled.rna	101-152	-	4.07	-0.18	1	PF14709,PF00076	2	-	0	0.492375
P31948_STIP1	untitled.rna	128-179	-	4.04	-0.18	1	PF00515,PF07719,PF13414,PF13181	8	-	0	0.492292
Q86W50_METTL16	untitled.rna	101-152	-	4.04	-0.18	1	PF05175	1	-	0	0.492292
Q15417_CNN3	untitled.rna	101-152	-	4.02	-0.19	1	-	0	-	0	0.49225
O60508_CDC40	untitled.rna	51-102	-	4.01	-0.19	1	PF00400	2	-	0	0.492208
P35241_RDX	untitled.rna	101-152	-	3.99	-0.19	1	-	0	-	0	0.492125
Q96HR8_NAF1	untitled.rna	101-152	-	3.99	-0.19	1	PF04410	1	-	0	0.492125
Q8IUX4_APOBEC3F	untitled.rna	126-177	-	3.94	-0.19	1	PF08210,PF05240	4	-	0	0.492
Q6P087_RPUSD3	untitled.rna	128-179	-	3.92	-0.19	1	PF00849	1	-	0	0.491958
Q8N9M1_C19orf47	untitled.rna	151-202	-	3.92	-0.19	1	-	0	-	0	0.491958
Q9Y235_APOBEC2	untitled.rna	151-202	-	3.92	-0.19	1	PF08210,PF05240	2	-	0	0.491958
P27695_APEX1	untitled.rna	51-102	-	3.9	-0.2	1	PF03372	1	-	0	0.491875
O95793_STAU1	untitled.rna	128-179	-	3.83	-0.2	1	PF00035	3	-	0	0.491667
Q16181_SEPTIN7	untitled.rna	51-102	-	3.83	-0.2	1	PF01926	1	-	0	0.491667
O43818_RRP9	untitled.rna	128-179	-	3.79	-0.2	1	PF00400	2	-	0	0.491542
Q5JVS0_HABP4	untitled.rna	101-152	-	3.79	-0.2	1	PF04774	1	-	0	0.491542
Q8WXD2_SCG3	untitled.rna	101-152	-	3.77	-0.2	1	-	0	-	0	0.4915
P00973_OAS1	untitled.rna	126-177	-	3.76	-0.2	1	-	0	-	0	0.491458
P56270_MAZ	untitled.rna	128-179	-	3.74	-0.21	1	PF00096	1	-	0	0.491417
Q9NVA2_SEPTIN11	untitled.rna	151-202	-	3.72	-0.21	1	PF01926	1	-	0	0.491333
Q07666_KHDRBS1	untitled.rna	153-204	-	3.69	-0.21	1	PF00013	1	-	0	0.49125
Q5TA45_INTS11	untitled.rna	128-179	-	3.69	-0.21	1	PF10996,PF07521,PF00753	3	-	0	0.49125
P84022_SMAD3	untitled.rna	101-152	-	3.68	-0.21	1	-	0	-	0	0.49125
Q05519_SRSF11	untitled.rna	51-102	-	3.66	-0.21	1	PF00076	1	-	0	0.491167
Q9P015_MRPL15	untitled.rna	153-204	-	3.63	-0.21	1	PF00828	1	-	0	0.491083
P55084_HADHB	untitled.rna	101-152	-	3.62	-0.22	1	-	0	-	0	0.491042
P62753_RPS6	untitled.rna	51-102	-	3.62	-0.22	1	PF01092	1	-	0	0.491042
Q9BY67_CADM1	untitled.rna	51-102	-	3.62	-0.22	1	-	0	-	0	0.491042
Q9NWK9_ZNHIT6	untitled.rna	101-152	-	3.62	-0.22	1	-	0	-	0	0.491042
P31937_HIBADH	untitled.rna	151-202	-	3.61	-0.22	1	-	0	-	0	0.491042
Q86UE4_MTDH	untitled.rna	101-152	-	3.61	-0.22	1	-	0	-	0	0.491042
Q92901_RPL3L	untitled.rna	51-102	-	3.59	-0.22	1	PF00297	1	-	0	0.490958
P08621_SNRNP70	untitled.rna	101-152	-	3.56	-0.22	1	PF12220,PF00076	2	-	0	0.490875
Q9GZL7_WDR12	untitled.rna	128-179	-	3.55	-0.22	1	PF00400	4	-	0	0.490875
Q9NXE8_CWC25	untitled.rna	101-152	-	3.55	-0.22	1	PF12542	1	-	0	0.490875
Q9BYJ9_YTHDF1	untitled.rna	128-179	-	3.51	-0.22	1	PF04146	1	-	0	0.49075
Q9UJK0_TSR3	untitled.rna	51-102	-	3.51	-0.22	1	-	0	-	0	0.49075
P60468_SEC61B	untitled.rna	126-177	-	3.5	-0.22	1	-	0	-	0	0.490708
Q96QD9_FYTTD1	untitled.rna	101-152	-	3.48	-0.22	1	PF07078	1	-	0	0.490667
O15213_WDR46	untitled.rna	101-152	-	3.47	-0.22	1	-	0	-	0	0.490625
O15371_EIF3D	untitled.rna	101-152	-	3.42	-0.23	1	PF05091	1	-	0	0.490458
Q9HA77_CARS2	untitled.rna	51-102	-	3.42	-0.23	1	PF01406,PF09334	3	-	0	0.490458
Q9BVS5_TRMT61B	untitled.rna	101-152	-	3.41	-0.23	1	PF08704	1	-	0	0.490458
P26641_EEF1G	untitled.rna	101-152	-	3.4	-0.23	1	PF00647	1	-	0	0.490417
O75530_EED	untitled.rna	128-179	-	3.39	-0.23	1	PF00400	1	-	0	0.490375
Q92804_TAF15	untitled.rna	101-152	-	3.39	-0.23	1	PF00076,PF00641	2	-	0	0.490375
P04406_GAPDH	untitled.rna	126-177	-	3.38	-0.23	1	-	0	-	0	0.490375
P41238_APOBEC1	untitled.rna	126-177	-	3.38	-0.23	1	PF08210,PF05240	2	-	0	0.490375
Q15046_KARS1	untitled.rna	101-152	-	3.38	-0.23	1	PF00152,PF01336	2	-	0	0.490375
Q9NQG5_RPRD1B	untitled.rna	126-177	-	3.38	-0.23	1	-	0	-	0	0.490375
Q9UN36_NDRG2	untitled.rna	126-177	-	3.37	-0.23	1	-	0	-	0	0.490333
Q9NW64_RBM22	untitled.rna	51-102	-	3.36	-0.23	1	PF00076	1	-	0	0.490292
P15311_EZR	untitled.rna	101-152	-	3.35	-0.23	1	-	0	-	0	0.49025
Q96BK5_PINX1	untitled.rna	101-152	-	3.35	-0.23	1	PF01585,PF12656	2	-	0	0.49025
Q15796_SMAD2	untitled.rna	128-179	-	3.32	-0.24	1	-	0	-	0	0.490167
Q86U44_METTL3	untitled.rna	128-179	-	3.32	-0.24	1	-	0	-	0	0.490167
P82921_MRPS21	untitled.rna	101-152	-	3.3	-0.24	1	PF01165	1	-	0	0.490125
P63220_RPS21	untitled.rna	126-177	-	3.29	-0.24	1	PF01249	1	-	0	0.490083
Q14296_FASTK	untitled.rna	101-152	-	3.27	-0.24	1	PF08368,PF06743,PF08373	3	-	0	0.490042
O00148_DDX39A	untitled.rna	151-202	-	3.25	-0.24	1	PF00270,PF00271,PF04851	3	-	0	0.489958
Q9Y295_DRG1	untitled.rna	101-152	-	3.24	-0.24	1	PF01926	1	-	0	0.489958
Q15427_SF3B4	untitled.rna	101-152	-	3.23	-0.24	1	PF00076	2	-	0	0.489917
Q969S3_ZNF622	untitled.rna	128-179	-	3.22	-0.24	1	PF12756,PF12171,PF12874	4	-	0	0.489875
Q9NYH9_UTP6	untitled.rna	128-179	-	3.21	-0.24	1	PF08640	1	-	0	0.489875
Q14739_LBR	untitled.rna	101-152	-	3.18	-0.25	1	PF01222,PF09465,PF06966	3	-	0	0.48975
Q53EL6_PDCD4	untitled.rna	101-152	-	3.14	-0.25	1	PF02847	2	-	0	0.489667
Q9NQ94_A1CF	untitled.rna	128-179	-	3.11	-0.25	1	PF00076,PF14709	4	-	0	0.489583
Q8N5X7_EIF4E3	untitled.rna	126-177	-	3.1	-0.25	1	PF01652	1	-	0	0.489542
P39023_RPL3	untitled.rna	101-152	-	3.07	-0.25	1	PF00297	1	-	0	0.489458
O75319_DUSP11	untitled.rna	101-152	-	3.06	-0.25	1	-	0	-	0	0.489417
Q86SG3_DAZ4	untitled.rna	128-179	-	3.05	-0.26	1	PF00076	2	-	0	0.489375
Q53H54_TRMT12	untitled.rna	101-152	-	3.04	-0.26	1	PF02475	1	-	0	0.489375
P26368_U2AF2	untitled.rna	101-152	-	3.03	-0.26	1	PF00076	3	-	0	0.489333
Q14240_EIF4A2	untitled.rna	151-202	-	3.02	-0.26	1	PF00270,PF00271,PF04851	3	-	0	0.489292
O95864_FADS2	untitled.rna	101-152	-	3	-0.26	1	-	0	-	0	0.48925
P04843_RPN1	untitled.rna	101-152	-	2.97	-0.26	1	-	0	-	0	0.489167
P60842_EIF4A1	untitled.rna	128-179	-	2.97	-0.26	1	PF00270,PF00271,PF04851	3	-	0	0.489167
Q9H095_IQCG	untitled.rna	128-179	-	2.97	-0.26	1	-	0	-	0	0.489167
O75821_EIF3G	untitled.rna	101-152	-	2.94	-0.26	1	PF12353,PF00076	2	-	0	0.489083
Q8IU60_DCP2	untitled.rna	51-102	-	2.89	-0.27	1	PF05026	1	-	0	0.488917
Q8IZP6_RNF113B	untitled.rna	101-152	-	2.88	-0.27	1	PF00642,PF13923,PF00097	3	-	0	0.488875
Q8N5F7_NKAP	untitled.rna	28-79	-	2.88	-0.27	1	-	0	-	0	0.488875
[truncated: 65 more rows]
