# Supplementary material for: CircCOPS8 Inhibits the Proliferation of Buffalo Myoblasts by Binding to IGF2BP3 and Promoting ATR Gene Expression
Source: Animals (Basel). 2026 Mar 26;16(7):1017. doi: 10.3390/ani16071017 (PMC13071993; doi:10.3390/ani16071017)
Supplement: Supplementary file 1 [file animals-16-01017-s001.zip › Table S9 Prediction of m6A binding sites.xlsx]

## Sheet: Sheet1
#	Position	Sequence context	Structural context	Score(binary)	Score(knn)	Score(spectrum)	Score(combined)	Decision
1	132	CTATAAAATCTGCAAACTCGGAACTTGGGGGGATCTGGTCAGTTG	PPPPPMMMPPPPHHHHHHPPPPMMPPPPPPPMMMPPPPPPHHHHP	0.585	0.56	0.675	0.62	m6A site(High confidence)
2	176	GGCCAGCGGATCTGGCAGAGGGACTTCCCCGGGGTCTACAGCACC	PPPPPPMMPPPBPPPPMMMPPPHHHHPPPMPPPPPPPBPPPBPPP	0.744	0.793	0.713	0.734	m6A site(Very confidence)
